# Supplementary material for: Cell-type-specific PtrWOX4a and PtrVCS2 form a regulatory nexus with a histone modification system for stem cambium development in Populus trichocarpa
Source: Nat Plants. 2023 Jan 9;9(1):96–111. doi: 10.1038/s41477-022-01315-7 (PMC9873556; doi:10.1038/s41477-022-01315-7)
Supplement: Supplementary file 3 — Supplementary Tables 1–6. [file 41477_2022_1315_MOESM3_ESM.xlsx]

## Sheet: Supplementary Table 1
Supplementary Table 1. Identification of vascular cambium-specific transcription factors in P. trichocarpa.
This sheet cotains 95 PtrVCS TFs' information and transcript abundance (FPKM) in developing cambium (C), differentiating xylem (X), and developing phloem (P). C_AVE. represents average FPKM number of three biological replications (bio) of developing cambium. FPKM, Fragments Per Kilobase of exon model per Million mapped fragments; FDR, False Discovery Rate; C/X, developing cambium/differentiating …
PtrVCS TFs	Gene ID	Family	C_bio1_FPKM	C_bio2_FPKM	C_bio3_FPKM	C_AVE.	X_bio1_FPKM	X_bio2_FPKM	X_bio3_FPKM	P_bio1_FPKM	P_bio2_FPKM	P_bio3_FPKM	C/X_FDR	log2(C/X)	C/P_FDR	log2(C/P)
PtrVCS1	Potri.014G025300	WOX	57.3488	52.8771	63.389	57.8716	0.951654	2.27252	4.6398	0.769777	0.344648	1.31551	6.7777e-28	4.57093	1.16695e-32	6.41635
PtrVCS2	Potri.004G126600	ZF-HD	56.0059	37.5497	51.9199	48.4918	6.16434	4.61994	13.4975	1.00962	7.30011	12.5414	6.08941e-09	2.6069	5.03239e-06	2.95788
PtrVCS3	Potri.002G124100	WOX	50.9188	34.962	45.4707	43.7838	2.52074	1.95681	5.68911	3.23501	3.37627	6.6919	1.77911e-19	3.6899	1.36775e-11	3.4255
PtrVCS4	Potri.001G372300	HD-ZIP	29.9028	39.2524	50.7208	39.9587	3.92808	6.30365	8.62443	7.05255	12.5324	6.74338	7.87796e-10	2.60706	6.08669e-08	2.29142
PtrVCS5	Potri.014G024200	WRKY	24.7165	31.4813	44.5493	33.5824	7.12769	9.66323	11.7028	10.2447	10.7319	6.48837	3.01191e-06	1.87428	9.16272e-07	2.08821
PtrVCS6	Potri.002G260000	MYB_related	23.0537	37.1825	32.8469	31.0277	7.35679	1.02111	0.769096	0.595188	4.28957	0.221753	6.29452e-12	3.39253	1.00398e-09	4.5608
PtrVCS7	Potri.006G237500	HD-ZIP	26.4642	31.6265	29.5998	29.2301	3.25051	4.66067	5.42107	2.29052	1.08733	0.387262	8.28487e-13	2.78299	6.67565e-30	4.88732
PtrVCS8	Potri.010G083400	CPP	21.8416	34.4149	30.0345	28.7637	1.11303	3.70716	3.21781	2.94269	2.16407	1.20037	3.21686e-14	3.52113	1.48929e-16	3.93925
PtrVCS9	Potri.001G273700	HSF	32.4959	19.5733	33.9895	28.6862	0.595914	1.19843	3.52286	2.68045	2.22513	5.1673	1.19063e-15	4.06366	1.16524e-10	3.33994
PtrVCS10	Potri.005G001600	MYB	21.7401	29.5184	24.6998	25.3194	3.32263	5.79453	12.9331	9.33606	7.34333	9.62229	1.8495e-06	1.82684	0.000106842	1.80129
PtrVCS11	Potri.018G091600	AP2	27.4931	17.3654	26.182	23.6802	0.220677	0.560409	0.490459	0.989856	0.0725321	0	4.13654e-35	5.84348	4.2275e-25	6.13776
PtrVCS12	Potri.005G101800	WOX	21.3354	29.8358	17.8826	23.0179	7.8425	6.1662	5.06935	6.99781	3.11154	10.4369	7.35282e-06	1.94096	0.000361365	1.93518
PtrVCS13	Potri.007G007400	AP2	21.0351	23.6138	21.9906	22.2131	0.165611	0.472224	1.1906	0.270797	0.0669939	1.09133	1.94007e-34	5.30321	3.50858e-34	5.84136
PtrVCS14	Potri.008G061000	TALE	20.3398	18.292	22.2081	20.28	0.442832	2.01881	2.93559	0	2.52132	3.53536	7.37713e-17	3.47452	1.09733e-10	3.53059
PtrVCS15	Potri.002G043500	WRKY	19.0613	21.4526	20.0941	20.2027	1.1618	0.983327	3.16384	8.39562	11.5476	7.39688	4.32771e-18	3.42694	0.00575354	1.22977
PtrVCS16	Potri.008G116600	NAC	19.4594	20.3018	19.9754	19.9122	3.30527	4.12711	3.46301	7.87953	3.8986	9.07293	6.36844e-10	2.48169	0.00287946	1.5496
PtrVCS17	Potri.006G072400	WRKY	19.3184	19.8894	20.4823	19.8967	6.73882	3.63052	4.62139	5.88022	7.71455	2.13453	3.35927e-06	1.9745	0.00162424	1.87475
PtrVCS18	Potri.007G036400	Dof	31.5675	15.3668	11.4324	19.4556	0.335182	1.38836	0.633078	0.173307	0.212145	0	4.1466e-05	4.82499	3.03251e-07	7.3764
PtrVCS19	Potri.018G021900	ERF	15.8456	17.7174	16.9758	16.8463	0.307452	0.971624	0	1.82401	2.52505	0.703436	5.67605e-20	5.47026	1.53577e-06	3.5264
PtrVCS20	Potri.006G167700	AP2	17.3315	11.5513	20.6407	16.5078	0.430061	0.253437	0.536165	0	0.57608	0.157101	2.21571e-25	5.36867	1.39495e-20	6.06777
PtrVCS21	Potri.014G036600	Dof	17.2355	15.6744	16.4155	16.4418	1.04658	1.31079	1.30258	0	0	0.175228	1.1037e-13	3.8435	3.07704e-16	8.37903
PtrVCS22	Potri.006G049700	AP2	12.7981	18.9493	16.4228	16.0567	4.28683	3.10654	5.01829	1.85547	0.584456	3.38992	1.69206e-05	1.78112	2.59275e-07	3.12291
PtrVCS23	Potri.006G133200	WRKY	13.8283	12.7948	21.5343	16.0525	2.13624	2.90447	4.87118	3.33002	3.28122	7.19714	4.14532e-08	2.27441	0.000246806	1.92903
PtrVCS24	Potri.018G045100	HD-ZIP	14.334	13.8583	19.8089	16.0004	2.53545	5.05335	5.15645	0.411474	0.102488	0.097811	3.63713e-07	1.92158	4.07557e-31	6.53755
PtrVCS25	Potri.005G131600	Dof	13.6926	10.728	21.9618	15.4608	0.518609	0.180119	0.440833	1.58523	0.0797294	0.0787533	1.29819e-10	5.46935	1.34024e-07	4.79601
PtrVCS26	Potri.009G088400	GeBP	13.7079	15.7221	15.0947	14.8416	5.51076	6.96097	8.38327	5.47038	5.29676	5.68138	0.00454025	1.14411	0.00592689	1.49248
PtrVCS27	Potri.014G008100	AP2	15.4103	12.6259	15.4298	14.4887	0.0507059	0.64654	1.02875	2.02122	0.325565	0.688361	3.92492e-25	4.73315	4.47802e-13	4.13783
PtrVCS28	Potri.014G012200	AP2	15.2725	12.1935	13.3993	13.6218	0.174447	0.440978	0.38824	1.04696	0.703518	1.24188	6.31992e-28	5.36121	2.32626e-11	3.89528
PtrVCS29	Potri.011G071800	BES1	16.0645	10.7689	13.7707	13.5347	3.46218	1.99267	2.26186	5.98249	1.50299	2.11574	2.68824e-07	2.48276	0.00251515	2.08987
PtrVCS30	Potri.002G248500	bHLH	10.1221	13.6363	16.0149	13.2578	1.81364	4.49193	3.68239	2.6241	4.86424	11.7169	8.20522e-07	2.00943	0.0414919	1.18048
PtrVCS31	Potri.008G025600	Trihelix	11.0927	13.878	14.2752	13.082	2.24089	4.02836	3.98108	0.377029	0	0.121372	1.09723e-06	1.94117	3.72548e-20	6.26335
PtrVCS32	Potri.009G014500	HD-ZIP	16.2247	11.714	11.1705	13.0364	2.99098	4.68411	3.59725	3.54096	5.55112	4.68168	8.63249e-07	1.86416	0.000174194	1.69807
PtrVCS33	Potri.007G063300	GRAS	15.5995	12.7018	10.7734	13.0249	0.0591771	1.06971	0.68643	1.72	5.25569	9.6575	5.77853e-20	4.58968	0.0119328	1.52235
PtrVCS34	Potri.013G119400	TCP	8.41649	13.2562	17.3859	13.0195	4.07313	1.68645	4.51108	0.305902	1.78067	3.27642	0.000330434	1.96672	6.96074e-07	3.13758
PtrVCS35	Potri.014G100900	Dof	11.0981	11.4386	15.2341	12.5903	2.21594	1.05264	1.86679	2.74633	4.70597	8.67242	2.94834e-09	2.88343	0.027741	1.50123
PtrVCS36	Potri.002G062000	M-type	10.8809	15.949	10.9327	12.5875	5.64195	2.0072	2.73075	1.79784	0.681137	4.31225	8.08579e-05	1.87435	0.000349484	2.4534
PtrVCS37	Potri.015G070300	E2F/DP	7.06602	14.6121	14.9368	12.205	0.124757	0.714653	0.73612	0	8.56859	6.65586	4.49536e-12	4.98816	0.00886538	1.79879
PtrVCS38	Potri.002G124800	HSF	8.14678	11.1248	15.933	11.7349	0	0.403136	0.448263	2.79697	3.47389	3.9413	1.0043e-15	5.53009	0.00114023	2.13921
PtrVCS39	Potri.012G065000	bHLH	10.7914	11.3921	12.0165	11.4	3.00473	3.18872	5.089	3.5056	3.56048	5.75125	0.000167331	1.47978	0.00337063	1.53385
PtrVCS40	Potri.006G241700	MYB	8.92935	11.1352	13.4534	11.1727	0.599371	1.38875	2.24955	0.710006	1.04597	4.14252	4.9378e-15	3.1116	1.67453e-09	3.01857
PtrVCS41	Potri.005G086400	WRKY	9.6969	9.62652	12.0848	10.4694	2.41616	8.50069	3.26694	0	0	0.131523	0.0387629	1.16102	2.42548e-10	8.52834
PtrVCS42	Potri.015G023200	ERF	7.08852	15.1686	8.9414	10.3995	0.456814	0.918885	2.40457	0	0.185047	0.347359	0.00022753	3.05052	1.6137e-07	5.8292
PtrVCS43	Potri.007G078200	WRKY	12.563	8.25305	9.70541	10.1738	4.49687	2.87424	2.94038	0.154704	0	0	0.00182356	1.63885	2.20383e-11	7.75423
PtrVCS44	Potri.009G103100	B3	10.6251	11.1043	7.98587	9.90507	0.125052	0.639015	0.490258	0.440692	0.196554	1.64405	4.04745e-11	3.7804	5.28431e-06	3.77318
PtrVCS45	Potri.018G038000	MYB	7.96306	7.77435	12.5415	9.4263	2.19917	2.79175	3.12809	2.43913	0.697585	2.85691	2.6576e-07	1.94801	2.58864e-08	2.54515
PtrVCS46	Potri.001G197000	MYB	10.7192	9.2041	6.67327	8.86552	0	2.02384	0.190836	0.195925	0.0484853	0.135953	3.41892e-12	3.78477	3.51517e-12	6.54608
PtrVCS47	Potri.006G037100	bHLH	10.2361	6.42771	9.67492	8.77958	2.6133	2.42337	2.03841	0.117587	0.147404	1.91548	0.000147169	1.95354	4.58704e-06	3.86914
PtrVCS48	Potri.007G007100	GRF	5.75921	8.16997	11.5208	8.48333	5.889	3.73495	2.66173	0.587893	2.98363	0.638445	0.00132677	1.3675	9.59349e-07	3.14337
PtrVCS49	Potri.003G128000	bHLH	5.31218	13.048	6.92619	8.42878	3.06055	2.45934	2.51291	1.70798	2.89765	1.97397	0.00349421	1.48857	0.00980933	1.77204
PtrVCS50	Potri.012G032900	ERF	6.75562	7.23107	10.8479	8.27819	0.146689	0.0990556	0.648923	0.864963	0.366238	0.498321	5.67965e-14	4.93726	7.96806e-06	3.90879
PtrVCS51	Potri.017G042200	GATA	5.33961	10.4447	7.80026	7.86151	2.61238	4.20154	3.19537	1.12864	3.31819	2.05363	0.012318	1.25259	0.00740605	2.06436
PtrVCS52	Potri.002G178700	NAC	9.04414	4.69996	9.2969	7.68033	2.79507	3.7585	2.59393	0.18904	0.271008	0.80737	0.0119282	1.4332	8.21503e-07	4.73582
PtrVCS53	Potri.011G098300	HD-ZIP	6.97146	8.36209	7.46246	7.59867	1.73889	1.85683	3.61782	2.28997	0.36928	4.91792	1.75705e-05	1.71301	0.000813474	1.80353
PtrVCS54	Potri.003G122400	GRAS	5.36568	7.36819	9.96256	7.56548	0.0308656	0.400842	0.361518	0	0.0796456	0.278541	1.3028e-18	4.98432	3.14438e-17	6.30229
PtrVCS55	Potri.002G124400	bHLH	7.04303	7.11208	8.36832	7.50781	0.35073	1.66234	1.18149	0	0.469174	0	0.00110653	2.8603	0.000147643	5.71028
PtrVCS56	Potri.002G114800	AP2	7.53575	6.84323	6.75792	7.04563	0.0309513	0.0627523	0.389182	0.747269	3.17484	1.72982	2.29935e-25	5.6079	0.000684597	2.02016
PtrVCS57	Potri.016G035400	bHLH	7.83768	4.85162	6.9655	6.5516	0.426257	0.948396	0.7159	0	0.13377	0.0398092	8.52548e-09	3.39891	5.70518e-11	7.72686
PtrVCS58	Potri.004G211700	ARF	4.3348	7.56978	7.32244	6.40901	2.28248	2.11732	3.39465	0.691666	0.683967	0.20769	0.00776191	1.31297	6.81076e-06	3.61667
PtrVCS59	Potri.014G031600	B3	5.19613	7.2995	5.60638	6.034	0	0.180617	0.563224	0.228244	0	0	1.8953e-14	5.4791	5.56901e-10	6.22549
PtrVCS60	Potri.015G075800	MYB	7.5996	2.24537	8.10027	5.98175	0.238663	0	0	0	0	0	4.48482e-06	6.54256	7.82852e-07	Inf
PtrVCS61	Potri.002G129600	Dof	3.89096	4.40498	8.73554	5.67716	0	0.308656	0.166173	0	0.170967	0.0846369	4.62987e-06	5.49966	5.5948e-05	7.12821
PtrVCS62	Potri.002G023200	C2H2	5.68394	7.12527	3.75891	5.52271	0.757197	1.5996	0.314995	0.273992	0.840607	0.295536	0.000396123	2.63681	0.0024389	3.51142
PtrVCS63	Potri.011G106800	BES1	6.55363	3.54977	6.32971	5.4777	0.140586	0.0480764	1.63043	0	3.81533	0.0859317	1.7444e-06	3.22327	0.0191315	2.28772
PtrVCS64	Potri.004G183900	C2H2	4.26127	7.45612	4.56596	5.42778	0.650599	2.40616	1.21343	0.595256	0.196223	0.135626	0.00180227	1.9745	5.93588e-05	4.33521
PtrVCS65	Potri.001G169500	AP2	2.98193	7.01482	4.24713	4.74796	0	0.361162	0.200925	0	0	0	1.38838e-12	5.03187	2.8935e-11	Inf
PtrVCS66	Potri.009G103200	B3	8.05007	2.30189	3.6698	4.67392	0.125414	0.244933	0.279571	0.141154	0	0	3.87001e-05	5.32236	6.01891e-06	6.91808
PtrVCS67	Potri.001G109400	GRAS	4.43578	3.02641	6.51647	4.65955	0.0326084	0.400086	0.0758682	0	0.146728	1.52193	4.62616e-11	4.96409	2.97119e-05	3.24103
PtrVCS68	Potri.005G139700	bHLH	4.25037	3.90862	4.89837	4.35245	0	0.176723	0.331986	0	0	0	1.66086e-06	4.59487	2.00043e-06	Inf
PtrVCS69	Potri.014G025800	bHLH	6.69421	2.16384	3.45825	4.10544	0.0883907	0.178001	0.0982142	0.537426	0	0	4.50083e-05	5.39983	0.000788193	4.41004
PtrVCS70	Potri.010G217700	LBD	5.53123	2.02732	4.20492	3.92116	0	0.14973	0	0	0.0748043	0	3.42031e-07	7.00576	1.78959e-05	Inf
PtrVCS71	Potri.014G031700	B3	3.15749	2.70512	5.31526	3.72596	0.164158	0.119719	0.264097	0	1.07398	0.142667	4.35359e-10	4.41903	2.55558e-05	4.28017
PtrVCS72	Potri.006G251200	CPP	2.92227	4.34393	3.62066	3.62896	0.269012	0.588714	0.360215	0.414961	0.905957	1.06113	1.49806e-10	3.19148	0.000511746	2.40552
PtrVCS73	Potri.009G103300	B3	4.60472	2.73575	3.19289	3.51112	0	0.130844	0.141905	0.104755	0	0	5.48277e-09	5.66553	4.75946e-06	6.67656
PtrVCS74	Potri.010G093000	MYB	2.53441	2.67547	4.69391	3.30126	0.120695	1.19074	0.447614	8.70489e-58	1.70495	0.945543	0.00311077	2.93318	0.00256824	3.13585
PtrVCS75	Potri.014G035100	MYB	2.47424	1.61345	5.62489	3.23753	0	0.356279	0	0.780942	0.153285	0	0.0028199	4.8535	0.0270047	3.28471
PtrVCS76	Potri.003G069700	C3H	2.57429	2.97257	4.04042	3.19576	0	0	0.177663	0	0.415992	0.156742	1.38749e-10	5.91207	5.51426e-05	4.78299
PtrVCS77	Potri.008G043900	LBD	2.16169	3.30155	3.73295	3.0654	0.102739	0.139482	0.115514	0.524976	0.707918	0.131841	1.86846e-05	5.23127	0.031733	3.03423
PtrVCS78	Potri.002G129800	B3	3.53416	2.81058	2.57612	2.97362	0.788697	0.193147	0.308305	0.160393	0.0404372	0.243671	0.000167923	2.97148	0.000260379	4.63825
PtrVCS79	Potri.006G193700	HD-ZIP	2.20559	3.40797	2.81803	2.81053	0.513538	0.932751	0	0	0	0	0.0150106	2.58468	8.58049e-05	Inf
PtrVCS80	Potri.009G068000	HSF	2.74844	1.72561	3.68759	2.72055	0	0.0605152	0	0	0.496747	0.232776	2.92521e-07	Inf	0.00564485	4.06035
PtrVCS81	Potri.001G081400	LBD	2.28735	2.70137	1.97857	2.32243	0.40603	0.144324	0.164062	0	0.628604	0.964669	0.000224843	3.6219	0.0419963	2.72834
PtrVCS82	Potri.006G207700	TCP	1.62176	2.24091	2.9798	2.28082	0.0682754	0.561165	0.929321	0	0.29383	0.158433	0.0192123	2.21047	0.00428834	4.14591
PtrVCS83	Potri.004G072000	WRKY	2.25829	2.47342	1.9873	2.23967	0.0773596	0.105286	0.347806	0.12415	0.0508478	0	0.000414443	3.93085	0.000551602	5.74532
PtrVCS84	Potri.004G147200	B3	1.93398	1.25563	3.25136	2.14699	0	0	0	0	0	0	7.42325e-07	Inf	5.87186e-05	Inf
PtrVCS85	Potri.012G098500	NF-YC	2.48303	2.82102	1.12055	2.14153	0.667597	0.432855	1.59517e-10	0	0.778376	0	0.0222452	2.70299	0.0266643	3.39351
PtrVCS86	Potri.003G179900	ERF	1.79741	0.902484	2.6534	1.78443	0	0.4879	0	0	0	0	0.0125675	3.54712	0.000376327	Inf
PtrVCS87	Potri.014G103700	bHLH	0.779385	1.97101	2.49888	1.74976	0.0666487	0.0450856	0.0742828	0	0.52872	0	1.56843e-05	5.83217	0.0135279	3.5463
PtrVCS88	Potri.007G023600	bHLH	2.39068	1.11305	1.40283	1.63552	0.130106	0.349294	0.789537	0	0.0596297	0.270096	0.0184629	2.04873	0.00183284	4.37409
PtrVCS89	Potri.002G129900	B3	1.49605	0.933611	1.59203	1.34056	0.164273	0.0556369	0	0	0.054845	0	0.000840136	4.88119	0.000299148	Inf
PtrVCS90	Potri.019G040900	MYB	1.4034	1.68816	0.584808	1.22546	0	0.0611196	0	0	0.0565198	0.422582	0.000156998	Inf	0.0306572	3.27718
PtrVCS91	Potri.006G221500	MYB	0.957018	1.82185	0.812426	1.1971	0.135071	0	0.174154	0	0	0	0.00218598	4.04109	0.000251556	Inf
PtrVCS92	Potri.004G230100	B3	1.54854	0.872541	1.09063	1.17057	0.390455	0.112965	0.0633228	0	0.0352376	0	0.0172401	2.77872	0.000184265	Inf
PtrVCS93	Potri.012G022600	GRF	0.971307	0.385633	1.70164	1.01953	0	0	0	0	0	0	0.000161751	Inf	0.000245952	Inf
PtrVCS94	Potri.013G124400	bZIP	0.680387	0.431147	0.998116	0.703217	0	0.0321635	0.109791	0	0	0	0.0011661	4.77504	0.000326141	Inf
PtrVCS95	Potri.012G038500	HD-ZIP	0.807453	0.332009	0.327607	0.489023	0	0	0.195032	0	0	0	0.02737	3.03679	0.000919846	Inf

## Sheet: Supplementary Table 2
Supplementary Table 2. Differentially expressed genes identified from OE-PtrVCS2 transgenics.
This table contains the transcriptome data of 13,266 differentially expressed genes (DEGs) in three biological replications (bio) of OE-PtrVCS2 transgenics and WT plants. FPKM, Fragments Per Kilobase of exon model per Million mapped fragments; FDR, False Discovery Rate.
Gene ID	WT_bio1_FPKM	WT_bio2_FPKM	WT_bio3_FPKM	OE-PtrVCS2_bio1_ FPKM	OE-PtrVCS2_bio2_ FPKM	OE-PtrVCS2_bio3_ FPKM	FDR
Potri.001G000400	40.42	37.56	43.5	28.79	29.63	25.39	7.56e-06
Potri.001G000700	32.63	32.3	35.5	29.73	29.02	31.39	0.0108266
Potri.001G000800	0.44	0.43	0.29	0.78	0.72	0.81	0.017853
Potri.001G001300	44.64	41.46	40.15	33.07	32.32	32.21	8.34e-08
Potri.001G001600	90.63	86.14	99.83	76.58	74.54	71.94	2.29e-06
Potri.001G001700	13.59	15.62	14.69	12.98	13.46	12.99	0.031937
Potri.001G001800	7.89	6.8	6.34	4.12	3.84	4.05	4.82e-07
Potri.001G002000	121.69	133.82	132.98	232.73	230.51	239.51	7.18e-39
Potri.001G002400	0.69	0.82	0.37	5.73	3.88	5.76	2.13e-08
Potri.001G002500	83.45	92.1	85.36	72.09	72.52	71.83	6.23e-08
Potri.001G003100	1.56	1.19	1.64	4.47	3.58	4.33	1.08e-07
Potri.001G003200	0.44	0.77	1.05	1.96	1.85	2.31	8.85e-05
Potri.001G003300	3.71	3.18	4.03	2.83	2.58	2.82	0.0411218
Potri.001G003400	15.36	13.85	14.19	10.46	10.67	10.05	0.000419681
Potri.001G003800	119.52	124.82	128.97	172.8	168.81	176.54	1.14e-12
Potri.001G003900	5.88	6.45	6.29	11.73	11.74	12.56	9.97e-30
Potri.001G004000	5.91	7.71	7.71	4.67	4.49	5.64	0.00244365
Potri.001G004100	318.67	321.56	341.7	262.25	276.34	260.44	4.36e-09
Potri.001G004200	5.3	5.56	5.09	8.42	7.57	8.39	1.75e-09
Potri.001G004500	82.47	86.28	75.05	65.58	63.46	66.03	2.66e-07
Potri.001G004600	198.08	192.49	189.73	146.56	150.87	152.04	4.16e-19
Potri.001G004700	0.48	2.3	1.41	5.42	5.53	5.43	3.38e-05
Potri.001G005100	0.84	0.75	0.34	1.34	1.28	1.22	0.0278942
Potri.001G005700	0.28	0.16	0.3	3.17	2.37	2.44	6.94e-16
Potri.001G006000	22.21	19.31	19.93	10.49	10.82	10.92	1.37e-12
Potri.001G006100	0.22	0.17	0.15	0.47	0.4	0.5	0.0481591
Potri.001G006700	5.37	4.64	5.21	10.85	10.59	11.8	3.1e-18
Potri.001G007000	13.19	15.27	14.08	12.56	11.8	11.66	0.0188822
Potri.001G007200	0.52	0.3	0.24	0.89	0.61	1.29	0.0421304
Potri.001G007800	78.69	74.84	67.33	58.89	60.56	56.78	2.66e-06
Potri.001G007900	18.69	16.9	16.67	21.91	20.3	21.74	0.0229579
Potri.001G008400	15.1	20.22	20.64	28.75	29.45	30.75	8.45e-05
Potri.001G008700	9.28	8.11	7.42	11.21	10.68	10.83	0.00941971
Potri.001G008800	13.28	14.37	15.03	20.36	20.82	21.12	2.02e-09
Potri.001G009000	8.54	7.44	6.38	5.01	4.67	4.83	0.000635601
Potri.001G009600	18.69	18.14	16.13	15.53	15.61	15.88	0.00881219
Potri.001G010000	0.84	0.81	1.4	2.14	2.63	2.8	0.000366007
Potri.001G010800	17.81	18.28	15.66	14.52	14.78	15.19	0.00533673
Potri.001G011200	7.59	11.01	13.9	26.22	26.85	25.9	6.23e-09
Potri.001G011300	0.58	1.51	1.18	3.27	3.6	3.13	2.09e-05
Potri.001G011800	5.43	6.96	7.87	9.76	9.63	9.47	0.00936208
Potri.001G011900	22.17	22.37	24.37	27.55	28.85	30.44	0.000103219
Potri.001G012300	7.81	7.36	6.92	10.06	10.67	9.94	0.000135507
Potri.001G012700	12.6	11.57	13.51	5.13	5.15	5.92	4.73e-16
Potri.001G012800	14.97	13.98	12.4	10.83	11.32	11.2	0.00048793
Potri.001G013000	0.1	0.3	0.4	1.09	1.3	1.1	0.00100647
Potri.001G013300	18.27	16.07	15.29	12.47	12.53	13.91	0.000305678
Potri.001G013400	1.29	0.68	0.52	0.27	0.27	0.38	0.00531925
Potri.001G013500	37.76	37	32.46	22.89	20.3	22.99	5.57e-15
Potri.001G013800	11.46	11.19	12.29	19.32	19.15	20.79	2.72e-11
Potri.001G014100	0.02	0.05	0	0.18	0.38	0.13	0.0092112
Potri.001G015000	27.84	27.91	28.84	24.61	23.57	25.89	0.00535511
Potri.001G015100	0	0	0	0.35	0.43	0.32	2.8e-05
Potri.001G015400	0.04	0	0	0.13	0.19	0.22	0.00341635
Potri.001G016600	2.71	2.36	1.41	1.47	1.15	1.44	0.0255216
Potri.001G016700	71.8	65.18	67.13	45.21	45.27	43.68	5.25e-14
Potri.001G016900	108.36	94.93	100.93	65.66	67.99	61.54	3.04e-15
Potri.001G017000	1	1.29	0.99	3.97	3.6	3.97	1.17e-12
Potri.001G017100	10.38	8.38	8.57	5.95	6.27	6.34	7.46e-06
Potri.001G017300	10.77	10.89	11.64	16.79	16.58	16.48	4.74e-07
Potri.001G017500	9.67	5.93	3.21	11.61	13.24	12.63	0.00865092
Potri.001G017600	1.26	1.91	1.61	4.08	3.93	3.45	4.96e-06
Potri.001G017700	2.52	3.53	3.02	17.31	16.78	17.87	7.05e-63
Potri.001G018100	14.31	12.76	12.61	9.37	8.01	10.26	0.00114116
Potri.001G018200	15.29	15.25	13	24.44	24.52	25.72	4.99e-15
Potri.001G018700	11.78	13.07	12.55	15.64	16.77	16.34	0.0054102
Potri.001G019000	5.96	4.87	5.11	6.64	7.24	7.84	0.0131802
Potri.001G019200	4.42	5.05	4.59	6.46	5.85	6.39	0.0275772
Potri.001G019400	7.61	7.65	5.27	4.31	4.73	4.72	0.00150753
Potri.001G019700	0.07	0.07	0	0.69	1.53	0.91	9.69e-05
Potri.001G020100	0.58	0.55	0.09	0	0	0	0.0096624
Potri.001G020200	0.13	0.39	0.62	1.71	1.94	1.89	2.19e-05
Potri.001G020300	59.14	62.87	65.6	72.96	73.75	76.36	0.0139755
Potri.001G020600	0.31	0.26	0.38	0.14	0.16	0.13	0.0270185
Potri.001G021000	6.76	8.08	8.71	3.96	4.65	4.09	3.34e-07
Potri.001G021500	4.25	5.01	4.5	5.65	6.83	6.6	0.0101006
Potri.001G022700	31.64	32.83	29.98	23.98	24.52	24.56	1.13e-08
Potri.001G022900	2.49	2.79	3.13	1.97	1.58	2.06	0.00933241
Potri.001G023500	1.19	0.93	0.92	2.94	2.8	3.73	9e-09
Potri.001G023800	0.19	0.37	0.1	0.74	0.86	0.81	0.0166649
Potri.001G024100	70.31	66.84	77.75	93.14	97.11	97.41	1.37e-05
Potri.001G024300	31.24	27.57	26.68	23.53	24.02	24.99	0.00372751
Potri.001G024500	30.31	26.28	24.26	15.64	14.78	16.38	1.26e-12
Potri.001G024800	10.01	11.09	21.74	8.39	8.56	8.34	0.00527908
Potri.001G024900	24.37	33.09	39.2	5.63	5.89	5.79	1e-45
Potri.001G025100	10.82	9.13	10.5	15.44	14.99	15.14	1.05e-07
Potri.001G025300	86.83	82.93	83.41	44.89	43.77	46.16	2.48e-38
Potri.001G026000	5.09	6.43	5.77	10.41	9.91	10.99	5.24e-07
Potri.001G026200	4.31	6.94	6.36	4.17	3.9	3.54	0.0056799
Potri.001G026300	46.05	45.82	45.49	36.54	36.33	33.85	2.95e-09
Potri.001G026400	2.06	4.04	3.02	1.4	1.97	1.13	0.0134786
Potri.001G026700	10.27	9.81	11.53	8.43	7.79	7.75	0.000833578
Potri.001G027000	14.06	22.14	29.51	11.08	11.6	12.13	7.65e-05
Potri.001G027100	0.73	0.43	0.64	1.9	2.08	1.88	4.87e-06
Potri.001G027200	2.02	2.56	2.1	3.33	3.44	3.73	3e-05
Potri.001G027400	18.61	19.17	17.64	24.69	24.3	25.67	5.33e-07
Potri.001G027600	4.03	4.06	4.39	7.21	7.24	7.57	2.03e-06
Potri.001G027700	8.6	8.95	13.24	22.34	20.65	19.54	2.91e-08
Potri.001G028100	12.31	12.08	11.19	9.99	10.24	10.37	0.0250675
Potri.001G028200	1162.72	1179.72	1068.15	1342.07	1331.92	1356.1	0.00970374
Potri.001G028500	18.04	19.02	16.75	8.72	9.49	10.75	1.7e-10
Potri.001G029300	0.33	0.36	0.35	0.59	0.83	0.93	0.00197104
Potri.001G029500	6.18	5.55	6.75	5.37	3.93	4.55	0.0424335
Potri.001G029600	10.91	10.82	10.17	14.78	14.65	15.62	3.48e-08
Potri.001G029900	199.98	176.46	179.27	110.57	108.77	107.21	1.99e-27
Potri.001G030000	40.4	39.59	38.34	30.44	29.27	30.85	5.74e-07
Potri.001G030100	21.37	20.71	20.78	24.66	22.69	23.76	0.0144073
Potri.001G030200	13.23	11.5	11.92	11.19	10.59	10.99	0.0447712
Potri.001G030900	59.99	62.12	62.96	82.44	80.73	80.1	4.19e-07
Potri.001G031400	14.26	13.26	12.84	21.31	20.43	21.59	2.77e-13
Potri.001G031700	10.42	12.43	11.55	16.21	16.79	15.67	0.000166786
Potri.001G031800	12.94	9.39	9.31	19.29	18.79	20.07	1.34e-08
Potri.001G032400	1.51	0.5	1.11	2.82	2.74	2.56	0.00281062
Potri.001G032500	68.77	63.97	67.18	26.39	26.97	28.66	2.66e-75
Potri.001G032900	137.02	134.89	129.1	111.17	109.64	108.95	5.39e-08
Potri.001G033500	0.76	0.39	0.55	1.4	1.06	1.15	0.0189254
Potri.001G033800	0.08	0.16	0.12	0.45	0.29	0.43	0.0135281
Potri.001G034200	19.6	20.37	19.52	15.2	16.34	15.82	2.96e-06
Potri.001G034300	1.66	1.45	1.41	0.96	1.15	0.92	0.00182431
Potri.001G034400	255.95	249.33	228.66	135.01	132.06	130.57	3.25e-48
Potri.001G034700	7.7	7.05	7.01	5.35	5.96	5.44	0.00116506
Potri.001G034900	4.88	4.22	4.15	2.76	2.89	2.82	0.000178373
Potri.001G035200	7.04	7.25	5.86	4.75	4.72	4.11	0.0010552
Potri.001G036600	1.93	1.32	1.24	0.58	0.84	0.35	0.00796742
Potri.001G036800	11.86	9.67	10.3	13.49	14.17	13.26	0.0211466
Potri.001G037000	3.46	6.92	7.4	9.5	9.42	10.27	0.0244943
Potri.001G037700	12.74	12.64	13.41	10	9.43	9.54	2.26e-05
Potri.001G038000	70.84	71.93	72.43	58.55	60.26	59.31	2.86e-08
Potri.001G038200	34.65	31.74	34.34	15.55	17.28	17	1.78e-20
Potri.001G040200	818.55	901.85	1017.32	787.07	801.45	792.83	0.00158205
Potri.001G041100	0.13	0.28	0.26	0.02	0.07	0.03	0.0328462
Potri.001G041400	16.99	17.72	15.31	9.44	9.78	9.42	2.9e-15
Potri.001G041700	14.02	12.69	13.14	33.5	35.72	37.46	1.6e-50
Potri.001G041800	3	5.78	4.43	7.91	7.96	8.75	0.00348931
Potri.001G041900	2.78	2.79	4.12	6.16	5.95	5.7	0.00145629
Potri.001G042900	27.18	29.75	30.34	25.89	24.51	24.71	0.000613594
Potri.001G043000	21.2	22.11	20.84	26.7	27	29.12	0.00189157
Potri.001G043100	45.53	48.64	39.91	65.9	64.47	68.43	1.38e-05
Potri.001G043300	14.6	16.15	15.98	9.58	7.88	7.87	3.24e-07
Potri.001G043400	35.54	35.08	33.66	26.75	26.43	25.32	9.01e-06
Potri.001G043600	138.88	157.39	147.69	84	88.18	73.29	3.74e-20
Potri.001G043700	4.1	3.44	3.38	6.19	6.57	6.32	1.12e-05
Potri.001G044500	6.59	5.99	9.97	4	4.8	4.56	0.00121834
Potri.001G044700	10.77	10	8.77	8.25	8.03	7.37	0.0234803
Potri.001G044800	3.11	4.82	4.5	0	0	0	1.14e-07
Potri.001G044900	20.55	19.62	16.23	5.71	5.62	6.12	7.48e-43
Potri.001G045200	3.14	3.71	3.23	5.02	4.88	5.31	0.00288677
Potri.001G046100	0.13	0.1	0	0.52	0.39	0.36	0.0281
Potri.001G046500	5.58	5.29	4.94	6.73	7.4	6.85	0.00749735
Potri.001G046600	236.1	217.97	212.03	134.63	137.16	132.69	1.27e-31
Potri.001G046800	2.86	2.75	3.29	4.86	4.6	5.35	0.0212904
Potri.001G047400	91.01	90.88	81.16	54.51	53.52	48.23	1.13e-20
Potri.001G047500	13.42	12.84	12.85	20.33	20.19	19.45	3.7e-08
Potri.001G047600	16.57	19.66	17.17	11.61	12.04	11.89	5.29e-08
Potri.001G048500	4.78	5.13	4.94	3.16	3.38	3.73	0.000764607
Potri.001G048700	1.62	1.75	2.32	6.49	6.37	7.38	6.28e-29
Potri.001G048800	0.09	0.19	0.16	0.55	0.64	0.66	1.37e-06
Potri.001G049100	0.11	0.26	0.13	1.4	1.25	1.75	2.91e-12
Potri.001G049200	1.29	1.15	1.22	7.22	8.03	7.84	1.73e-51
Potri.001G049700	93.78	94.47	125.16	74.23	75.52	59.77	1.04e-05
Potri.001G049800	27.25	26.42	28.58	23.87	24.88	25.24	0.0184914
Potri.001G050000	29.91	30.52	32.93	37.22	37.65	37.29	0.0258214
Potri.001G050100	49.88	57.75	60.03	49.62	50.09	52.4	0.036519
Potri.001G050600	28.57	24.05	30.08	20.55	22.91	23.36	0.00314312
Potri.001G051400	8.31	8.2	8.51	12.25	11.25	12.97	7.88e-06
Potri.001G051500	17.98	2.23	11.84	65.71	62.04	62.8	0.00430691
Potri.001G051600	4.94	1.14	4.53	40.94	37.63	38.53	2.73e-08
Potri.001G051900	83.73	86.55	83.66	78.01	77.33	76.77	0.000350862
Potri.001G052100	291.82	299.16	311.12	239.53	240.62	240.94	3.1e-14
Potri.001G052300	230.59	244.91	267.21	154.64	149.79	157.12	8.66e-27
Potri.001G052500	0.5	0.57	0.42	0.28	0.21	0.25	0.0120577
Potri.001G054400	37.12	45.49	45.3	29.33	28.73	27.17	1.91e-10
Potri.001G054500	85.39	81.7	85.2	82.2	77.46	73.85	0.00879498
Potri.001G054600	0.03	0.79	0.45	0.1	0.06	0.02	0.020121
Potri.001G054700	7.98	6.9	5.64	3.35	3.46	3.96	6.6e-07
Potri.001G054800	13.68	10.71	10.32	7.85	7.73	7.78	2.02e-05
Potri.001G054900	40.36	38.6	39.9	29.95	30.57	25.78	4.36e-09
Potri.001G055000	16.38	19.1	15.71	11.25	10.26	8.09	2.83e-05
Potri.001G055200	0.56	0.74	0.9	1.8	1.29	1.45	0.0465929
Potri.001G055400	89.28	85.47	80.51	52.23	55.04	47.3	1.01e-13
Potri.001G055900	5.98	4.66	5.13	11.68	11.5	11.14	6.35e-18
Potri.001G056000	21.65	19.54	19.99	18	17.7	17.09	0.0111006
Potri.001G056800	17.95	14.14	15.31	21.19	19.7	21.14	0.0200967
Potri.001G057300	114.95	123.07	127.57	86.61	88.82	80.79	4.21e-13
Potri.001G057400	3.4	3.27	3.93	7.13	6.84	7.53	5.85e-16
Potri.001G057500	150.55	140.04	160.34	136.82	129.27	134.8	0.00160587
Potri.001G057800	3.83	5.27	5.71	9.12	8.86	9.19	4.34e-07
Potri.001G058000	6.48	7.1	7.68	4.67	4.04	4.49	0.00464265
Potri.001G058100	6.35	8.21	7.95	11.96	11.18	13.07	0.000309376
Potri.001G058500	15.62	14.8	15.79	24.76	21.82	22.94	0.00143424
Potri.001G059100	2.57	2.85	1.82	6.73	7.49	7.01	7.58e-13
Potri.001G059700	30.9	28.81	31.19	25.55	26.71	24.78	0.000654075
Potri.001G059800	0.39	0.52	0.34	1.75	2.34	1.51	0.000320133
Potri.001G059900	45.77	36.16	37.58	15.09	15.04	15.27	1.4e-39
Potri.001G060000	9.89	11.32	8.42	16.64	17.11	16.72	2.95e-07
Potri.001G060200	45.79	45.32	42.69	33.1	30.61	32.99	1.79e-12
Potri.001G060300	5.02	4.48	4.53	7.52	7.47	7.72	2.56e-06
Potri.001G060400	3.91	3.14	3.4	6.62	6.45	6.1	0.00012266
Potri.001G060500	7.72	6.49	7.02	17.37	17.04	17.25	2.19e-20
Potri.001G060800	19.3	21	19.8	16.42	17.84	17.99	0.0419765
Potri.001G060900	0	0.18	0.13	0.72	0.51	0.56	0.00119771
Potri.001G061000	48.22	44.8	43.42	33.47	32.08	32.07	4.06e-10
Potri.001G061200	46.33	41.91	41.46	57.68	56.16	61.7	1.82e-05
Potri.001G061400	61.3	57.2	55.77	36.02	36.35	32.22	5.65e-21
Potri.001G061700	2.07	2	0.93	0.35	0.71	0.33	0.00568306
Potri.001G062000	29.93	25.57	26.36	19.2	19.81	22.26	3.73e-05
Potri.001G062500	7.2	28.87	102.97	6.65	6.44	6.24	0.00799126
Potri.001G062900	0.13	0.27	0.28	1.16	1.15	1.27	0.00169709
Potri.001G063000	6.86	5.63	5.51	10.49	12.75	11.08	4.94e-06
Potri.001G063700	0.02	0.07	0.05	0.21	0.3	0.35	0.00544266
Potri.001G065600	3.8	3.86	3.56	4.92	4.9	5.08	0.00243006
Potri.001G065900	6.94	6.53	7.04	21.06	20.96	17.93	4.26e-30
Potri.001G066000	4.3	4.19	6.34	8.64	8.49	8.75	3.63e-05
Potri.001G066200	8.47	7.92	9.08	16.93	16.63	16.67	6.41e-24
Potri.001G066400	50.15	66.84	49.64	77.99	83.71	80.94	0.000562232
Potri.001G066600	1.12	0.83	0.3	2.67	1.54	3.41	0.00701809
Potri.001G066900	12.39	13.92	13.96	21.25	21.69	21.52	9.93e-09
Potri.001G067100	19.19	18.55	16.36	26.69	27.13	25.03	0.000410724
Potri.001G067300	8.97	8.69	8.91	9.83	10.25	10.47	0.0274788
Potri.001G067600	0.05	0.05	0.05	1.53	0.9	0.89	1.07e-06
Potri.001G067700	11.7	11	9.9	15.39	15.98	14.74	0.000269788
Potri.001G067800	49.14	51.18	45.34	43.26	41.89	44.49	0.00118091
Potri.001G067900	177.82	165.39	164.17	137.32	130.25	136.84	1.02e-10
Potri.001G068000	22.5	23.17	26.55	35.5	34.41	33.71	7.68e-05
Potri.001G068500	29.11	26.21	23.25	16.25	16.13	19.39	4.24e-07
Potri.001G069100	489.54	504.42	500.01	405.29	412.76	411.33	2.04e-13
Potri.001G069500	0.03	0.07	0.03	0.24	0.2	0.31	0.00357513
Potri.001G070300	1.55	1.23	1.15	1.87	1.76	2.24	0.00471795
Potri.001G070500	14.84	13.44	13.08	12.24	11.33	12.51	0.00688177
Potri.001G070600	0.8	0.57	1.2	1.9	2.66	2.43	0.000592285
Potri.001G070800	4.99	5.22	5.65	3.46	3.21	3.13	0.000369138
Potri.001G071000	285.74	256.27	210.31	165.77	163.88	169.62	9.7e-10
Potri.001G071100	731.7	666	652.24	441.61	468.82	435.18	2.18e-20
Potri.001G071300	0.21	0.28	0.19	0.03	0.02	0	0.00686743
Potri.001G071400	24.56	22.92	19.75	16.25	15.89	16.33	1.85e-06
Potri.001G071500	1.14	1.33	1.24	0.53	0.75	0.82	0.0412105
Potri.001G071600	1.83	1.7	2.42	3.63	3.18	2.44	0.0189909
Potri.001G071700	19.29	17.27	17.74	13.9	14.67	14.71	0.00015339
Potri.001G071900	123.77	118.07	121.56	90.16	93.9	89.5	9.11e-13
Potri.001G072100	24.62	21.68	23.5	18.42	19.66	20	0.00148475
Potri.001G073000	1.78	1.75	1.13	0.79	0.92	0.91	0.00723552
Potri.001G073100	29.32	27.59	36.01	22.6	19.75	21.45	1.26e-06
Potri.001G073500	11.4	11.89	13.62	10.77	10.32	9.58	0.0345811
Potri.001G073800	3.2	3.53	2.84	5.56	5.45	6.04	1.98e-05
Potri.001G073900	47.99	47.8	69.27	40.82	44.01	42.22	0.00660811
Potri.001G074000	11.69	11.41	10.29	8.83	8.11	8.84	2.91e-05
Potri.001G074100	0.49	0.7	1	2.01	2.19	2.11	0.000324782
Potri.001G074200	6.76	6.33	6.17	4.9	4.89	4.76	0.0055481
Potri.001G074600	47.85	55.54	55.81	71.56	67.87	74.23	0.000122101
Potri.001G074700	7.2	5.51	3.7	0.65	0.97	0.91	3.82e-20
Potri.001G074900	134.96	133.68	154.45	95.08	100.47	104.37	2.61e-09
Potri.001G075000	4.47	3.74	3.75	2.25	2.48	2.16	4.99e-09
Potri.001G075400	0	0	0	0.99	1.07	0.82	2.14e-08
Potri.001G075600	1.59	3.78	3.76	5.69	5.3	5.65	0.00587021
Potri.001G075900	1.12	0.79	1.1	1.41	1.61	1.5	0.0171728
Potri.001G076300	3.31	5.71	3.44	12.9	12.69	12.65	1.39e-11
Potri.001G076400	29.79	29.68	30.64	29.22	26.65	27.55	0.0348229
Potri.001G076500	1.78	1.77	0.96	3.89	4.02	2.81	0.00153382
Potri.001G077000	0.24	0.58	0.35	1.41	1.79	2.04	3.19e-05
Potri.001G077400	55.83	59.31	65.32	75.22	76.07	73.87	0.0140642
Potri.001G077900	0.41	0.65	0.44	2.58	3.63	2.36	1.34e-07
Potri.001G078100	359.57	342.68	345.28	511.76	498.49	487.74	1.67e-12
Potri.001G078300	4.8	4.98	3.63	1.66	1.74	2.17	0.000199101
Potri.001G078400	13.95	15.83	22.38	26.39	28.45	25.8	0.0172932
Potri.001G078500	16.05	13.82	12.89	8.41	8.48	8.3	4.22e-09
Potri.001G078800	39.8	39.27	33.27	25.28	24.74	22.06	2.67e-11
Potri.001G079500	1.53	1.38	1.53	2.64	3.02	2.87	0.000215585
Potri.001G079900	0.05	0.05	0.2	4.33	4.26	5.12	1.53e-21
Potri.001G080400	151.75	146.33	162.44	129.76	123.93	124.35	3.84e-07
Potri.001G081300	33.55	31.66	31.65	21.88	23.83	20.56	6.81e-07
Potri.001G081400	13.06	10.97	9.22	5.89	5.73	5.07	1.52e-09
Potri.001G081600	13.59	14.57	15.52	18.85	19.81	21.12	0.000134273
Potri.001G081900	4.62	4.91	5.38	7.43	8	7.6	2.51e-06
Potri.001G082000	34.04	34.86	38.74	28.26	29.01	25.82	1.11e-06
Potri.001G082100	22.94	28.24	24.3	33.19	34.01	36.56	0.000171729
Potri.001G082500	5.5	9.41	11.24	14.77	16.08	12.52	0.020844
Potri.001G082600	3.29	3.24	3.8	7.17	7.19	7.52	1.2e-08
Potri.001G082800	8.82	9.74	7.35	5.89	4.84	5.67	0.000257144
Potri.001G082900	1.2	1.19	1.23	1.7	1.88	1.67	0.0135128
Potri.001G083200	0.62	0.45	0.68	9.31	8.46	8.74	2.13e-52
Potri.001G083800	58.63	61.4	63.03	52.3	49.46	49.46	4.36e-05
Potri.001G083900	0.79	0.49	1.47	11.3	10.95	11.45	2.18e-39
Potri.001G084000	53.84	58.74	40.19	67.09	64.7	67.76	0.0389081
Potri.001G084200	4.63	5.36	8.75	13.72	12.5	13.44	0.000124484
Potri.001G084400	0.23	0.26	0.03	2.26	2.4	2.18	2.57e-16
Potri.001G084500	7.05	6.76	7.35	10.46	11.02	9.37	0.00416452
Potri.001G084700	15.49	15.86	17.72	24.54	24.66	24.85	2.91e-09
Potri.001G086000	6.1	6.65	4.94	3.3	3.78	3.71	2.1e-06
Potri.001G086100	15.2	13.52	13.2	12.24	12.48	11.96	0.0184532
Potri.001G086400	32.16	37.26	43.2	28.66	27.99	29.04	0.000155334
Potri.001G086800	10.81	10.57	8.96	8.89	7.48	8.41	0.0143919
Potri.001G086900	0.15	0.33	0.22	2.5	2.52	2.43	3.68e-16
Potri.001G087300	49.57	48.15	46.82	42.53	42.46	43.26	4.25e-05
Potri.001G087400	7.13	6.49	5.01	4.21	4.65	4.37	0.001231
Potri.001G087500	120.82	137.33	131.61	110.3	114.64	111.32	4.69e-05
Potri.001G088000	11.52	11.7	11.99	10.56	9.67	10.22	0.00341506
Potri.001G088100	4.29	3.8	3.3	7.92	7.79	7.57	1.45e-06
Potri.001G088200	65.19	58.07	53.78	39.37	36.56	36.63	3.8e-13
Potri.001G088600	17.56	19.46	21.37	35.44	35.57	37.31	2.34e-20
Potri.001G088700	0	0.03	0.03	0.12	0.2	0.15	0.0433709
Potri.001G089000	2.23	2.38	3.15	9.98	9.82	9.6	3.35e-18
Potri.001G089300	16.28	19.5	21.8	16.59	15.1	18.1	0.0366743
Potri.001G089500	2.08	2.41	2.02	1.73	1.27	1.05	0.0385776
Potri.001G089700	2.43	2.09	1.67	3.9	3.95	4.4	7.71e-06
Potri.001G089900	11.46	12.82	12.52	12.79	12.74	13.72	0.000396302
Potri.001G090000	3.11	2.63	1.81	4.02	4.42	5.69	0.00110988
Potri.001G090500	6.88	5.71	7.3	4.46	4.27	5.24	0.00525063
Potri.001G090600	116.19	115.3	116.68	111.77	108.37	114.89	0.0127379
Potri.001G090900	62.54	68.1	66.34	47.72	45.08	46.61	6.89e-11
Potri.001G091000	31.32	25.2	23.73	16.15	16.72	15.09	2.73e-08
Potri.001G091800	22.82	22.5	23.04	19.86	18.56	18.7	0.000274441
Potri.001G092000	6.07	5.93	6.97	9.64	8.9	9.46	0.000183308
Potri.001G092200	12.04	7.63	8.16	5.4	5.78	5.63	7.76e-05
Potri.001G092600	42.38	54.04	50.42	62.79	66.18	62.81	0.00380151
Potri.001G092900	2.21	0.72	0.16	0.26	0.39	0.26	0.0331206
Potri.001G093700	53.03	60.96	59.45	38.63	41.26	44.74	1.04e-09
Potri.001G093800	8.29	8.03	8.96	11.01	11.06	10.83	0.0192967
Potri.001G093900	0.69	0.69	0.47	2.01	2.04	2.26	8.37e-13
Potri.001G094500	2.47	2.75	2.36	3.89	3.58	3.82	0.000804862
Potri.001G094700	68.68	79.09	85.18	129.65	122.25	115.33	1.57e-07
Potri.001G095100	1.57	2.24	1.23	3.99	3.48	3.8	0.00281294
Potri.001G095600	1.77	2.25	3.3	5.1	5.37	5.06	3.49e-06
Potri.001G095800	64.95	56.39	61.43	29.48	29.66	28.92	8.94e-48
Potri.001G097300	2.78	2.34	4.32	1.68	1.87	1.63	0.00177311
Potri.001G097400	27.64	32.42	29.73	42.07	42.37	40.34	1.24e-05
Potri.001G097700	189.15	190.15	177.31	152.05	149.87	157.01	3.79e-10
Potri.001G097800	15.94	14	16.06	11.2	12.47	11.99	0.000545741
Potri.001G098300	1.91	3.84	4.5	7.13	6.32	7.11	0.000868124
Potri.001G098500	8.5	8.28	7.28	10.95	10.92	10.63	0.00160275
Potri.001G098600	65.3	60.06	63.62	45.14	46.55	44.68	3.22e-11
Potri.001G099300	1.48	1.53	1.65	3.07	2.54	3.17	0.0119795
Potri.001G099400	7.61	3.56	3.11	2.61	2.45	2.52	0.00651326
Potri.001G099600	77.95	74.73	77.47	40.67	39.05	38.75	5.84e-63
Potri.001G100100	12.97	13.87	12.69	6.2	7.16	6.69	1.88e-08
Potri.001G100200	0.23	0.28	0.44	1.41	1.17	0.76	0.00911659
Potri.001G100700	11.23	11.96	12.42	14.57	15.35	15.93	0.00507311
Potri.001G100800	0.14	0.16	0.13	0.51	0.41	0.42	0.0106743
Potri.001G100900	10.84	11.16	10.26	9.41	8.47	9.07	0.00222733
Potri.001G101100	15.72	16.32	17.75	23.74	23.22	22.14	7.78e-05
Potri.001G101400	56.79	55.19	56.82	54.29	50.75	54.08	0.0112762
Potri.001G101500	2.65	3.12	3.74	5.05	5.16	5.9	0.00789159
Potri.001G101600	33.68	32.1	32.24	53.35	53.11	52.63	5.08e-20
Potri.001G101700	7.77	9.07	9.31	11.85	11.4	11.68	0.00169067
Potri.001G101800	2.78	2.8	2.78	3.71	3.91	4.02	0.0147743
Potri.001G102000	37.3	37	36.49	63.87	64.35	64.8	6.16e-45
Potri.001G102100	30.53	30.37	26.48	13.61	14.22	14.8	3.7e-29
Potri.001G102200	1.15	1.23	1.26	3.79	3.1	3.73	1.78e-09
Potri.001G102300	5.52	26.81	30.72	2.59	2.36	2.84	3.41e-05
Potri.001G102600	0.57	0.91	1.03	1.82	1.47	1.8	0.0253059
Potri.001G102900	21.38	24.64	22.07	27.81	26.69	29.01	2.28e-08
Potri.001G103400	1.59	1.45	1.82	2.16	2.43	2.25	0.0297116
Potri.001G103600	6.59	9.2	11.83	19.87	19.05	20.1	1.06e-07
Potri.001G103700	0.52	0.75	1.87	4.46	5.08	4.61	2.85e-06
Potri.001G103800	33.89	29.81	32.27	28.01	27.46	30.2	0.0364282
Potri.001G104300	7.32	9.05	7.01	10.28	11.54	10.58	0.00525632
Potri.001G104900	23.32	22.08	23.11	17.67	17.73	18.92	1.36e-05
Potri.001G105100	36.8	33.64	34.5	47.29	45.82	44.67	0.00162003
Potri.001G105200	37.69	35.18	34.01	21.22	21.04	18.5	7.62e-15
Potri.001G105600	39.61	42.95	39.36	30.52	31.3	30.65	7.35e-08
Potri.001G105900	9.36	9.18	6.58	13.78	14.07	14.22	2.07e-05
Potri.001G106100	40.41	42.19	42.84	20.81	20.83	20.9	2.93e-46
Potri.001G107600	2.35	4.22	1.32	124.82	120.72	120.43	3.36e-35
Potri.001G107800	0	0	0	0.46	0.32	0.35	0.00160049
Potri.001G108100	9.52	18.61	22.26	9.34	10.25	9.8	0.00343948
Potri.001G108200	21.39	29.43	35.68	38.02	41.84	40.45	0.0423227
Potri.001G108300	14.08	14.41	12.17	26.73	28.12	27.21	5.42e-16
Potri.001G108400	8.67	7.66	7.08	6.44	6.74	7.43	0.0328462
Potri.001G108700	11.9	12.88	13.66	12.12	10.1	9.99	0.0368617
Potri.001G108800	1.79	2.37	3.17	5.14	4.67	4.82	0.000185485
Potri.001G109200	30.3	31.23	28.92	23.28	24.21	25.67	1.39e-05
Potri.001G109400	9.95	9.87	10.73	7.78	7.77	8.31	2.91e-05
Potri.001G109600	9.85	9.09	7.69	5.87	5.28	5.72	6.31e-06
Potri.001G109800	6.24	5.73	5.73	8.36	7.86	7.77	0.0446708
Potri.001G110700	1.53	0.47	0.37	0.21	0.16	0.24	0.0306231
Potri.001G110800	1.05	0.57	0.81	0.14	0.13	0	0.0060181
Potri.001G110900	4.06	6.03	6.19	1.52	1.91	1.47	2.77e-12
Potri.001G111300	3.42	3.54	3.31	5.3	5.01	5.64	1.17e-07
Potri.001G111400	9.48	9.46	9.28	8.33	8.3	7.9	0.0140627
Potri.001G111500	6.66	2.86	1.64	1.38	1.23	1.48	0.00197966
Potri.001G111600	1.76	1.56	1.38	3.31	3.36	3.25	6.47e-05
Potri.001G112000	75.82	76.22	77.18	49.4	46.99	48.89	3.08e-31
Potri.001G112100	0.35	0.29	0.17	0.95	0.98	0.77	0.00101673
Potri.001G112300	9.17	9.33	10.02	12.28	11.77	12.52	0.0120577
Potri.001G112400	8.39	6.86	4.79	2.46	2.56	2.77	2.61e-07
Potri.001G112500	0.3	0.33	0.16	0	0	0	0.0159878
Potri.001G113000	0.16	0.1	0.07	0.37	0.49	0.32	0.0264145
Potri.001G113100	35.32	6.35	16.54	95.12	95.43	98.32	0.00158708
Potri.001G113800	8.18	9.87	9.62	3.79	4.59	3.61	3.29e-14
Potri.001G114100	6.72	7.15	6.43	5.84	5.42	5.96	0.0245824
Potri.001G114800	7.27	6.68	7.62	4.89	5.59	5.6	0.00736204
Potri.001G114900	7.99	10.67	9.54	8.4	7.28	7.1	0.0491168
Potri.001G115500	30.21	27.65	26.12	16.44	17.91	17.7	1.85e-11
Potri.001G115800	10.43	9.24	9.15	14.51	14.53	13.57	0.000676655
Potri.001G115900	29.43	29.14	28.67	23.83	24.74	24.47	0.000344543
Potri.001G116100	16.85	16.87	18.24	13.34	12.35	14.04	0.000634612
Potri.001G116600	13.78	11.01	10.29	17.68	18.22	18.14	8.23e-06
Potri.001G116800	3.76	4.27	3.48	2.52	3.73	3.35	0.0176808
Potri.001G117900	393.18	375.6	384.47	307.5	315.74	282.77	6.06e-09
Potri.001G118100	171.46	161.17	159.8	99.53	94.04	89.19	5.89e-28
Potri.001G118200	4.96	5.69	5.54	7.96	8.08	8.38	9.71e-05
Potri.001G118300	15.45	16.02	14.37	24.5	23.26	26.78	1.7e-11
Potri.001G118500	4.15	3.8	3.46	8.8	8.69	8.73	1.33e-14
Potri.001G118700	24.78	23.3	23.31	17.18	17.31	16.86	1.03e-06
Potri.001G118900	54.79	54.47	50.28	46.96	45.11	46.69	6.88e-05
Potri.001G119000	10.88	19.17	21.61	28.73	23.77	27.2	0.0447451
Potri.001G119100	14.87	16.01	13.6	12.81	13.09	12.95	0.0383323
Potri.001G119300	2.36	2.46	2.38	0.9	0.35	0.64	4.28e-06
Potri.001G119500	112.15	140.87	169.44	114.32	115.08	113.13	0.00900472
Potri.001G119700	9.09	7.39	7.3	5.9	5.65	5.85	0.00122062
Potri.001G119800	15.28	19.65	22.39	36.05	35.24	32.5	2.23e-07
Potri.001G120300	184.87	201.83	213.53	169.97	169.46	171.09	0.000192562
Potri.001G120400	46.21	42.6	43.42	39.88	38.74	40.22	0.00362557
Potri.001G120500	0.44	0.46	0.58	0.12	0.02	0.17	0.00575484
Potri.001G120800	19.99	22.82	21.37	19.37	18.63	19.57	0.0298349
Potri.001G120900	16.34	16.29	15.22	12.71	11.68	12.04	6.29e-06
Potri.001G121900	187.65	222.92	273.51	441.5	474.38	397.9	4.53e-10
Potri.001G122200	126.73	116.25	109.08	85.94	84.86	83.56	7.26e-11
Potri.001G123000	9.16	10.36	11.83	8.36	8.15	6.9	0.012662
Potri.001G123400	3.69	3.45	3.38	4.52	4.53	4.67	0.00150561
Potri.001G123500	35.9	36.08	37.93	45.59	45.91	46.95	1.78e-05
Potri.001G123600	14.29	14.53	14.36	12.7	12.73	13.78	0.0247688
Potri.001G124500	56.88	57.59	53.35	53.49	50.46	50.93	0.0159756
Potri.001G125200	13.37	15.56	14.56	12.35	13.1	13.9	0.0483817
Potri.001G126300	1.68	2.35	2.14	1.36	1.2	1.28	0.0275381
Potri.001G127600	0.03	0.09	0.03	0.18	0.26	0.39	0.0434641
Potri.001G128600	14.19	16.02	16.16	11.03	12.96	12.16	0.00231906
Potri.001G128800	11.8	12.55	12.44	17.78	15.61	16.66	0.00144636
Potri.001G129000	42.31	39.11	39.32	35.56	35.81	38.64	0.00563449
Potri.001G129100	79.33	80.14	76.07	60.19	60.73	63.38	2.08e-13
Potri.001G129500	55.17	53.04	57.97	41.13	41.49	40.92	2.9e-09
Potri.001G130100	4.8	4.86	4.11	7.69	7.29	6.67	0.00117168
Potri.001G130700	27.21	24.13	24.25	15.96	14.35	14.95	2.64e-13
Potri.001G131000	536.78	514.74	491.24	314.13	311.95	298.74	3.62e-45
Potri.001G131400	65.68	67.15	65.45	48.22	46.72	47.98	2.21e-23
Potri.001G132400	14.5	12.86	12.56	9.91	11.01	10.45	0.0021787
Potri.001G132700	70.36	65.77	66.58	46.38	50.62	49.18	8.17e-11
Potri.001G133400	6.08	6.77	8.38	11.44	10.34	11.6	0.000652365
Potri.001G133600	21.54	19.35	16.59	11.06	11.12	12.59	3.22e-07
Potri.001G133800	34.23	32.23	37.69	45.93	46.81	46.96	3.19e-05
Potri.001G133900	3.74	4.91	4.85	7.37	7.76	7.25	0.00127492
Potri.001G134000	6.01	5.38	4.63	4.41	3.9	3.79	0.014261
Potri.001G134100	44.25	47.62	46.1	35.41	34.83	36.82	6.24e-15
Potri.001G135200	86.46	80.4	81.99	57	53.8	56.82	6.31e-23
Potri.001G135500	10.41	9.55	8.35	7.05	6.96	7.91	0.00248961
Potri.001G135700	49.7	44.14	42.18	27.53	25.61	28.13	6.53e-15
Potri.001G135800	13.12	12.67	12.52	7.85	7.65	7.83	2.01e-07
Potri.001G135900	14.44	14.26	15.34	18.44	17.86	17.82	0.0263052
Potri.001G136100	0.04	0.04	0.18	0.66	0.5	0.36	0.0159839
Potri.001G136200	5.66	6.84	5.92	5.44	4.76	5.36	0.0256174
Potri.001G136400	24.49	27.97	26.81	19.13	20.23	19.75	6.54e-08
Potri.001G136600	13.05	15.03	12.46	19.08	18.31	20.22	0.000151387
Potri.001G136800	21.01	20.68	24.76	17.2	15.79	14.49	0.000140204
Potri.001G136900	17.51	18.75	14.8	13.95	14.65	15	0.0308145
Potri.001G137000	14.88	15.1	14.5	13.74	12.99	12.69	0.0268153
Potri.001G137200	55.06	54.23	57.01	90.78	89.53	94.2	7.38e-31
Potri.001G137400	1.34	1.37	0.99	2.75	2.49	3.41	0.000783345
Potri.001G138100	16.15	15.87	17.09	11.92	13.7	11.75	0.00274919
Potri.001G138400	47.67	44.2	53.03	39.57	41.04	40.32	0.000833918
Potri.001G138500	78.06	78.48	85.68	74.26	74.45	78.86	0.0318896
Potri.001G138700	13.28	13.91	14.58	10.94	10.52	8.98	0.00530092
Potri.001G138900	6.95	8.59	9.79	12.31	10.76	13.19	0.0113353
Potri.001G139400	6.35	5.92	5.56	7.78	7.32	8.12	0.0259666
Potri.001G139500	23.16	21.33	21.36	29.68	29.79	30.54	1.41e-07
Potri.001G139600	4.96	7.12	6.43	9.12	9.37	9.42	0.000493048
Potri.001G139900	0.83	1.61	1.7	2.79	2.88	2.46	0.0174457
Potri.001G140000	3.23	3.99	5.83	2.78	3.25	2.99	0.0367462
Potri.001G140200	4.21	5.08	7.42	11.91	11.9	13.32	6.95e-07
Potri.001G140300	58.93	59.5	54.59	47.44	49.38	50.21	1.36e-05
Potri.001G140500	8.28	13.12	14.4	28.21	30.02	28.54	4.72e-10
Potri.001G140700	2.81	1.63	1.41	9.1	10.21	9.58	3.49e-18
Potri.001G141100	0.61	0.19	0.24	2.09	2.05	1.69	3.33e-07
Potri.001G141200	23.62	23.03	16.72	18.56	17.84	16.6	0.0397061
Potri.001G141300	13.9	14.54	12.57	11.18	11.47	12.35	0.0277624
Potri.001G141400	86.09	91.95	91.55	83.52	83.36	81.62	0.0042318
Potri.001G141500	12.35	13.04	14.53	29.26	27.85	29.12	8.03e-24
Potri.001G141700	5.45	8.25	5.07	0.33	0.36	0.29	5.69e-25
Potri.001G141800	4.36	3.65	4.58	1.32	1.16	0.6	2.53e-09
Potri.001G142000	3.48	3.48	2.74	2.26	2.33	2.08	0.00181978
Potri.001G142500	5.81	5.48	6.23	3.91	4	4.61	0.00757026
Potri.001G142600	13.19	11.6	10.47	9.99	9.71	9.46	0.0121673
Potri.001G143200	45.43	47.21	44.05	39.69	40.49	43.21	0.00335534
Potri.001G143400	23.34	21.58	18.65	28.49	29	29.64	0.00046814
Potri.001G143500	11.17	11.2	11.43	9.46	9.71	9.51	0.00950281
Potri.001G143600	23.32	23.67	27.64	21.31	21.68	21.63	0.0211331
Potri.001G144100	0.64	1.01	0.78	2.08	1.68	1.97	0.00143652
Potri.001G144400	2.91	1.2	2.01	4.34	3.75	4.19	0.00428874
Potri.001G145200	1.36	1.45	2.08	2.84	3.13	3.23	0.000891845
Potri.001G145300	16.58	16.25	13.56	10.45	10.41	11.37	3.31e-07
Potri.001G145400	7.44	8.35	8.07	11.07	11.16	10.84	0.00180183
Potri.001G146000	0.51	0.35	0.55	1.31	1.17	1.19	0.00140017
Potri.001G146400	20.75	21.56	19.52	15.21	14.78	17.25	1.89e-06
Potri.001G146700	40.06	36.35	33.54	32.52	31.16	31.17	0.00810935
Potri.001G146800	6.47	7.01	8.31	20.79	19.11	19.85	6.2e-33
Potri.001G147000	32.13	34.55	37.08	29.54	30.26	26.6	0.00248765
Potri.001G147300	43.51	28.07	37.73	17.01	16.88	18.93	9.86e-12
Potri.001G147500	13.07	13.57	10.94	8.93	8.39	9.58	5.33e-06
Potri.001G147600	0.12	0	0	0.37	0.29	0.59	0.00418868
Potri.001G147700	5.09	5.44	5.17	3.24	3.4	3.49	7.01e-07
Potri.001G148000	57.4	57.88	51.91	70.33	72.17	70.94	0.000616806
Potri.001G148300	5.32	5.41	5.77	8.09	8.35	8.78	5.12e-09
Potri.001G148600	16.64	15.49	12.98	23.41	22.89	23.92	1.38e-09
Potri.001G148700	7.96	15.73	16.19	33.64	34.36	34.58	2.21e-08
Potri.001G148800	12.47	12.86	12.54	13.85	14.16	14.43	0.0058503
Potri.001G149300	62.19	59.82	52.6	38.59	38.2	34.44	2.35e-10
Potri.001G149400	4.94	5.34	5.15	8.1	8.6	9.14	2.01e-07
Potri.001G149800	7.45	9.26	9.51	12.61	11.74	12.04	0.0162581
Potri.001G149900	29.22	26.71	24.08	22.85	23.35	22.93	0.0043809
Potri.001G150200	17.11	15.66	16.04	14.01	14.34	13.7	0.0173548
Potri.001G150300	12.26	12.85	12.2	10.14	10.68	9.82	0.0109588
Potri.001G150500	32.1	31.28	30.38	42.2	43.74	43.58	1.87e-07
Potri.001G150600	4.09	3.43	4.16	6	5.52	5.68	0.00668002
Potri.001G150900	3.74	3.5	3.97	4.3	4.73	4.44	0.0473784
Potri.001G151300	17.25	17.06	15.53	12.63	13.45	12.09	0.000334895
Potri.001G151800	132.67	147.92	152.29	133.34	136.44	133.65	0.0278409
Potri.001G151900	4.88	4.28	4.09	3.36	3.81	3.35	0.0217504
Potri.001G152000	28.09	26.84	28.64	23.42	25.1	24.8	0.000920285
Potri.001G152200	32.88	30.42	24.65	23.51	23.43	23.02	0.000133991
Potri.001G152800	52.24	47.75	51.9	34.45	32.39	34.61	1.36e-12
Potri.001G153000	183.88	172.55	172.67	132.25	128.18	130.32	4.67e-20
Potri.001G153100	3.81	3.94	3.79	0.13	0.14	0.2	6.38e-32
Potri.001G153400	23.5	23.27	20.85	18.31	19.28	20.34	0.00900472
Potri.001G154100	1.76	4.24	9.04	1.39	1.27	1.08	0.000139667
Potri.001G154200	31.62	11.26	16.74	7.95	8.3	7.28	0.00460827
Potri.001G154400	26.78	27.92	27.37	24.75	25.01	25.62	0.0389769
Potri.001G154700	25.66	26.13	26.45	23.7	21.95	24.8	0.0153086
Potri.001G155900	25.6	26.98	28.84	22.62	21.19	23.64	0.000528911
Potri.001G156100	324.98	304.07	274.64	146.09	144.54	138.83	2.49e-47
Potri.001G156300	14.88	14.55	13.83	12.07	11.83	11.22	0.00193795
Potri.001G156700	3.93	5.06	5.6	7.16	6.71	7.34	0.0106738
Potri.001G157200	2.08	1.79	1.52	0.92	1.05	0.58	0.000892125
Potri.001G157300	11.55	12.03	12.22	21.16	21.81	21.97	5.44e-30
Potri.001G157600	1.41	1.27	1.07	5.83	5.21	5.67	4.07e-20
Potri.001G157800	11.76	11.08	11.86	14.38	13.61	14.22	0.0123662
Potri.001G158000	1.6	1.61	1.13	3.87	3.71	3.5	1.32e-08
Potri.001G158400	4.01	4.37	3.45	7.57	6.86	8.47	0.0013472
Potri.001G158600	0.53	0.75	1.31	2.62	2.55	2.1	0.000258683
Potri.001G158900	14.59	20.01	21.74	25.74	26.08	26.03	0.0113043
Potri.001G159000	54.71	52.88	49.62	44.78	39.73	42.04	3.26e-05
Potri.001G159300	2.66	1.6	1.44	0.99	0.97	0.74	0.0205507
Potri.001G159400	7.52	6.07	7.24	10.65	11.55	10.57	0.000223914
Potri.001G160100	3.59	3.2	4.36	5.54	5.72	6.29	0.00440598
Potri.001G160400	0.47	0.09	0.05	0.82	0.59	0.82	0.0484213
Potri.001G160500	34.41	30.55	28.81	23.67	24.55	25.46	0.000524274
Potri.001G161000	0.67	0.69	0.85	1.47	1.58	1.85	6.93e-06
Potri.001G161400	3.84	2.79	2.72	11.34	10.19	11.58	6.72e-38
Potri.001G161500	4.43	4.32	4.25	9.09	9.65	9.23	1.31e-15
Potri.001G161600	51.33	51.96	51.42	60.32	59.15	60.43	0.0205818
Potri.001G161700	76.73	80.5	73.61	69.97	73.06	74.27	0.0205146
Potri.001G161800	13.76	12.9	11.74	9.43	9.87	9.86	0.000332691
Potri.001G162100	167.39	156.71	185.4	130.36	129.97	130.85	2.33e-07
Potri.001G162600	9.65	8.8	6.55	11.74	11.74	11.97	0.012295
Potri.001G162700	2.42	2.05	1.37	1.18	0.91	0.83	0.004041
Potri.001G162800	15.04	15.33	15.21	7.87	7.94	8.62	2.91e-21
Potri.001G162900	207.4	192.78	184.48	114.53	112.49	118.15	1.24e-35
Potri.001G163400	7.51	59.88	85.2	4.29	5.09	3.51	0.000202845
Potri.001G163600	51.61	56.26	52.27	91.38	90	97.28	9.36e-30
Potri.001G164000	92.07	89.83	87.17	62.61	61.74	61.11	1.05e-28
Potri.001G164300	5.9	6.03	6.04	2.77	3.73	3.06	8.12e-05
Potri.001G164700	2.25	2.2	2.84	14.2	13.36	15.67	2.32e-50
Potri.001G164800	3.21	3.65	3.6	16.68	17.59	17.78	7.88e-47
Potri.001G164900	14.27	14.74	13.56	17.22	17.78	18.17	0.00115726
Potri.001G165600	22	21.79	21.76	19.16	17.9	18.83	0.000483911
Potri.001G165800	10.14	9.9	9.95	12.35	12.48	12.82	0.00181061
Potri.001G166100	55.61	52.89	51.12	67.21	65.48	64.66	0.00225359
Potri.001G166200	8.97	59.3	100.68	5.82	5.43	5.66	0.000386306
Potri.001G166800	7.54	7.85	7.9	13.19	12.92	12.86	6.15e-15
Potri.001G166900	5.21	4.71	3.63	14.41	15.08	13.62	1.18e-19
Potri.001G167100	23.64	22.84	20.03	19.62	20.21	20.02	0.0276145
Potri.001G167300	23.68	23.38	24.54	19.98	19.88	21.47	9.97e-05
Potri.001G167400	88.87	79.83	87.4	76.41	74.81	77.47	0.00229885
Potri.001G167700	16.95	32.57	32.92	14.69	13.8	14.13	0.00240893
Potri.001G167800	31.41	17.77	18.49	55.46	54.65	55.92	4.99e-10
Potri.001G168000	0	0	0	0.16	0.29	0.18	0.00549525
Potri.001G168300	57.5	62.26	54.91	48.49	48.36	52.73	0.000869687
Potri.001G169600	1.5	0.72	2.14	5.27	5.29	5.53	2.56e-06
Potri.001G169700	43.91	39.28	49.81	33.25	29.88	33.94	0.000108691
Potri.001G169900	7.51	6.86	8.11	10.12	10.13	9.58	0.00264673
Potri.001G170100	21.88	19.8	21.89	25.64	24.69	25.51	0.0190287
Potri.001G170200	8.12	6.9	8.61	12.28	12.5	12.73	1.49e-07
Potri.001G170500	9.56	8.85	8.13	13.42	14.57	12.85	0.000228212
Potri.001G171200	122.88	135.76	131.11	93.59	95.57	98.08	3.65e-14
Potri.001G171900	11.53	10.59	10.59	13.94	13.9	13.76	0.027866
Potri.001G172400	29.36	35.58	36.06	38.62	38.73	40.53	0.0372055
Potri.001G172500	12.77	12.62	12.65	8.27	9.1	8.71	5.48e-06
Potri.001G172600	14.91	15.05	11.79	11.35	11.27	11.74	0.044949
Potri.001G172700	114.17	117.77	77.39	57.8	56.67	57.72	1.11e-09
Potri.001G172800	24.91	23.24	23.22	21.36	21.82	21.51	0.0243346
Potri.001G173300	12.67	12.61	11	10.46	9	10.59	0.0140271
Potri.001G173500	12.6	11.41	10.55	9.77	9.39	10.01	0.00364399
Potri.001G173700	3.05	2.86	2.44	6.73	6.65	6.19	2.99e-07
Potri.001G173900	3.89	3.95	4.13	7.7	6.93	7.86	9.47e-11
Potri.001G174100	4.88	5.82	4.79	5.83	6	6.82	0.00135881
Potri.001G174600	43.49	43.8	41.27	40.55	38.34	39.84	0.0127805
Potri.001G175200	10.04	10.11	10.78	7.64	7.14	7.46	1.28e-06
Potri.001G175400	12.82	13.05	10.42	18.6	19.19	18.84	1.07e-05
Potri.001G175500	7.8	8.02	7.2	6.12	6.83	6.71	0.0250426
Potri.001G175600	7.69	7.66	7.79	10.98	10.72	11.15	1.89e-06
Potri.001G175700	0.47	0.18	0.27	0.13	0.07	0.13	0.0218439
Potri.001G176600	2.1	1.84	1.55	4.06	3.28	3.8	0.000129523
Potri.001G177100	23.21	24.11	21.93	12.99	12.97	14.27	7.71e-21
Potri.001G177400	101.32	120.37	160.49	95.49	99.4	101.59	0.0060828
Potri.001G177500	72.76	69.82	59.35	12.23	13.65	13.54	1.22e-94
Potri.001G178000	17.22	17.23	14.85	14.5	14.22	16.01	0.0431774
Potri.001G178300	0.08	0.16	0.09	2.06	2.02	2.03	3.24e-12
Potri.001G178900	9.42	9.42	9.84	11.63	11.45	12.84	0.0191381
Potri.001G179000	12.38	13.44	13.22	18.17	18.9	17.38	9.15e-06
Potri.001G179100	37.89	38.45	40.83	34.59	36.08	37.08	0.0127325
Potri.001G179500	21.73	20.32	21.65	14.91	14.79	14.6	1.01e-07
Potri.001G179600	5.78	7.13	6.43	8.33	8.09	8.66	0.0252163
Potri.001G179700	35.28	31.65	30.24	28.68	27.83	30.22	0.0131217
Potri.001G179800	12.81	14.77	15.71	19.09	19.64	19.51	0.0217571
Potri.001G180100	87.31	94.5	96.27	76.84	76.67	79.38	1.59e-07
Potri.001G180200	3.92	3.4	2.93	2.64	2.61	2.88	0.0271905
Potri.001G181100	5.37	5.12	6.15	7.31	8.1	7.75	0.00683806
Potri.001G181200	2.41	2.16	2.2	3.51	3.44	3.14	0.025607
Potri.001G181300	5.27	6.43	6.96	11.21	10.98	11.99	2.96e-08
Potri.001G181700	1.73	0.55	0.53	3.62	4.15	3.34	7.36e-06
Potri.001G181800	840.6	749.22	767.88	634.99	643.2	576.93	3.59e-07
Potri.001G182100	14.63	25.91	33.38	17.39	14.91	16.16	0.0101612
Potri.001G182300	25.55	22.78	23	17.18	18.27	19.08	0.00908641
Potri.001G182500	14.73	15.91	12.75	10.22	9.93	10.03	0.000193423
Potri.001G182900	43.95	43.81	45.79	40.64	39.64	40.06	0.00807246
Potri.001G183100	3.28	3.44	3.89	4.49	4.47	4.6	0.0497266
Potri.001G183200	388.28	384.74	355.69	250.05	247.57	232.31	1.83e-24
Potri.001G183500	29.15	29.49	30.68	24.78	26.06	26.75	0.000421867
Potri.001G183600	24.96	24.66	23.53	39.96	38.62	42.01	1.11e-17
Potri.001G183800	2.03	1.82	1.73	5.8	6.35	7.52	9.45e-20
Potri.001G184000	60.92	58.23	44.96	45.4	45.88	46.11	0.00649965
Potri.001G184100	4.95	4.84	3.92	10.73	11.53	12.05	5.21e-23
Potri.001G184300	0.08	0.31	0.42	2.35	2.15	2.27	1.22e-12
Potri.001G184700	24.74	22.68	22.85	21.32	19.96	20.03	0.00809183
Potri.001G185600	48.82	45.76	43.16	31.68	32.49	32.24	1.32e-13
Potri.001G185900	31.33	24.62	24.93	21.32	21.01	21.34	0.000588686
Potri.001G186100	110.42	106.53	115.81	128.32	130.14	130.87	0.0364474
Potri.001G186700	527.42	495.92	513.79	605.69	597.55	599.51	0.0115759
Potri.001G186900	5.55	5.27	4.7	4.21	3.98	4.39	0.0051253
Potri.001G188000	16.61	18.74	15.47	23.33	21.6	23.07	0.0125377
Potri.001G188300	35.27	36.19	30.58	27.32	26.56	29.51	0.000425317
Potri.001G188800	43.62	47.29	44.28	49.39	47.66	51.32	0.0422238
Potri.001G189100	12.89	12.41	11.87	14.43	16.77	16.19	0.0146637
Potri.001G189400	37.6	37.24	31.1	25.41	23.23	25.86	2e-07
Potri.001G189700	45.81	60.27	62.88	39.68	38.88	39.48	0.000112015
Potri.001G189800	12.98	12.16	10.19	16.97	16.54	15.8	0.00609687
Potri.001G190000	14.31	13.83	15.04	19.03	19.04	18.98	0.000131791
Potri.001G190100	13.91	11.79	12.44	10.7	10.7	11.58	0.0478312
Potri.001G190200	19.13	18.46	16.8	28.02	25.78	27.02	9.49e-09
Potri.001G190300	33.5	29.95	39.03	45.3	44.7	44.54	0.00126505
Potri.001G190400	13.54	12.74	14.69	8.29	8.08	8.24	1.69e-13
Potri.001G190700	7.63	12.19	10.19	20.06	19.51	17.67	1.58e-05
Potri.001G190800	148.74	142.49	154.61	79.34	74.35	78.23	1.27e-45
Potri.001G191000	624.82	686.22	932.66	263.63	262.82	261.44	8.81e-33
Potri.001G191100	55.13	53.77	49.07	36.45	36.41	38.68	1.31e-14
Potri.001G191200	4.54	3.79	3.98	5.79	5.84	5.43	0.0327613
Potri.001G191400	11	7.48	4.72	4.96	4.61	5.13	0.0194399
Potri.001G192200	11.38	9.28	8.69	6.24	7.05	6.08	0.000131841
Potri.001G192700	25.49	25.33	26.06	18.23	18.43	21.21	1.32e-05
Potri.001G193000	326.63	344.2	345.13	380.75	387.32	397.74	0.0357244
Potri.001G193100	102.75	99.76	102.78	77.46	74.82	79.4	5.25e-13
Potri.001G193400	11.85	10.49	7.56	16.14	15.62	15.84	6.36e-07
Potri.001G193500	10.33	12.18	10.77	7.85	7.56	8.78	0.00683459
Potri.001G193700	33.02	31.85	30.17	25.17	24.69	26.09	3.2e-06
Potri.001G194000	403.22	407.57	379.51	197.47	215.77	197.81	1.25e-51
Potri.001G195300	25	24.28	22.89	18.28	16.93	16.92	5.95e-10
Potri.001G196600	3.42	4.24	3.05	5.14	5.53	5.43	0.00372517
Potri.001G196700	4.09	4.75	4.54	6.32	6.21	6.42	0.0411141
Potri.001G196800	22.63	22.09	20.41	19.3	19.04	18.33	0.00770823
Potri.001G197200	51.23	47.96	45.33	36.23	34.02	34.63	4.56e-09
Potri.001G197300	20.66	19.08	19.02	16.41	17.22	16.93	0.00229437
Potri.001G197400	27.98	28.43	27.77	25.94	24.65	24.95	0.00753657
Potri.001G197500	4.95	5.09	5.51	6.89	7.17	7.15	0.000541268
Potri.001G197900	229.35	218.63	220.42	199.35	201.64	205.41	1.17e-06
Potri.001G198000	6.8	6.73	6.83	8.71	9.33	9.58	0.00413046
Potri.001G198100	40.28	39.59	39.79	27.31	25.04	25.88	6.88e-13
Potri.001G198500	0.43	0.38	0.27	0.71	0.68	0.75	0.0328222
Potri.001G198600	20.15	16.98	16.83	15.15	15.14	15.4	0.00631023
Potri.001G199100	15.26	12.73	15.59	10.77	9.85	10.48	6.24e-06
Potri.001G199200	5.35	5.34	5.49	7.25	6.95	7.17	0.000201138
Potri.001G200300	17.55	15.65	14.46	12.43	13.13	12.04	0.00524618
Potri.001G200400	26.08	26.79	22.3	20.67	20.53	20.43	0.000134505
Potri.001G200500	17.15	17.58	17.54	21.01	20.56	21.6	1.08e-05
Potri.001G200600	13.14	11.83	12.49	15.4	16.09	16.64	0.0259968
Potri.001G200700	1.01	0.84	1.47	8.18	9.47	7.66	2.86e-27
Potri.001G201800	16.47	16.6	17.15	21.74	22.51	24.1	2.68e-06
Potri.001G201900	7.41	6.21	6.49	8.67	8.45	8.83	0.0203518
Potri.001G204000	21.78	21.08	21.16	18.23	18.4	18.33	0.000504827
Potri.001G204100	6.19	5.63	6.51	3.85	3.36	3.42	6.05e-06
Potri.001G204300	1.93	1.78	1.13	2.72	3	2.88	0.019603
Potri.001G204900	15.56	13.92	13.97	25.4	24.46	24.58	2.16e-32
Potri.001G205800	27.07	26.2	27.28	32.23	30.79	33.08	0.0114926
Potri.001G206600	8.97	7.93	9.01	13.05	12.9	12.81	5.16e-07
Potri.001G206700	12.04	12.65	13.46	16.13	14.98	16.71	0.0163222
Potri.001G207000	13.13	12.78	13.2	21.77	19.4	22.48	1.13e-09
Potri.001G207100	108.3	101.57	101.79	87.66	83.91	83.94	5.02e-07
Potri.001G207300	1.16	0.98	0.92	1.87	1.73	1.5	0.00134875
Potri.001G207800	2.05	2.47	2.42	3.36	3.29	3.82	0.000205623
Potri.001G207900	27.92	26.68	23.54	20.22	19.61	20.02	9.64e-06
Potri.001G208000	3.66	5.78	4.88	10.83	10.83	10.91	7.3e-09
Potri.001G208700	19.32	19.81	18.64	17.6	17.83	17.83	0.0431013
Potri.001G208800	18.66	15.3	16.84	14.39	14.37	14.13	0.0105573
Potri.001G209100	19.28	20.71	22.41	17.56	17.69	17.47	0.00766494
Potri.001G209300	69.35	74.99	81.21	28.87	29.81	26.51	6.24e-39
Potri.001G210100	28.14	29.93	26.88	15.86	16.02	16.24	3.94e-16
Potri.001G210200	4.31	4.86	4.13	5.59	6.62	6.73	0.00761795
Potri.001G210400	34.4	35.36	25.14	16.84	17.53	16.92	1.17e-10
Potri.001G210500	35.03	33.46	31.65	49.11	48.09	50.67	3.77e-12
Potri.001G210800	8.63	7.56	8.16	3.43	3.39	3.53	1.13e-16
Potri.001G210900	18.68	22.47	17.68	14.35	13.7	13.03	2.28e-05
Potri.001G211000	14.33	15.41	13.47	14.82	15.21	15.88	0.034445
Potri.001G211600	11.51	10.69	12.09	8.33	9.3	8.11	0.00390569
Potri.001G211700	30.05	28.33	30.62	36.18	37.04	36.82	0.00290145
Potri.001G212300	2.36	2.64	2.5	4.8	4.49	3.89	0.0458956
Potri.001G213300	0	0	0	0.25	0.24	0.28	0.0014812
Potri.001G213500	0	0	0.04	1.6	1.59	1.48	6.95e-13
Potri.001G213900	15.57	15.98	15	21.67	21.03	22.8	5.28e-08
Potri.001G214500	47.53	43.67	44.02	55.33	56.16	56.36	0.00371299
Potri.001G215000	6.99	5.19	5.86	8.47	9.58	9.62	0.0047571
Potri.001G215200	9.46	10.09	9.7	12.56	12.02	12.5	0.0314007
Potri.001G215700	12.56	12.92	12.33	14.96	14.67	16.11	0.0259165
Potri.001G216000	24.38	19.4	21.32	39.82	41.38	43.74	1.66e-17
Potri.001G216400	11.91	8.83	8.7	8.3	8.16	7.34	0.0418833
Potri.001G216500	20.02	22.35	20.35	18.16	16.51	18.86	0.00639263
Potri.001G216600	15.13	17.33	14.95	44.73	45.5	47.6	3.42e-74
Potri.001G216900	24.29	24.31	21.65	28	26.67	28.19	0.0037506
Potri.001G217200	0.13	0.17	0.14	0	0	0	0.0203033
Potri.001G218700	548.75	527.58	506.37	382.4	382.68	387.83	1.16e-22
Potri.001G219100	1.4	17.07	33.45	0.83	0.92	0.86	0.000244434
Potri.001G219300	161.61	212.18	224.28	111.6	113.67	117.92	1.67e-13
Potri.001G219400	7.22	6.13	7.68	4.95	5.18	5.73	0.017982
Potri.001G220900	76.62	63.43	70.55	245.15	246.61	229.24	2.36e-81
Potri.001G221800	0.8	1.81	0.36	4.1	4	4.94	1.7e-05
Potri.001G221900	0.74	0.35	0	2.1	2.52	1.84	0.000990325
Potri.001G222200	670.8	639.05	696.35	518.37	484.91	513.95	9.76e-16
Potri.001G222300	33.12	31.78	30.71	26.67	27.28	28.94	0.00418777
Potri.001G222400	9.02	8.21	6.87	4.38	4.76	5.49	6.57e-06
Potri.001G222600	35.24	33.84	42.46	26.14	26.17	27.22	8.41e-07
Potri.001G224100	95.12	93.21	98.4	82	82.63	81.13	3.7e-06
Potri.001G224700	122.06	113.02	106.02	92.87	90.38	79.49	4.52e-06
Potri.001G225100	3.97	4.44	5.29	3.3	3.2	3.48	0.0183078
Potri.001G225200	15.17	14.3	14.89	12.6	11.47	11.84	0.000176999
Potri.001G225300	6.88	8.4	7.85	4.8	6.65	5.39	0.0343169
Potri.001G225500	105.65	109.52	95.59	60.22	58.2	48.65	8.24e-18
Potri.001G225600	5.21	4.42	2.84	2.39	2.73	2.67	0.00337322
Potri.001G225800	0	0.15	0.08	3.07	2.47	1.85	4.89e-09
Potri.001G226900	18.82	13.71	16.43	4.25	4.98	4.87	1.29e-32
Potri.001G228000	14.75	14.18	12.24	11.76	12.18	11.83	0.0247881
Potri.001G229000	7.87	6.69	6.4	10.4	10.56	11.51	3.02e-05
Potri.001G229300	7.95	8.31	8.99	11.05	10.34	11.31	0.018768
Potri.001G229600	7.97	7.53	7.05	10.47	11.44	11.86	0.000131412
Potri.001G229800	14.85	12.71	12.55	10.23	10.53	10.4	0.000949972
Potri.001G229900	5.21	4.77	3.81	2.57	2.98	2.11	0.00616721
Potri.001G230000	28.38	29.89	25.62	56.35	56.76	59.77	4.4e-63
Potri.001G230500	82.74	78.6	80.67	59.24	57.11	60.97	3e-16
Potri.001G231100	102.79	106.05	97.05	125.21	127.86	124.9	0.000337571
Potri.001G232400	8.62	7.59	6.24	5.53	6.4	6.55	0.0488132
Potri.001G232900	0	0	0	0.86	0.4	1.04	0.00020873
Potri.001G233000	106.92	101.31	97.89	166.01	162.79	169.43	3.68e-27
Potri.001G233100	0.08	0.07	0.12	0.44	0.23	0.36	0.0016792
Potri.001G233800	4.64	4.89	5.1	7.42	7.3	7.16	8.39e-08
Potri.001G234100	4.46	5.1	4.57	7.05	6.54	6.78	0.011142
Potri.001G234200	16.78	17.14	14.93	18.87	19.7	20.11	0.0461339
Potri.001G234500	1.31	0.67	0.74	0.25	0.26	0.48	0.00555356
Potri.001G234600	8.16	5.68	3.56	1.78	1.66	1.97	3.83e-09
Potri.001G235200	0.06	0.1	0.16	0.41	0.91	0.85	0.00414082
Potri.001G235300	0.28	0.27	0.58	0.03	0.12	0.08	0.0346226
Potri.001G235500	0.04	0	0.11	0.19	0.51	0.41	0.0442939
Potri.001G235800	10.78	3.51	3.29	1.35	1.26	1.71	4.51e-05
Potri.001G236000	10.42	12	11.97	15.23	15.78	16.33	0.00143407
Potri.001G236100	78.91	73.64	82.54	72.18	69.69	75.73	0.0197012
Potri.001G236400	381.2	395.09	408.51	260.59	250.72	255.14	2.25e-36
Potri.001G236700	67.42	40.58	42.06	21.38	15.12	27.47	0.000477547
Potri.001G236900	103.25	98.35	98.52	88.57	86.86	85.8	1.21e-05
Potri.001G237600	83.24	92.84	60.37	166.44	161.67	155.52	3.37e-11
Potri.001G237700	38.88	39.64	36.17	22.23	23.5	20.7	2.26e-19
Potri.001G238800	41.97	36.61	35.61	68.96	72.33	69.99	3.65e-21
Potri.001G238900	27.72	27.43	25.86	23.36	23.34	24.55	0.00691833
Potri.001G239000	7.32	8.54	7.4	4.2	4.6	3.38	0.00133434
Potri.001G239200	0.49	0.16	0.3	1.33	1.45	1.48	0.000102159
Potri.001G239700	1386.15	1398.39	1316.12	350.87	345.99	337.72	0
Potri.001G239900	176.57	179.9	153.58	294.19	279.9	272.61	1.38e-14
Potri.001G240000	49.54	56.5	60.16	49.55	51.58	50.54	0.03474
Potri.001G240200	58.25	56.96	63.5	47.78	50.52	49.84	7.68e-05
Potri.001G240300	5.12	5.09	3.89	3.21	3.42	2.22	0.01323
Potri.001G240400	12.65	10.86	12.1	16.58	16.86	16.24	0.000273443
Potri.001G240500	1.42	1.21	1.42	2.18	2.1	2.61	0.00887786
Potri.001G240600	80.55	106.22	74.09	17.26	18.66	19.1	2.05e-67
Potri.001G241500	17.36	15.6	15.22	9.17	10.5	10.34	2.64e-09
Potri.001G241600	5.65	5.87	6.02	10.05	9.35	9.77	1.88e-09
Potri.001G241700	0.81	0.79	0.71	2.64	2.69	2.55	1.1e-11
Potri.001G241800	10.71	11.96	10.36	19.67	19.81	20.8	5.33e-19
Potri.001G242000	0.61	0.34	0.21	0.94	1.02	0.98	0.0114143
Potri.001G242200	12.31	12.08	10.07	9.62	9.48	9.45	0.010765
Potri.001G242300	103.07	109.57	102.54	68.83	71.93	70.63	7.6e-27
Potri.001G242400	7.05	7.74	8.15	6.65	5.61	6.01	0.0117195
Potri.001G243400	15.74	15.03	14.82	17.72	17.59	18.3	0.0478159
Potri.001G244100	13.88	12.21	13.49	17.42	16.49	18.01	0.00472641
Potri.001G244400	25.98	23.37	23.68	37.74	35.88	36.85	5.03e-06
Potri.001G244500	1.67	0.93	0.98	3.49	3.74	2.85	0.0172196
Potri.001G244600	19.21	17.87	15.14	35.25	35.88	37	6.88e-25
Potri.001G244800	5.4	5.76	5.16	9.88	10	9.04	2.08e-07
Potri.001G245000	24.87	24.86	28.31	31.29	31.74	35.17	0.0319018
Potri.001G245300	22.34	22.75	21.36	15.27	16.41	14.26	1.3e-08
Potri.001G245400	310.32	257.05	306.62	175.96	165.66	172.57	2.63e-20
Potri.001G246100	4.23	4.58	4.82	6.15	5.46	6.97	0.0289309
Potri.001G246200	17.35	15.34	14.57	21.81	21.16	22.61	3.02e-06
Potri.001G246400	48.66	48.71	55.3	40.87	38.96	43.81	0.00907442
Potri.001G246500	48.66	41.48	40.33	25.75	26.8	25.76	6.63e-15
Potri.001G246600	20.61	18.11	17.47	12.51	12.86	13.79	0.000497085
Potri.001G246700	12.15	11.72	14.59	18.98	18.96	18.23	0.00110654
Potri.001G246800	26.22	25.25	26.7	15.7	17.34	16	3.99e-10
Potri.001G246900	381.29	374.02	340.29	266.59	262.74	268.64	3.26e-18
Potri.001G247100	3.49	3.8	4.21	5.03	4.98	5.42	0.000587841
Potri.001G247300	117.6	116.14	110.04	88.95	87.22	92.82	1.28e-12
Potri.001G247400	11.85	12.17	11.97	15.45	14.29	15.1	0.00167919
Potri.001G247600	2.66	1.63	1.9	0.91	0.66	1.02	0.00223639
Potri.001G247700	84.43	80.19	70.42	44.81	45.29	48.65	8.89e-20
Potri.001G247800	17.84	23.33	21.33	17.5	16.71	16.58	0.00215166
Potri.001G248200	7.57	8.43	6.84	10.15	10.3	10.97	0.00580246
Potri.001G248400	15.31	14.93	14.29	12.57	12.49	14.01	0.016225
Potri.001G248800	4.14	2.52	4.2	5.17	4.78	5.33	0.0448171
Potri.001G249600	26.48	21.48	14.92	7.4	6.59	7.29	1.15e-10
Potri.001G249700	0.07	0	0.05	2.79	2.36	2.54	6.11e-23
Potri.001G249900	112.39	117.12	120.17	174.75	177.94	178.77	1.28e-20
Potri.001G250100	2.42	2.21	1.76	3.89	3.33	4.46	0.000346456
Potri.001G250200	8.16	5.83	3.77	3.46	3.1	2.97	0.000866704
Potri.001G250700	19.54	17.71	17.69	14.71	13.4	14.8	1.68e-05
Potri.001G250800	2.52	3.78	3.1	5.46	6.01	5.28	0.00267255
Potri.001G251200	41.13	49.91	64.86	40.71	40.88	41.19	0.00971314
Potri.001G251300	34.04	35.99	33.37	28.53	31.99	28.25	0.0105025
Potri.001G251400	2.13	0.57	1.55	0.08	0.08	0.19	0.000518001
Potri.001G251500	8.89	7.55	7.52	4.81	4.81	5.4	9.91e-06
Potri.001G251700	207.3	194.37	206.28	159.43	164.15	156.82	1.14e-10
Potri.001G251900	1.12	1.83	1.71	4.03	3.44	3.77	8.3e-05
Potri.001G252100	15.75	14.74	15.66	21.81	22.25	23.76	2.2e-07
Potri.001G252300	13.64	15.32	12.92	10.4	11.16	11.65	0.000571808
Potri.001G252500	7.09	6.81	6.26	11.87	12.04	13.07	1.62e-16
Potri.001G252600	6.97	7.01	6.9	10.9	10.27	11.14	5.52e-08
Potri.001G252900	50	48.57	37.85	27.32	26.84	28.12	7.06e-12
Potri.001G253000	36.67	35.6	31.38	30.06	30.55	28.92	0.00727499
Potri.001G253100	8.06	8.29	7.97	12.45	11.75	11.31	0.000123866
Potri.001G253400	7.25	8.68	7.97	10.63	11.02	12.02	9.78e-07
Potri.001G253500	46.83	45.06	43.1	40.84	41.64	43.5	0.0200326
Potri.001G253800	1.66	1.77	1.12	3.16	4.18	3.69	7.76e-07
Potri.001G254000	8.07	8.14	7.55	6.22	6.01	5.98	0.0036832
Potri.001G254100	16.71	8.91	4.44	2.3	2.25	2.51	9.75e-07
Potri.001G254300	3.77	4.01	3.62	4.77	5.33	5.49	0.0013112
Potri.001G254500	57.21	60.99	53.81	30.85	29.71	30.45	4.87e-37
Potri.001G255100	0.51	0.43	0.04	3.87	3.29	3.91	3.62e-14
Potri.001G255500	0.16	0.25	0.12	1.49	1.12	1.35	1.26e-13
Potri.001G255600	60.14	59.23	59.07	53.22	56.56	53.92	0.0100392
Potri.001G255700	0.11	0.14	0.17	0.45	0.37	0.34	0.016595
Potri.001G255800	1.02	1.15	0.33	0.42	0.33	0.25	0.0205101
Potri.001G256300	7.59	7.46	7.06	6.04	6.04	5.33	0.0131728
Potri.001G256800	15.87	18.15	17.63	13.45	15.13	15.01	0.0452544
Potri.001G256900	129.74	120.05	107.88	99.84	103.56	105.71	0.00166219
Potri.001G257000	23.26	22.16	21.63	30.72	30.27	30.73	7.87e-07
Potri.001G257400	2.38	2.56	1.44	0.78	0.85	0.49	0.000712754
Potri.001G257600	1.1	0.9	1.37	4.12	3.95	3.72	1.07e-12
Potri.001G257700	7.54	7.16	3.5	2.9	2.19	3.03	0.000334175
Potri.001G258900	46.75	46.03	43.48	53.68	51.8	54.88	0.0318858
Potri.001G259100	3.11	1.63	0.84	0.27	0.4	0.31	1.09e-06
Potri.001G259200	11.37	11.29	11.25	7.72	7.43	8.04	3.71e-07
Potri.001G259600	1.43	0.09	0.16	11.22	11.02	9.94	0.000828728
Potri.001G259900	0.87	1.27	0.79	8.61	7.44	7	4.38e-27
Potri.001G260100	0.18	0	0	0.65	1.63	0.89	3.64e-05
Potri.001G260200	1.44	0.27	0.24	3.62	4.7	6.28	4.07e-06
Potri.001G260700	0.89	0.44	0.53	2.37	2.72	2.57	1.07e-05
Potri.001G261300	3.44	3.6	3.95	4.71	5.25	5.26	0.00286989
Potri.001G261600	1.68	2	2.32	2.84	2.96	2.94	0.00555362
Potri.001G261800	105.29	97.79	97.59	84.15	79.01	77.91	1.03e-07
Potri.001G261900	41.75	38.75	38.78	46.6	46.6	45.52	0.00329742
Potri.001G262000	37.77	35.44	31.07	23.38	20.89	20.17	1.75e-07
Potri.001G262100	697.21	658.97	617.14	348.14	349.17	344.41	2.02e-55
Potri.001G262600	8.25	7.84	8.39	12.83	12.34	13.21	6.87e-11
Potri.001G263000	150.09	144.65	153.26	103.35	98.82	104.11	2.45e-27
Potri.001G263700	11.87	10.87	8.6	4.21	4.66	5.64	5.39e-10
Potri.001G263900	142.09	126.63	143.94	99.91	98.4	98.74	4.42e-14
Potri.001G264000	11.42	12.43	12.72	9.99	10.21	10.09	5.25e-05
Potri.001G264100	7.61	8.54	8.19	10.31	10.64	10.83	0.00170919
Potri.001G264800	6.26	6.49	6.67	9.28	8.77	9.84	7.31e-05
Potri.001G265100	7.92	8.78	9.81	11.72	12.27	13.3	0.00110889
Potri.001G265400	11.65	10.74	7.72	3.98	3.58	3.21	2.46e-15
Potri.001G265600	1.47	1.17	1.2	4.71	4.22	4.6	7.42e-16
Potri.001G266000	0.71	0.92	0.93	26.68	23.89	24.98	2.21e-129
Potri.001G266200	9.72	11.46	11.69	17.3	16.52	15.36	0.0111475
Potri.001G266400	17.73	21.23	22.06	30.09	29.85	29.44	6.65e-08
Potri.001G267600	24.55	26.01	23.75	14.65	14.1	15.12	2.58e-19
Potri.001G267800	337.27	331.77	313.18	225.07	217.7	222.13	2.51e-33
Potri.001G267900	0.08	0.04	0.04	0.34	0.5	0.25	0.0148287
Potri.001G268500	78.14	80.55	65.91	46.58	46.1	47.9	1.02e-11
Potri.001G268600	0.04	0.07	0.23	1.17	1.25	1.29	2.58e-07
Potri.001G269400	62.56	61.62	70.75	105.98	101.11	100.28	6.35e-12
Potri.001G269500	85.34	82.71	83.5	55.29	54.3	56.84	4.64e-23
Potri.001G269600	249.62	250.69	239.16	156.43	163.01	151.14	6.43e-29
Potri.001G270000	8.97	9.67	11.75	16.55	15.82	17	7.64e-07
Potri.001G270300	0.04	0.05	0	2.77	2.95	3.09	1.84e-20
Potri.001G270400	0.25	0	0.03	1.74	1.44	1.49	1.82e-09
Potri.001G270600	0.41	0.09	0.5	2.56	2.88	2.68	1.93e-12
Potri.001G271100	27.62	23.84	28.31	17.09	19.46	19.78	1.48e-06
Potri.001G271400	0.97	0.82	0.74	1.62	1.61	2.41	0.000253215
Potri.001G271500	386.77	392.91	369.2	247.84	245.94	237.28	6.74e-38
Potri.001G271700	1.84	2.62	1.8	3.38	2.82	3.75	0.00772135
Potri.001G272000	56.41	55.02	49.63	31.65	31.54	28.51	1.23e-23
Potri.001G272800	426.81	427.67	398.5	365.59	370.69	379.65	3.96e-06
Potri.001G273200	38.24	40.7	38.32	34.82	30.79	31.74	0.00123976
Potri.001G273400	44.74	45.2	47.32	54.54	51.81	53.35	5.86e-05
Potri.001G273600	9.01	7.42	6.11	17.41	16.12	17.6	1.6e-17
Potri.001G273900	9.1	8.54	7.46	19.25	17.97	19.43	9.8e-19
Potri.001G274300	77.82	76.88	67.78	34.78	36.16	32.85	1.59e-28
Potri.001G274900	8.77	10.29	9.68	14.17	12.93	13.58	3.16e-11
Potri.001G275400	19.85	18.15	20.37	27.54	26.98	27.31	4.74e-08
Potri.001G275500	6.39	6.06	6.61	12.49	13.38	12.64	4.85e-12
Potri.001G276300	2.73	2.99	2.98	1.09	0.91	0.9	0.00010953
Potri.001G276500	1.16	1.03	1.15	1.68	1.61	1.81	0.0404235
Potri.001G276700	56.05	53.32	51.41	32.74	35.49	33.88	5.05e-21
Potri.001G277100	23.32	22.74	17.3	14.47	12.34	13.7	7.73e-05
Potri.001G277300	0.19	0.16	0.2	1.13	0.77	1.28	8.93e-05
Potri.001G277800	22.76	21.28	20.93	35.07	35.18	31.98	4.54e-07
Potri.001G277900	50.9	43.42	45.67	40.19	39	36.14	0.00938513
Potri.001G278000	67.54	68.63	61.63	40.27	39.3	39.02	8.85e-24
Potri.001G278300	23.46	21.25	17.65	28.76	28.21	29.44	0.00337085
Potri.001G278900	374.28	403.03	385.59	241.12	243.57	245.13	3.56e-48
Potri.001G279000	2.73	3.11	2.89	4.2	4.12	4.38	0.0163256
Potri.001G279400	0.52	0.41	0.33	0.04	0.11	0.04	0.011336
Potri.001G280200	5.51	5.3	6.82	7.83	7.9	7.73	0.0291909
Potri.001G280500	15.64	15.84	17.73	14.2	13.89	14.89	0.0260691
Potri.001G281000	4.78	3.4	2.56	1.34	1.49	1.43	0.000134909
Potri.001G281100	1.37	1.46	1.27	2.09	1.85	2.02	0.0462614
Potri.001G281200	6.76	5.2	4.98	3.73	3.9	3.75	0.00160275
Potri.001G281400	31.26	28.58	34.02	51.04	46.35	44.32	7.75e-06
Potri.001G281800	5.33	4.44	3.41	6.24	6.18	7.09	0.0281429
Potri.001G282100	0.92	1.57	0.85	2.31	2.66	2.21	0.00238981
Potri.001G282900	243.52	214.19	207.87	116.53	113.59	101.7	4.01e-30
Potri.001G284700	0.9	1.21	1.26	2.91	1.86	2.22	0.00510738
Potri.001G285100	17.02	19.33	16.86	13.46	13.22	14.57	0.000448396
Potri.001G285500	36.85	49.5	48.15	32.54	33.42	32.47	1.7e-05
Potri.001G285800	22.62	20.37	22.51	27.19	26.82	27.03	0.0224403
Potri.001G286500	54.48	48.71	51.63	42.53	41.37	38.32	2.2e-05
Potri.001G286700	234.83	301.62	339.13	207.82	213.61	214.56	2.42e-05
Potri.001G286900	65.38	69.17	67.55	59.64	60.16	63.3	0.00164191
Potri.001G287400	1.42	1.77	1.18	2.37	2.97	2.58	0.0121607
Potri.001G287500	0.07	0.07	0.14	0.99	0.46	0.56	0.0129239
Potri.001G287700	49.85	47.77	42.88	37.99	36.49	37.58	2.63e-06
Potri.001G287800	8.66	8.69	8.46	5.55	6.21	6.07	3.42e-07
Potri.001G288000	6.65	8.2	8.39	10.84	11.38	10.26	0.00410574
Potri.001G288200	98.76	95.71	84.31	68.28	67.48	68.48	1.85e-10
Potri.001G288600	0.09	0.18	0	11.06	11.51	11.48	5.31e-25
Potri.001G288800	12.12	13.29	10.8	16.53	15.9	17.07	0.00152325
Potri.001G288900	1.95	1.88	0.98	3.05	3.3	2.69	0.0139755
Potri.001G289100	10.62	10.87	10.26	7.01	7.28	7.15	7.64e-11
Potri.001G289200	10.75	11.94	11.16	14.75	14.73	15.65	1.48e-09
Potri.001G289500	227.71	214.49	248.81	167.23	175.14	163.41	2.13e-11
Potri.001G289700	1.71	1.46	1.4	3.28	3.03	3.73	1.36e-06
Potri.001G289800	5.69	6.56	6.17	11.2	11.36	12.43	2.37e-17
Potri.001G290200	0.85	0.53	0.9	0	0.07	0.18	0.0105444
Potri.001G290600	2.24	3.27	2.68	7.27	6.37	7.78	6.88e-11
Potri.001G290800	0.89	0.78	0.94	3.13	2.51	2.65	3.39e-07
Potri.001G290900	6.54	7.1	7.63	18.54	18.23	17.94	7.14e-26
Potri.001G291300	0.4	0.26	0.04	0	0.02	0	0.0089423
Potri.001G291800	3.94	1.69	2.34	7.98	8.31	8.96	4.31e-08
Potri.001G292100	0	0	0	0.28	0.26	0.27	0.0104983
Potri.001G292900	163.37	151.84	182.82	142.64	138.77	133.36	0.000414284
Potri.001G293100	79.85	78.9	79.82	71.04	64.3	69.34	6.36e-05
Potri.001G293900	14.61	15.05	17.24	20.73	19.94	20.85	0.0115276
Potri.001G295100	27.5	27.31	27.32	24.92	25.54	25.55	0.0250461
Potri.001G295200	3.93	4.54	4.23	7.04	6.8	7.12	3.69e-06
Potri.001G295500	10.28	3.24	1.81	1.76	1.65	1.4	0.00402815
Potri.001G295600	12.92	11.85	15.72	5.95	5.77	6.11	3.38e-18
Potri.001G295700	1.82	1.58	1.23	0.6	0.68	0.62	0.0240578
Potri.001G295800	6.19	6.67	6.37	13.12	12.17	14.52	9.01e-18
Potri.001G295900	425.63	360.33	353.74	294.59	302.86	266.77	3.73e-06
Potri.001G296100	4.73	5.02	6.06	7.12	7	7.16	0.0431501
Potri.001G296200	2.91	2.79	3.13	4.49	4.77	4.29	0.0125846
Potri.001G296400	5.29	7.84	7.13	3.39	3.27	3.25	1.41e-06
Potri.001G296500	23	23.17	23.69	33.68	32.38	32.83	1.75e-06
Potri.001G296700	6.31	4.89	5.65	3.76	4.32	4.39	0.00270677
Potri.001G296800	17.32	16.1	18.23	22.65	25.08	24.35	0.000800459
Potri.001G296900	5.7	7.67	2.61	1.89	1.61	1.8	0.000743854
Potri.001G297300	2.04	2.04	1.95	3.13	3.23	3.86	0.000242608
Potri.001G297400	37.43	38.97	30.61	23.68	23.08	22.47	1.45e-08
Potri.001G297600	0.93	1.04	0.46	1.78	1.46	1.65	0.00805062
Potri.001G297900	16.2	16.71	15.65	12.54	11.43	14.15	0.00395038
Potri.001G298200	16.83	18.54	16.91	37.07	35.52	36.34	6.62e-31
Potri.001G298300	0.96	2.83	6.16	0.77	0.83	0.75	0.000117925
Potri.001G298400	3.92	4.31	3.65	5.31	4.92	5.6	0.00795445
Potri.001G298800	33.77	33.33	26.95	20.63	19.62	18.65	2.91e-08
Potri.001G298900	1.69	2.09	2.02	3.59	3.68	4	2.33e-06
Potri.001G299000	4.38	5.09	5.9	9.21	8.63	8.6	7.35e-07
Potri.001G299500	0.88	0.5	0.29	0.16	0.15	0.09	0.0298494
Potri.001G300100	16.06	13.83	14.81	13.25	12.86	12.84	0.0362887
Potri.001G300400	18.38	22.11	19.84	14.38	14.69	18.16	0.00315659
Potri.001G300700	34	38.8	35.15	53.97	52.79	52.01	2.29e-10
Potri.001G301600	12.64	10.68	10.1	15.71	13.91	16.53	0.0241401
Potri.001G301800	69.15	68.79	76.13	61.28	62.75	60.87	0.000123296
Potri.001G303000	0	0.03	0.07	0.18	0.23	0.39	0.0188078
Potri.001G303300	0.82	0.94	0.65	0.06	0.27	0.11	0.000405407
Potri.001G304000	136.93	134.35	125.86	117.01	114.07	119.09	1.13e-05
Potri.001G304100	12.34	13.54	16.4	21.57	21.18	22.89	3.18e-06
Potri.001G304200	49.97	52.37	49	44.72	46.23	47.89	0.00194966
Potri.001G304700	198.96	181.29	187.52	106.47	96.9	83.15	2.28e-22
Potri.001G304900	17.52	17.92	17.2	23.94	23.64	23.68	1.08e-06
Potri.001G305500	9.42	9.19	7.59	6.35	6.59	6.66	0.000682357
Potri.001G305700	9.75	9.51	8.19	7.48	7.25	7.67	0.0010083
Potri.001G305800	0.83	0.91	0.69	1.66	1.65	1.64	0.000201296
Potri.001G306000	2.53	2.37	3.98	10.49	10.94	10.73	1.75e-19
Potri.001G306200	0.42	0.68	0.58	1.56	1.67	1.47	0.000390876
Potri.001G306500	16.05	16.06	18.98	22.76	21.33	23.18	0.0141845
Potri.001G307200	77.52	70.01	60.96	34.24	34.49	34.76	3.7e-27
Potri.001G307600	16.34	15.49	18.09	20.49	20.22	20.55	0.0367335
Potri.001G307800	0.04	0.16	0.52	0	0.03	0	0.0190594
Potri.001G308300	0	0	0.03	0.1	0.17	0.21	0.0284928
Potri.001G308600	1.7	1.79	2.65	4.22	5.09	5.71	5.21e-08
Potri.001G308800	0.4	0.12	0.12	2.95	2.45	2.37	1.78e-13
Potri.001G309000	1.42	1.14	0.75	2.48	2.76	2.72	0.00919105
Potri.001G309100	1.76	1.78	1.4	3.47	3.66	3.42	5.7e-06
Potri.001G309200	77.69	80.73	76.08	65.56	65.21	64.79	4.79e-05
Potri.001G309500	623.04	613.13	633.25	579.45	573.2	598.84	0.000272358
Potri.001G309600	13.88	16.44	15.77	8.02	6.89	8.97	1.91e-07
Potri.001G309800	4.71	5.14	5.11	9.61	9.61	8.69	9.2e-12
Potri.001G310400	357.28	345.57	326.15	199.48	180.56	174.79	7.8e-36
Potri.001G310500	11.39	15.01	11.8	7.16	8.1	6.74	1.48e-08
Potri.001G310900	11.44	10.13	9.46	12.98	12.85	13.71	0.0115491
Potri.001G311000	300.76	298.87	292.29	247.38	252.91	256.4	1.15e-10
Potri.001G311700	31.45	40.55	47.71	55.21	53.1	56.97	0.014727
Potri.001G312800	2.89	2.25	1.83	3.99	3.8	3.93	0.00539057
Potri.001G312900	8.12	8.72	9.91	12.19	12.24	13.52	0.000443276
Potri.001G313000	0.65	1.14	2.51	7.15	7.67	7.11	2.7e-09
Potri.001G313500	0	0.07	0.07	0.55	0.42	0.46	0.0194176
Potri.001G314000	18.48	19.84	20.71	25.11	26.18	26.32	0.00383961
Potri.001G314100	75.95	66.94	76.03	62.64	62.98	58.56	0.000771792
Potri.001G314500	431.12	451.62	389.17	225.34	238.67	235.96	2.2e-38
Potri.001G314800	27.62	27.38	24.37	46.34	43.13	44.41	1.49e-14
Potri.001G315000	0.12	0.14	0.15	0.49	0.44	0.47	0.00590469
Potri.001G315400	42.21	43.45	37.68	36.64	34.7	34.78	0.0183517
Potri.001G315700	6.56	6.63	5.95	3.92	3.93	5.06	0.00532631
Potri.001G315800	63.89	71.13	70.8	50.82	51.57	51.57	3.89e-10
Potri.001G316400	64.78	68.91	63.83	57.12	57.37	59.8	0.00011843
Potri.001G317500	16.66	16.7	16.67	20.7	19.8	22.02	0.00409675
Potri.001G317600	0.17	0.39	0.23	0.66	0.6	0.53	0.0163139
Potri.001G318200	34.68	22.86	22.18	12.41	9.4	11.58	6.78e-07
Potri.001G318500	0.28	0.23	0.33	0.06	0.04	0.12	0.0279038
Potri.001G318800	4.01	4.74	4.37	5.7	5.83	6.2	6.86e-05
Potri.001G319000	8.01	8.75	8.84	13.06	12.22	14.07	1.95e-08
Potri.001G319100	12.85	16.18	20.64	36.58	38.85	36.54	1.2e-10
Potri.001G319800	53.4	52.5	48.3	24.09	22.66	22.63	2.86e-31
Potri.001G319900	57.7	55.89	51.32	45.56	44.53	44.36	8.38e-05
Potri.001G320000	78.86	91.8	81.02	67.57	65.27	67.96	2.58e-07
Potri.001G320400	156.19	166.42	177.94	143.91	139.23	148.3	5.07e-05
Potri.001G320500	535.49	553.65	526.09	405.94	418.1	400.03	7.88e-21
Potri.001G320700	8.09	9.45	9.89	14.8	16.63	15.46	6.92e-05
Potri.001G320900	9.3	10.29	10.24	13.37	15.07	13.94	0.000438314
Potri.001G321100	10.42	10.02	11.88	8.96	9.6	7.06	0.0369981
Potri.001G321600	5.06	6.25	4.05	13.45	13.7	13.62	4.5e-16
Potri.001G322100	1.15	1.12	0.87	0.5	0.48	0.53	0.000846785
Potri.001G322300	218.64	224.57	217.7	156.7	159	161.47	1.2e-32
Potri.001G322700	0.54	0.73	0.66	2.12	1.9	2.18	4.48e-08
Potri.001G322900	3.95	3.96	3.5	6.7	6.12	6.15	0.000309244
Potri.001G323000	14.77	13.82	14.91	11.7	12.04	13.54	0.0227555
Potri.001G323100	28.37	25.85	24.88	32.16	31.02	30.96	0.000219143
Potri.001G323400	80.91	79.63	76.52	62.23	62.2	55.67	1.42e-07
Potri.001G323500	0.12	2.09	2.83	0.06	0.03	0.06	0.000229984
Potri.001G324300	20.23	20.12	17	12.4	11.53	13.43	2.3e-08
Potri.001G324400	4.03	4.21	3.95	5.15	5.29	5.08	0.00909807
Potri.001G325000	31	24.17	27.36	17.76	19.41	18.84	2.86e-05
Potri.001G325300	2.11	1.2	1.3	2.89	2.63	2.85	0.0133054
Potri.001G325700	13.72	13.11	13.98	16.5	17.09	17.06	0.0209894
Potri.001G325900	34.56	32.66	38.03	30.82	30.32	33.08	0.0276097
Potri.001G326200	66.22	56.56	59.51	80.25	77.42	79.58	0.00138733
Potri.001G326300	0.21	0.3	0.16	3.06	2.63	3.2	2.18e-20
Potri.001G326400	82.05	80.61	74.36	46.65	43.01	45.36	6.57e-32
Potri.001G326500	4.96	4.76	4.55	7.36	7.22	8.39	3.58e-09
Potri.001G326600	38.11	36.7	35.74	33.01	33.56	35.11	0.0119368
Potri.001G326700	5.21	4.8	4.82	7.42	6.95	7.35	4.2e-07
Potri.001G327000	6.99	8.32	10.07	15.94	15.51	15.57	7.82e-08
Potri.001G327100	43.25	39.06	42.71	61.75	61.09	64.48	8.89e-12
Potri.001G327300	28.82	28.7	32.86	38.87	35.22	39.82	0.0118691
Potri.001G327600	2.76	2.31	3	3.26	3.44	3.29	0.0123384
Potri.001G327800	15.46	14.25	17.05	13.38	13.61	12.39	0.0156159
Potri.001G328100	34.02	31.66	32.18	20.52	20.61	18.79	4.09e-09
Potri.001G328300	0.09	0.09	0.57	9.84	11.03	10.02	3.04e-24
Potri.001G328600	0	0	0	1.17	0.48	0.3	0.0450894
Potri.001G328700	14.6	15.64	16.12	10.02	9.27	8.63	8.46e-08
Potri.001G329100	12.61	17.84	22.03	8.06	7.83	8.65	1.03e-08
Potri.001G329300	11.17	9.64	10.51	6.59	7.16	8.29	0.000965978
Potri.001G329400	297.65	270.25	307.91	197.15	192.01	199.01	3.8e-18
Potri.001G329500	38.24	42.3	31.63	30	28.57	28.36	0.000791861
Potri.001G329600	23.4	21.8	22.92	18.11	19.14	17.45	0.00197434
Potri.001G329700	67.37	62.88	55.54	41.65	43.78	40.85	4.74e-11
Potri.001G330200	56.1	52.73	50.36	40.59	38.81	37.67	2.9e-09
Potri.001G330400	28.23	30.4	28.34	24.16	22.15	21.89	0.000434449
Potri.001G330800	0.99	1.14	1.31	2.6	2.36	2.65	0.000512454
Potri.001G331100	1.53	1.42	2.44	0.97	0.81	0.77	0.0046947
Potri.001G331600	59.02	67.85	55.93	45.62	44.52	42.9	1.86e-07
Potri.001G331700	7.13	8.19	12.07	3.39	3.48	2.8	3.11e-13
Potri.001G331800	58.23	58.87	61.93	54.94	57.73	55.37	0.0380089
Potri.001G331900	3.19	4.11	3.61	5.36	5.45	5.34	0.00853462
Potri.001G332100	50.69	44.64	45.86	27.86	28.13	28.97	1.09e-23
Potri.001G332500	30.78	30.97	35.17	76.08	78.03	77.84	6.99e-36
Potri.001G333000	5.99	6.32	3.76	2.69	3.11	3.57	0.000791231
Potri.001G333100	35.19	42	37.71	33.79	31.68	37.13	0.0387361
Potri.001G333200	6.77	8.89	9.04	17.51	17.94	19.83	2.08e-17
Potri.001G333300	7.3	6.33	5.07	8.25	8.23	8.48	0.0401706
Potri.001G333500	4.37	4.18	3.69	5.73	5.81	5.89	0.01488
Potri.001G333700	20.04	19.11	19.88	12.42	12.76	12.08	5.67e-11
Potri.001G333800	22.06	22.35	21.03	13.78	14.8	13.23	1.6e-08
Potri.001G334000	16.54	16.33	14.65	11.33	12.99	11.09	0.00105278
Potri.001G334100	123.8	117.15	124.91	99.51	99.68	101.95	1.46e-08
Potri.001G334200	26.25	27.13	27.13	21.84	21.25	24.72	0.000825927
Potri.001G334500	0.37	0.28	0.42	1.13	0.82	1.1	0.0150236
Potri.001G334600	78.26	71.5	74.28	48.91	47.24	48.29	8.07e-17
Potri.001G334700	1.32	1.71	1.27	7.94	8.08	7.59	6.78e-37
Potri.001G334900	16.8	15.55	14.31	12.12	12.31	11.92	0.000132254
Potri.001G335000	4.98	6	7.32	8.92	8.81	9.28	0.00237272
Potri.001G335100	12.93	10.45	10.1	7.87	7.13	8.52	0.000815802
Potri.001G335700	78.45	76.94	78.91	53.56	54.49	55.18	2.17e-25
Potri.001G336300	26.68	24.25	24.09	19.74	20.37	20.62	4.32e-06
Potri.001G336800	7.61	7.07	5.47	4.09	4.1	4.21	6.07e-08
Potri.001G336900	33.11	36.63	32.86	30.25	30.45	31.15	0.0183721
Potri.001G337100	4.36	3.8	5.02	8.87	7.94	8.14	2.82e-06
Potri.001G337400	16.76	19.25	19.12	52.07	51.38	53.48	2.54e-69
Potri.001G337600	19.7	17.05	18.24	24.96	23.94	26.84	6.41e-05
Potri.001G337700	17.92	17.51	17.65	22.27	22.55	23.69	0.000222642
Potri.001G338400	107.94	113.01	102.43	77.72	76.52	72.31	1.49e-18
Potri.001G338700	32.07	28.16	27.57	19.64	20.39	19.65	3.55e-09
Potri.001G339200	6.67	7.62	6.26	9.35	10.84	10.31	0.00570004
Potri.001G339900	7.33	6.07	5.4	3.63	4.32	4.14	0.00609417
Potri.001G340000	58.65	63.57	57.26	73.3	79.55	81.26	0.000189774
Potri.001G340100	12.19	12.53	11.57	8.68	8.13	8.26	0.00048342
Potri.001G340200	140.92	132	86.89	50.75	48.35	51.71	1.1e-17
Potri.001G340300	316.55	297.04	227.13	191.5	191.15	194.52	1.47e-07
Potri.001G340400	302.05	284.15	219.91	168.97	171.04	172.98	1.15e-10
Potri.001G340500	2.76	2.16	1.65	0.49	0.73	0.17	1.63e-06
Potri.001G340600	165.59	154.35	124.06	117.65	119.76	116.39	0.000183314
Potri.001G341100	191.01	197.93	181.09	151.96	153.11	148.58	1.56e-08
Potri.001G341400	20.92	22.41	19.42	17.99	19.16	18.69	0.0190603
Potri.001G341600	0.08	0.55	0.2	0.02	0.02	0.07	0.0123267
Potri.001G341900	3.33	3.41	3.12	3.98	4.4	4.36	0.0311635
Potri.001G342400	40.26	38.96	36.97	31.72	32.57	34.09	0.000351614
Potri.001G342500	221.45	207.42	194.51	114.38	111.8	110.47	8.73e-48
Potri.001G342800	26.24	25.61	23.44	18.93	19.13	19.29	1.35e-06
Potri.001G343100	6.86	6.35	6.75	5.06	5.31	5.09	0.00200048
Potri.001G343200	15.29	15.22	16.63	19.36	21.55	17.88	0.0270655
Potri.001G343400	19.8	18.98	18.07	11.92	12.43	12.24	1.79e-11
Potri.001G343800	8.76	11	12.49	17.01	17.98	18.38	1.35e-05
Potri.001G344100	40.34	38.01	38.31	60.18	56.15	60.99	8.91e-13
Potri.001G344400	124.85	128.21	116.66	83.5	83.69	87.02	2.25e-23
Potri.001G344900	36.08	38.78	39.05	36.35	35.94	34.55	0.00245765
Potri.001G345100	11.66	12.22	12.03	13.69	13.36	13.43	0.0431436
Potri.001G345300	28.55	37.01	35.28	50.91	51.05	51.27	1.48e-09
Potri.001G345400	4.62	3.31	2.95	2.45	2.19	2.26	0.00356484
Potri.001G345700	1.4	1.33	1.6	8.65	7.98	7.12	1.37e-17
Potri.001G345800	0.07	0.13	0	1.67	1.57	1.15	1.84e-06
Potri.001G346100	71.69	62.79	58.48	57.8	54.34	52.49	0.00601648
Potri.001G346800	0	0	0	1.22	1.5	1.15	3.82e-12
Potri.001G346900	10.4	10.14	8.51	7.2	6.65	6.69	0.000306059
Potri.001G347100	31.8	32.74	29.64	48.89	48.33	47.59	8.9e-16
Potri.001G347700	211.59	216.35	208.48	152.87	158.64	151.19	1.56e-18
Potri.001G347800	23.57	24.19	21.99	16.51	17.74	17.77	2.65e-08
Potri.001G348100	15.91	12.15	8.24	6.08	6.08	6.57	1.09e-05
Potri.001G348300	8.77	9.03	5.55	4.9	4.81	4.72	0.000299298
Potri.001G349400	43.24	42.74	40.49	37.23	36.77	36.38	0.00114329
Potri.001G349500	11.47	10.66	11.26	7.89	7.52	7.7	6.48e-06
Potri.001G350200	7.93	7.46	7.64	10.54	10.39	10.73	4.13e-06
Potri.001G350300	17.48	18.76	19.02	14.14	13.4	14.44	4.59e-05
Potri.001G350500	23.48	21.68	18.21	12.48	10.09	10.76	1.93e-10
Potri.001G350600	5.71	3.67	1.82	10.19	12.18	10	0.0003405
Potri.001G350800	5.78	5.6	5.58	6.81	6.93	7.57	0.0385499
Potri.001G351000	101.25	100.27	106.8	89.08	84.66	87.76	1.94e-06
Potri.001G351900	2.49	2.55	1.43	4.79	3.44	4.1	0.0279746
Potri.001G352100	0.47	0.44	0.35	2.39	2.4	2.66	4.06e-14
Potri.001G352400	0.04	0.16	0.17	1	1.32	1.63	3.86e-07
Potri.001G352500	4.17	4.4	2.74	2.48	2	2.27	0.00150143
Potri.001G352600	126.14	125.24	134.2	113.92	116.84	110.38	0.000401598
Potri.001G352700	40.05	40.33	44.66	41.76	38.45	34.58	0.0228083
Potri.001G353400	49.62	41.82	37.13	27.4	29.49	25.47	5.5e-08
Potri.001G353500	26.68	28.17	24.29	56.18	57.16	55.75	9.18e-27
Potri.001G353700	9.34	9.58	11.99	13.41	13.62	14.59	0.00450623
Potri.001G353800	4.98	5.68	5.72	7.71	8.12	8.69	0.000250483
Potri.001G353900	341.56	333.06	310.01	193.27	206.43	196.55	1.91e-30
Potri.001G354000	65.69	63.39	60.61	48.5	48.55	49.22	2.07e-09
Potri.001G354700	16.43	15.68	16.16	12.97	13.73	14.22	0.0117236
Potri.001G354900	0.46	0.56	0.79	1.44	1.12	1.31	0.000511133
Potri.001G355300	8.31	9.67	9.89	11.93	12.52	11.88	0.015188
Potri.001G356100	35.07	36.45	40.28	32.8	33.23	33.24	0.00510602
Potri.001G356200	4.23	4.39	4.85	3.27	3.14	3.33	0.00341849
Potri.001G356400	8.2	9.01	11.27	18.09	18.33	17.19	4.57e-07
Potri.001G356500	50.69	53.03	51.49	64.25	64.59	63.49	0.000218949
Potri.001G356800	12.5	12.36	11.94	18.28	17.46	17	7.3e-09
Potri.001G356900	141.95	144.16	140.99	211.01	213.55	217.78	2.36e-28
Potri.001G357000	41.68	46.74	39.01	34	33.03	33.31	3.44e-06
Potri.001G357100	42.69	40.97	40.16	36.79	36.09	37.6	0.00649759
Potri.001G357200	31.63	31.79	32.53	26.33	27.94	27.17	0.000139001
Potri.001G357700	24.86	26.12	26.83	40.11	39.06	41.17	1.66e-20
Potri.001G358200	9.25	7.56	5.61	4.68	5.95	5.24	0.0307672
Potri.001G358300	119.71	136.75	139.78	225.7	227.82	228.97	7.14e-26
Potri.001G358900	7.62	6.82	7.44	10.82	11.13	11.38	9.42e-06
Potri.001G359100	5.79	5.1	3.76	3.12	3.11	2.56	0.00128557
Potri.001G359200	2.09	2.01	2.15	2.85	3	3.52	0.0061002
Potri.001G359500	27.84	27.19	24.51	22.06	22.07	23.18	0.00105456
Potri.001G359600	49.37	50.16	51.97	36.76	40.63	42.12	4.89e-05
Potri.001G359900	10.6	11.28	9.85	14.99	15	16.31	2.72e-07
Potri.001G360200	38.13	38.68	32.8	23.25	23.69	24.53	1.1e-16
Potri.001G360500	47.25	42.26	42.97	34.94	36.76	32.71	9.48e-05
Potri.001G360800	41.08	41.93	41.28	36.08	36.58	36.6	1.07e-05
Potri.001G361100	114.11	117.86	117.45	146.01	149.85	150.84	2.87e-07
Potri.001G361200	8.46	8.27	8.28	10.96	11.67	11.94	5.42e-06
Potri.001G361300	14.88	12.73	14.28	13.15	12.08	12.04	0.0387981
Potri.001G361500	16.76	16.07	14.37	12.49	13.47	14.01	0.00381939
Potri.001G362000	3.39	4	3.83	2.22	1.68	2.07	0.000526634
Potri.001G364500	0	0	0	4.63	1.89	1.98	2.84e-13
Potri.001G364900	0.06	0	0.04	0.3	0.19	0.23	0.0407048
Potri.001G365500	35.39	31.4	34.44	38.96	41.12	44.88	0.0335349
Potri.001G365800	6.81	7.51	9.77	14.2	14.7	15.65	1.98e-09
Potri.001G366000	46.8	43.83	46.14	30.8	29.4	30.92	2.08e-17
Potri.001G366100	17.81	15.12	16.64	56.71	51.16	55.96	1.38e-61
Potri.001G366300	30.72	31.79	31.31	22.51	22.96	24.91	1.48e-07
Potri.001G366700	3.36	3.34	2.17	3.98	4.43	4.79	0.012651
Potri.001G367200	63.75	61.39	66.58	61.76	55.87	58.22	0.0274952
Potri.001G367400	78.45	93.17	86.17	110.31	111.75	117.3	0.000178331
Potri.001G367600	77.5	74.67	64.9	46.43	47.16	44.69	3.48e-15
Potri.001G367700	151.22	137.48	153.04	106.67	90.34	87.05	1.73e-11
Potri.001G368000	9.69	8.18	5.68	17.67	17.43	16.14	2.7e-09
Potri.001G368200	4.58	4.74	3.93	3.11	3.33	3.88	0.00271412
Potri.001G368300	2.21	1.87	1.71	1.54	1.11	1.24	0.0212819
Potri.001G368600	16.2	15.98	15.93	21.15	20.8	21.52	1.52e-10
Potri.001G369000	95.77	95.72	89.46	61.4	60.37	65.03	1.36e-20
Potri.001G369200	12.09	12.42	13.19	18.6	17.65	18	2.07e-08
Potri.001G369500	23.2	24.34	22.66	16.87	17.85	18.54	6.28e-07
Potri.001G369600	30.89	31.57	30.4	25.45	25.59	26.15	1.12e-06
Potri.001G370000	56.31	52.56	55.02	40.86	39.63	43.02	3.91e-07
Potri.001G370200	87.65	85.66	80.03	63.47	68.65	67.37	4.1e-09
Potri.001G370300	43.77	44.22	44.42	36.7	38.22	36.87	1.37e-06
Potri.001G370400	38	39.86	37.76	30.13	36.42	34.04	0.00705413
Potri.001G371600	5.02	4.86	4.89	7	6.24	6.63	0.00209609
Potri.001G371700	41.49	41.46	44.07	33.92	34.6	36.4	1.23e-05
Potri.001G371800	41.15	38.66	37.04	48.56	48.31	47.26	0.0158366
Potri.001G371900	233.84	204.48	246.92	81.26	80.1	82.99	7.96e-80
Potri.001G372300	73.33	72.08	73.2	66.68	66.16	64.55	0.00652109
Potri.001G372500	0.32	0.16	0.42	1.04	1.36	1.39	0.0096979
Potri.001G372800	2.27	1.94	1.98	4.08	3.77	4.23	0.000177448
Potri.001G373000	0	0.28	0.2	0.81	1.33	0.47	0.0483107
Potri.001G373100	19.65	19.97	18.32	30.1	31.69	34.35	1.36e-14
Potri.001G373200	20.07	20.58	18.34	16.35	14.32	16.87	0.000869197
Potri.001G373400	124.3	126.48	121.03	143.22	146.69	151.11	0.0208301
Potri.001G373700	45.47	47.04	46.26	58.39	56.06	57.6	3.13e-06
Potri.001G374000	91.57	84.18	82.28	54.33	57.4	57.24	4.97e-19
Potri.001G374100	10.56	11.35	9.83	19.06	19.39	20.58	5.2e-15
Potri.001G374200	7.99	6.6	5.12	4.78	4.76	4.78	0.00645056
Potri.001G375500	38.43	37.64	38.64	45.65	46.01	46.02	0.00600183
Potri.001G375900	2.94	3.13	3.22	5.98	5.81	5.61	1.81e-07
Potri.001G376500	134.48	135.85	122.77	70.72	67.23	72.34	9.13e-51
Potri.001G376800	3.67	3.48	3.55	5.13	5	5.49	0.0214811
Potri.001G377900	45.34	43.1	39.56	39.38	38.1	40	0.0226128
Potri.001G378400	2.81	10.25	25.16	0.87	1.11	1.45	0.000134601
Potri.001G379300	19.82	19.58	17.96	5.38	4.52	5.01	3.03e-27
Potri.001G379400	10.17	7.77	7.8	0.78	1.05	0.8	2.75e-17
Potri.001G379700	0.81	0.72	0.8	1.68	1.44	1.87	1.05e-05
Potri.001G379800	5.58	6.03	7.63	9.43	9.75	10.53	0.00131811
Potri.001G380000	0	0	0	2.29	1.65	1.58	4.02e-11
Potri.001G380500	2.76	2.27	3.29	1.67	1.86	1.57	0.00265027
Potri.001G380600	17.29	17.65	15.84	6.83	6.8	7.25	2.7e-17
Potri.001G380800	3.04	5.04	7.3	3.25	2.84	2.47	0.00897237
Potri.001G381000	10.82	4.51	4.37	2.86	2.86	2.31	0.000390018
Potri.001G381100	19.15	13.52	10.66	9.25	7.72	9.41	0.0103062
Potri.001G381300	21.19	20.65	20.47	29.2	27.94	30.21	2.21e-08
Potri.001G381700	13.65	13.3	13.27	20.2	20.64	19.74	5.91e-07
Potri.001G382400	0.98	1.39	1.64	6.16	6.74	6.63	1.42e-18
Potri.001G383000	15.47	16.67	16.83	23.3	24.97	25.47	8.98e-07
Potri.001G384000	4.49	3.68	3.48	9.56	10.53	10.45	2.35e-15
Potri.001G384100	2.17	2.11	1.46	0.85	1.29	1.2	0.00356292
Potri.001G384600	24.27	21.83	19.33	16.69	15	17.48	0.000413661
Potri.001G385100	3.9	3.58	2.76	1.08	1.64	1.35	0.00160911
Potri.001G385200	2.39	2.1	2.66	5.62	5.79	6.5	1.98e-16
Potri.001G385300	1.66	1.33	1.43	4.44	4.83	4.79	1.11e-22
Potri.001G385400	0.06	0	0.04	0.22	0.12	0.22	0.0183421
Potri.001G386300	3.43	3.13	3.74	6.96	7.38	7.07	3.51e-15
Potri.001G386900	17.21	18.37	17.75	17.53	14.84	15.69	0.0208805
Potri.001G387000	17.42	16.32	20.8	57.22	58.64	60.87	2.05e-40
Potri.001G387100	34.21	34.87	36.02	41.81	43.66	41.93	0.0263049
Potri.001G387600	123.31	128.62	115.34	92.95	93.28	91.14	4.04e-14
Potri.001G387900	27.1	41.5	126.84	23.01	24.32	22.95	0.0451126
Potri.001G388400	2.98	4.08	12.67	2.34	2.22	2.46	0.0365189
Potri.001G389200	12.94	13.1	10.95	4.74	4.71	5.21	2.98e-22
Potri.001G389800	0.34	0.22	0.22	0.99	0.77	1.19	0.0450108
Potri.001G390200	21.9	22.93	22.64	27.29	29.41	27.2	0.000258571
Potri.001G390400	119.21	117.89	115.39	96.73	100.07	95.66	1.85e-07
Potri.001G390900	20.14	18.81	16.77	39.53	40.25	38.77	3.26e-21
Potri.001G391300	0.65	0.84	0.85	0.42	0.26	0.41	0.0406579
Potri.001G391400	128.76	129.23	123.1	93.67	88.81	91.41	8.15e-20
Potri.001G392000	0.84	0.96	0.93	2.24	1.7	1.49	0.0284716
Potri.001G392200	232.55	230.91	239.44	175.83	174.04	177.71	8.25e-22
Potri.001G392500	180.26	167.58	182.77	141.48	128.65	132.48	1.41e-10
Potri.001G393000	0.76	1.17	1.18	1.83	1.69	1.72	0.0441341
Potri.001G393100	4.73	3.03	4.69	1.43	1.08	1.98	0.00536003
Potri.001G393400	44.48	44	40.99	33.46	31.77	32.06	1.35e-10
Potri.001G393800	14.46	17.53	11.3	2.94	2.91	3.03	2.14e-43
Potri.001G395000	3.29	3.16	3.11	6.03	5.65	5.18	4.85e-05
Potri.001G395700	17.78	15.65	8.91	36.5	34.83	37.25	1.56e-09
Potri.001G396100	87.33	87.84	84.69	76.81	69.89	64.29	0.000147749
Potri.001G396600	37.89	33.84	27.92	24.56	25.3	26.97	0.00136935
Potri.001G397200	16.37	9.48	11.05	29.48	27.14	26.43	4.1e-08
Potri.001G397600	8.1	8.48	8.32	10.3	11.37	11.69	0.00206177
Potri.001G397800	5.9	5.55	5.81	9.44	9.64	10.08	9.2e-07
Potri.001G398300	1.65	1.66	1.49	2.68	2.5	3.06	0.000587797
Potri.001G398700	226.74	206.14	221.89	202.72	196.11	192.31	0.00145476
Potri.001G398800	102.55	92.03	113.03	273.3	266.05	262.87	9.24e-52
Potri.001G399100	27.66	27.62	34.99	60.53	62	60.34	4.92e-16
Potri.001G399400	35.42	35.7	35.35	46.39	48.22	48.81	5.12e-08
Potri.001G399700	11.66	10.73	11.72	14.39	13.97	14.76	0.00505138
Potri.001G400000	9.71	9.69	10.11	6.72	6.83	6.88	0.000321965
Potri.001G400100	558.32	509.16	526.56	213.78	219.1	215.2	1.19e-106
Potri.001G400300	10.38	10.41	11.63	14.02	14.36	14.92	0.000802822
Potri.001G400400	25.66	37.29	35.61	11.3	10.78	11.35	7.64e-18
Potri.001G400900	15.12	16.84	18.96	23.41	24.5	24.82	0.00650122
Potri.001G402400	11.09	10.6	11	14.72	13.95	14.37	0.000962039
Potri.001G402500	97.32	96.46	88.84	76.65	77.55	78.77	2.13e-08
Potri.001G402600	83.3	84.07	65.49	16.95	17.16	16.46	2.54e-80
Potri.001G403000	165.24	202.74	165.95	154.06	150.47	157.4	0.00114014
Potri.001G403100	42.09	39.58	39.12	34.04	33.01	33.15	4.4e-05
Potri.001G403200	4.66	4.33	3.89	6.24	6.94	6.49	0.00432127
Potri.001G403300	36.17	44.24	38.57	58.05	56.2	57.29	1.89e-06
Potri.001G404400	0.89	0.75	0.59	0.3	0.32	0.25	0.00519347
Potri.001G404600	6.27	5.94	6.01	10.35	9.48	10.51	1.36e-06
Potri.001G404700	2.9	2.12	1.53	1.21	1.14	1.33	0.00998313
Potri.001G404800	4.63	4.2	4.68	3.04	2.85	3.52	4.1e-05
Potri.001G405100	0.24	0.31	0.38	0.79	0.92	0.68	0.00158732
Potri.001G405500	13.86	14.28	13.5	12.39	12.45	11.94	0.00527096
Potri.001G406200	16.81	16.37	15.41	23.01	20.45	21.46	0.00933241
Potri.001G406300	24.06	26.86	26.72	34.08	31.49	34.91	0.00477185
Potri.001G406700	5.4	5.7	3.97	3.69	3.6	3.42	0.0150454
Potri.001G406900	22.84	21.1	25.66	16.22	16.97	16.03	0.00049546
Potri.001G407000	20.15	21.02	25.51	28.35	27.84	29	0.0140765
Potri.001G407100	107.22	108.06	92.96	94.78	91.82	91.34	0.00841377
Potri.001G407200	3.63	3.72	2.53	1.99	2.24	2.01	0.00689477
Potri.001G407300	3.65	4.51	4.32	5.74	6.54	6.51	0.00118412
Potri.001G408200	12.12	16.46	25.28	28.56	31.27	30.45	0.00679252
Potri.001G408500	15.48	18.79	21.51	15.31	15.28	15.7	0.0497616
Potri.001G408700	0.05	0.05	0.05	1.19	1.12	1.05	2.06e-07
Potri.001G409500	7.5	6.65	5.83	5.17	5.4	5.39	0.0111399
Potri.001G409600	7.54	8.26	9.67	16.26	14.74	14.19	9.55e-05
Potri.001G409800	43.08	42.33	36.92	23.47	21.63	24.19	6.14e-18
Potri.001G409900	0.08	0.06	0	0.4	0.49	0.29	0.00163217
Potri.001G410100	26.93	27.12	26.1	34.22	34.07	35.73	0.000366874
Potri.001G410300	64.76	73.43	71.35	93.14	91.34	91.56	9.14e-05
Potri.001G410400	2.02	2.43	2.7	4.58	4.54	4.67	8.6e-06
Potri.001G410700	87.12	106.13	130.66	76.28	77.4	75.37	5.38e-05
Potri.001G411100	9.8	7.28	5.74	13.99	13.98	15.53	3.93e-06
Potri.001G411300	0.34	0.34	0.14	1.01	0.82	1.08	6.31e-05
Potri.001G412200	0.08	0.07	0.11	0.29	0.35	0.31	0.0142061
Potri.001G412500	46.71	32.9	14.8	5.6	4.7	4.43	5.32e-08
Potri.001G412900	0.7	0.29	0.28	0.09	0.05	0.11	0.00157515
Potri.001G414600	8.12	9.03	11	3.21	4.34	3.77	2.82e-07
Potri.001G414700	4	3.02	3.11	7.57	6.14	6.03	6.07e-05
Potri.001G415200	6.84	5.72	5.72	4.6	4.87	4.91	0.00717347
Potri.001G415400	43.36	41.21	35.87	28.67	27.28	27.04	5.51e-09
Potri.001G415700	169.83	151.59	156.91	152.54	141.95	153.24	0.0269305
Potri.001G415800	3.63	3.66	3.87	2.72	2.73	2.63	9.81e-05
Potri.001G416200	5.72	6.72	7.28	4.25	4.82	4.56	0.00782281
Potri.001G416300	8.61	12.14	15.35	21.1	21.24	22.35	4.69e-05
Potri.001G416500	33.39	35.31	31.01	16.54	17.77	18.13	1.5e-14
Potri.001G417000	6.62	6.79	7.69	10.25	9.67	10.81	2.17e-05
Potri.001G417200	3.57	3.42	3.38	5.89	6.03	6.12	3.09e-10
Potri.001G417300	14.98	14.16	14.3	11.89	10.63	12.05	0.00101682
Potri.001G417400	1.62	1.3	1.43	2.31	2.26	2.15	0.0175046
Potri.001G418100	1.44	1.1	0.78	0.64	0.78	0.46	0.0179129
Potri.001G418400	82.32	79.46	77.39	62.8	60.01	61.61	1.64e-10
Potri.001G418500	1411.24	1288	1366.7	1020.59	1035.21	1007.39	2.36e-16
Potri.001G418600	84.04	99.16	98.93	55.55	61.91	56.09	6.18e-18
Potri.001G419100	3.76	3.75	3.44	2.8	2.74	3.13	0.0376231
Potri.001G419200	136.83	128.3	114.66	82.53	75.55	80.41	3.33e-18
Potri.001G419400	0.04	0.08	0.04	0.93	1.01	0.75	1.12e-06
Potri.001G420800	10.9	11.96	10.9	15.89	16.59	17.28	5.39e-05
Potri.001G420900	28.7	31.56	25.27	25.99	23.64	22.34	0.0203817
Potri.001G421300	5.97	5.09	5.66	7.29	6.77	7.16	0.0292834
Potri.001G421500	0.29	0.32	0.27	0.59	0.79	0.76	0.0285775
Potri.001G421700	0.12	0.16	0.26	0.62	0.63	0.58	0.00911227
Potri.001G422000	5.29	5.66	3.75	2.53	1.84	2.14	0.00014758
Potri.001G422300	46.69	41.07	33.76	20.44	21.95	21.12	8.35e-12
Potri.001G422500	0	0.13	0.03	0.38	0.49	0.31	0.0108505
Potri.001G422800	10.12	11.29	13.5	19.79	19.13	21.47	1.13e-09
Potri.001G422900	30.86	29.94	27.35	45.03	45.59	46.65	1.5e-16
Potri.001G423400	70.99	64.18	65.06	52.29	51.72	52.35	3.52e-10
Potri.001G423500	79.9	86.89	89.03	120.7	116.72	119.55	3.37e-08
Potri.001G423700	28.09	33.07	28.57	41.25	43.32	42.49	5.11e-06
Potri.001G424000	70.45	74.39	73.96	35.43	36.76	37.09	8.58e-32
Potri.001G424300	1.54	1.59	0.77	4.9	6.74	5.57	4.42e-16
Potri.001G424600	16.83	18.29	20.3	16.04	15.41	16.57	0.0335762
Potri.001G425300	29.11	24.76	23.65	24.64	26.86	25.07	5.57e-05
Potri.001G425500	1.02	1.71	2.73	3.92	3.54	4.63	0.00211869
Potri.001G426200	2.48	2.82	3.32	5.34	5.14	6.11	1.27e-08
Potri.001G427600	1.47	1.49	1.29	2.42	2.03	2.46	0.000248691
Potri.001G427700	7.43	7.81	9.07	15.56	15.54	16.11	3.88e-16
Potri.001G427800	1.68	1.79	1.61	0.91	0.85	0.63	0.00528947
Potri.001G428100	10.93	13.29	12.58	15.15	14.31	15.55	0.0432776
Potri.001G429100	4.23	3.73	4.48	6.22	5.87	5.99	0.000283624
Potri.001G429500	11.88	10.98	10.13	8.14	10.03	8.09	0.0450454
Potri.001G429600	5.61	5.62	5.32	8.97	8.49	9.35	3.54e-12
Potri.001G430300	54.85	53.07	46.33	24.87	25.97	25.5	7.39e-28
Potri.001G430800	3.38	3.39	3.1	2.39	2.15	2.71	0.00502623
Potri.001G431200	10.98	12.23	11.67	4.99	7.5	5.39	2.89e-06
Potri.001G431400	0.2	0.65	0.97	3.98	3.4	4.3	6.52e-08
Potri.001G431800	2.57	2.68	3.25	7.12	5.2	7.47	4.73e-06
Potri.001G432800	1.8	1.72	2.34	2.91	2.99	3.07	0.0448872
Potri.001G433500	18.47	22	21.68	26.98	27.23	26.97	5.32e-06
Potri.001G434500	15.91	21.96	17.99	15.26	15.89	15.7	0.0166989
Potri.001G435100	1.29	1.9	1.21	4.72	5.04	5.25	6.68e-17
Potri.001G435700	64.64	64.02	61.21	35.19	36.37	31.29	1.18e-23
Potri.001G436200	3.36	3.62	3.09	2.23	2.88	2.81	0.0292223
Potri.001G436300	5.87	4.86	4.24	7.58	7.6	7.53	0.000286752
Potri.001G436700	0.06	0.19	0.13	2.72	2.33	3.03	1.08e-10
Potri.001G437200	0.06	0	0	0.69	0.41	0.3	0.00543233
Potri.001G438100	2.2	3.49	3	4.97	5.24	4.91	0.0250139
Potri.001G438300	8.72	8.88	8.58	11.15	11.8	11.98	0.000273737
Potri.001G438500	2.37	3.33	2.81	4.36	4.65	4.19	0.033964
Potri.001G438800	70.74	67.88	46.78	88.51	85.45	80.15	0.0399989
Potri.001G439400	0.32	0	0	1.16	0.65	0.98	0.0243935
Potri.001G440100	102.67	88.27	93.13	71.02	73.69	69.65	5.98e-09
Potri.001G440200	6.95	7.3	10.38	3.27	3.82	3.57	1.47e-09
Potri.001G440300	37.31	37.04	37.19	32.29	33.55	33.01	3.98e-05
Potri.001G440600	49.03	51.52	47.4	43.98	42.68	43.08	0.00182315
Potri.001G442200	0	0	0	0.3	0.19	0.16	0.000190674
Potri.001G442300	0	0	0	2.27	2.93	2.6	3.7e-10
Potri.001G442500	17.83	16.19	15.84	13.51	14.11	13.43	0.00748069
Potri.001G442600	2.77	2.88	4.85	15.42	13.92	13.7	2.14e-21
Potri.001G442800	0.97	1.21	1.2	3.4	3.28	3.76	5.31e-14
Potri.001G442900	8.13	7.8	7.85	9.92	9.14	9.84	0.00568897
Potri.001G443100	0.59	0.68	0.51	4.04	3.59	3.5	3.54e-26
Potri.001G443200	12.73	13.61	13.78	18.29	18.74	19.35	1.82e-09
Potri.001G444000	0.95	0.73	0.85	1.21	1.25	1.44	0.0183715
Potri.001G444500	7.33	8.17	11.01	11.02	11.32	10.66	0.0167693
Potri.001G445600	18.76	24.38	26.26	15.93	15.83	16.91	1.36e-05
Potri.001G447700	0	0.03	0.03	0.73	0.6	0.73	9.44e-07
Potri.001G448000	18.08	17.88	17.63	11.34	11.29	13.14	3.95e-10
Potri.001G448300	11.33	12.17	12.76	8.27	8.39	8.36	3.8e-06
Potri.001G448900	6.65	6.46	6.61	9.85	10.31	10.06	9.9e-10
Potri.001G449100	138.23	141.97	158.99	195.51	196.42	203.08	0.000466618
Potri.001G449500	46.97	37.46	31.5	88.21	88.54	91.11	2.68e-18
Potri.001G449600	29.98	32	29.24	21.53	21.01	23.87	9.22e-05
Potri.001G449800	5.43	4.61	3.27	1.33	1.74	2.25	0.000801686
Potri.001G450000	24.06	17.18	11.5	7.85	8.94	8.23	0.000202237
Potri.001G450200	31.37	29.42	30.47	20.7	22.41	22.58	7.55e-10
Potri.001G450600	4.91	5.34	4.75	4.11	4.05	3.5	0.00222345
Potri.001G450900	29.62	29.14	27.25	26.59	26.9	26.71	0.0349709
Potri.001G451100	0.04	0.17	0.09	1.99	1.92	1.5	1.55e-10
Potri.001G451700	2.93	2.07	1.9	6.15	7.62	6.27	6.52e-09
Potri.001G451900	0.37	0.51	0.49	2.61	2.62	2.31	1.41e-08
Potri.001G452000	0.21	0.95	1.1	0.22	0.14	0.24	0.0322939
Potri.001G452100	32.27	35.09	32.38	21.1	20.07	18.02	3.06e-11
Potri.001G452300	5.24	6.1	6.99	9.67	9.44	10.77	2.99e-06
Potri.001G452500	0	0	1	4.4	3.18	4.73	0.00188993
Potri.001G452600	0.25	0.05	0.16	1.25	1.21	1.1	4.03e-05
Potri.001G452700	3.55	2.63	2.7	7.94	7.16	7.22	2.8e-13
Potri.001G452900	112.2	100.53	87.87	53.04	52.45	53.47	4.43e-22
Potri.001G453100	0.22	0.39	0.15	0.89	0.87	0.76	0.0155015
Potri.001G453200	20.28	18.97	20.78	29.11	27.88	29.62	4.8e-12
Potri.001G453400	35.48	34.82	37.46	30.84	27.88	29.34	0.000616883
Potri.001G453600	171.79	173.36	174.88	151.18	151.86	155.2	1.02e-06
Potri.001G453800	3.16	5.31	4.14	16.62	16.42	16.52	6.64e-27
Potri.001G453900	275.15	267.07	254.49	163.21	174.04	156.77	1.2e-27
Potri.001G454000	413.41	409.61	404.69	248.43	245.39	237.46	5.17e-49
Potri.001G454200	5.26	5.27	5.51	6.76	6.42	7.07	0.0261435
Potri.001G454300	58.69	58.43	54.37	89.18	88.74	89.52	8.89e-23
Potri.001G454800	1.76	3.17	2.76	1.66	1.84	1.8	0.0457198
Potri.001G455100	154.07	137.83	132.97	76.98	70.68	73.93	8.26e-33
Potri.001G455300	12.59	11.48	13.39	14.92	15.05	14.91	0.0123622
Potri.001G455400	5.28	5.37	6	3.57	3.57	3.65	0.000675151
Potri.001G455500	0.83	0.97	0.89	2.23	2.1	2.49	2.34e-06
Potri.001G455600	3.39	3.59	3.42	4.79	4.78	5.15	1.49e-06
Potri.001G455800	58.46	53.55	43.68	70.85	69.13	72.34	0.00125289
Potri.001G456700	6.91	7.15	9.09	4.58	5.96	4.83	0.00944722
Potri.001G456800	98.81	91.41	98.95	73.17	71.38	72.77	6e-12
Potri.001G457300	92.22	79.51	76.52	34.8	39.3	33.29	2.45e-34
Potri.001G457800	7.17	7.21	7.53	10.53	10.26	10.94	2.04e-06
Potri.001G458200	9.07	8.33	7.82	6.22	6.6	6.07	0.000183586
Potri.001G458600	3.57	4.35	3.71	2.88	2.46	2.95	0.0272624
Potri.001G459900	1.83	1.61	1.43	2.48	2.73	2.45	0.00134236
Potri.001G460100	46.99	48.73	42.92	39.67	40.08	37.02	0.000234015
Potri.001G460200	155.3	161.25	156.46	104.6	105.8	97.53	6.46e-23
Potri.001G460300	4.41	4.12	4.98	3.51	4	3.5	0.0323901
Potri.001G461100	9.72	8.85	7	6.07	5.79	5.98	0.00113148
Potri.001G461400	112.91	126.3	120.11	84.52	83.67	86.33	2.34e-19
Potri.001G461500	0	0.04	0	0.34	0.59	0.33	0.000300064
Potri.001G461700	0	0	0	0.19	0.32	0.4	0.000381684
Potri.001G461900	0	0.03	0.03	0.55	0.64	0.38	3.81e-05
Potri.001G462400	2	1.76	0.74	0.29	0.11	0.22	5.51e-07
Potri.001G462600	24.39	22.82	28.55	18.41	18.95	19.06	2.03e-07
Potri.001G462800	20.88	24.64	25.84	70.06	67.48	73.41	2.33e-56
Potri.001G463800	51.95	58.03	51.71	42.58	43.58	42.25	5.49e-07
Potri.001G464300	19.59	24.67	25.58	12.29	11.98	12.08	4.47e-13
Potri.001G465300	20.37	20.08	19.34	13.59	15.1	14.88	7.95e-08
Potri.001G465400	5.23	5.05	4.96	3.67	3.93	4.28	0.044318
Potri.001G465800	13.81	13	13.44	11.89	11.51	12.25	0.00350318
Potri.001G465900	69.39	67.8	66.71	54.17	52.82	54.21	1.45e-11
Potri.001G466000	567.28	650.75	669.09	444.09	441.17	447.82	1.83e-14
Potri.001G466400	0.14	0.33	0.18	1.68	1.17	1.68	6.29e-05
Potri.001G466500	0.09	0.26	0.27	6.24	7.49	7.92	3.1e-19
Potri.001G467000	3.94	3.28	3.57	6.07	5.99	6.41	4.42e-08
Potri.001G467600	48.62	50.8	42.11	39.08	37.97	38.93	0.000181593
Potri.001G467800	20.94	20.08	17.79	15.74	14.4	16.33	0.000108246
Potri.001G469200	47.68	43.98	40.77	27.23	28.71	29.43	1.7e-12
Potri.001G469300	27.86	27.29	25.65	19.08	19.77	20.54	8.79e-09
Potri.001G469500	13.13	11.84	12.56	17.55	16.64	17.78	1.19e-06
Potri.001G469600	10.68	16.69	13.04	31.41	29.89	30.03	1.27e-10
Potri.001G469700	0.45	0.42	0.34	0.69	0.89	0.74	0.0296223
Potri.001G470000	0.82	0.62	0.37	1.31	1.58	1.61	0.00928665
Potri.001G470200	2.79	3.55	3.43	6.82	7.17	7	2.64e-08
Potri.001G470700	5.8	3.52	3.42	2.36	2.2	2.63	0.0252891
Potri.001G470800	45.23	48.77	39.21	38.1	36.69	36.55	0.00124321
Potri.001G470900	40.21	39.16	39.72	33.52	31.62	33.16	1.93e-05
Potri.001G471000	19.51	17.74	19.04	25.37	24.47	26.25	0.000128318
Potri.001G471300	18.71	19.9	20.48	25.26	24.2	25.72	0.00141763
Potri.001G471400	4.84	5.2	5.41	7.47	7.1	7.62	0.00219611
Potri.001G471500	69.04	76.07	79.93	61.55	61.09	64.72	5.22e-05
Potri.001G471800	16.27	13.54	18.21	23.32	21.68	20.84	0.00586522
Potri.001G471900	66.88	75.3	64.37	92.72	89.76	88.54	0.000931465
Potri.001G472000	20.39	20.63	22.14	26.86	27.99	28.78	0.000825488
Potri.001G472400	3.39	3.48	3.21	5.09	5.21	5.7	4.33e-07
Potri.001G472600	28.39	27.64	28.27	33.53	32.61	34.73	0.00473726
Potri.002G000100	11.15	10.85	9.29	9.24	8.68	9.37	0.0222453
Potri.002G000300	47.03	48.95	50.15	53.97	55.17	55.26	0.00676221
Potri.002G000500	22.51	21.92	21.35	19.59	19.99	19.49	0.0125252
Potri.002G000800	11.75	13.28	15.25	18.99	20.24	22.48	3.86e-05
Potri.002G001000	5.84	6.39	6.07	7.39	7.91	8.27	0.00146634
Potri.002G001300	1.4	1.77	1.98	3.99	3.57	3.46	7.52e-05
Potri.002G001400	26.43	15.35	9.62	7.99	8.22	7.17	0.000283903
Potri.002G002000	7.6	7.22	4.04	13.51	13.49	12.44	2.15e-05
Potri.002G002200	4.23	3.6	3.63	11.57	11.93	12.71	5.05e-23
Potri.002G002400	9.04	8.72	9.11	14.22	13.75	14	7.23e-14
Potri.002G002900	9.12	9.17	9.71	5.8	5.62	5.12	1.28e-10
Potri.002G003100	41.76	44.93	54.09	77.83	75.33	77.12	4.81e-09
Potri.002G003400	19.99	19.24	19.02	13.38	12.63	14.12	4.76e-09
Potri.002G003500	0.27	0.54	0.5	1.17	1.33	1.27	0.00172031
Potri.002G003800	0.09	0.09	0.27	1	0.88	0.57	0.00237574
Potri.002G004000	28.75	27.13	25.38	43.76	41.69	41.56	9.74e-13
Potri.002G004500	0.69	1.07	0.6	3.15	2.23	2.28	4.22e-06
Potri.002G004900	5	5.33	3.47	1.91	1.59	1.93	1.56e-07
Potri.002G005000	4.67	3.56	4.93	12.95	12.71	12.04	3.8e-19
Potri.002G005100	9.59	8.89	10.22	13.51	13.35	13.57	0.000781807
Potri.002G005300	10.99	12.98	10.69	6.35	5.08	6.56	4.89e-08
Potri.002G005400	0.26	0.25	0.4	1	1.41	0.94	0.000615278
Potri.002G005600	12.63	11.3	11.17	16.63	16.87	17.58	0.000591796
Potri.002G006200	10.51	10.34	9.51	15.51	15.68	15.23	7.11e-09
Potri.002G006600	32	34.61	29.6	19.68	21.25	21.35	7.51e-15
Potri.002G007200	0.23	0.34	0.3	0.77	0.59	0.56	0.0231961
Potri.002G007400	7.59	6.61	7.69	16.22	15.63	15.67	5.74e-27
Potri.002G007600	0.93	0.79	1.5	3.69	4.83	3.01	1.26e-05
Potri.002G007700	19.35	19.55	21.68	16.12	17.43	18.45	0.00386923
Potri.002G007800	6.26	6.48	6.31	7.92	7.68	8.43	0.0291841
Potri.002G008700	2.57	2.43	1.85	1.9	1.74	1.82	0.0411141
Potri.002G008800	19.43	22.69	26.53	30.48	28.83	29.12	0.0432449
Potri.002G009000	693.97	634.05	614.05	798.39	821.96	808.51	0.000931568
Potri.002G009700	1.34	0.93	1.22	2.27	2.01	2.41	3.98e-05
Potri.002G009800	134.94	145.75	134.57	161.01	160.48	162.52	0.0335494
Potri.002G010000	26.69	26.37	22.68	13.86	15.13	15.24	2.48e-16
Potri.002G010100	6.28	5.92	4.47	10.45	10.42	11.15	7.66e-10
Potri.002G010200	63.07	66.6	64.82	43.81	47.57	46.44	4.62e-12
Potri.002G010300	8.09	8.99	7.65	10.77	11.69	11.47	0.0227555
Potri.002G010400	28.77	31.33	28.53	14.69	14.22	13.19	1.87e-19
Potri.002G010500	0.68	0.51	0.37	1.17	1.39	1.2	0.000858394
Potri.002G010900	1.75	1.86	1.31	2.5	2.6	2.79	0.00706705
Potri.002G011200	12.31	14.28	13.65	11.51	11.16	11.46	0.0273992
Potri.002G011700	7.41	5.93	5.54	4.37	4.33	4.76	0.000576433
Potri.002G012500	1.93	2.67	3.24	9	9.51	8.04	1.86e-11
Potri.002G012700	141.46	141.49	134.87	99.14	103.56	89.34	6.05e-11
Potri.002G012800	1.77	4.29	5.71	1.31	1.2	1.21	4.12e-05
Potri.002G012900	6.12	5.73	6.82	4.76	4.43	3.96	0.00137205
Potri.002G013200	6.2	7.81	8.06	21.32	21.43	20.7	4.62e-34
Potri.002G013500	12.56	13.08	15.94	19.58	18.48	20.03	0.000236213
Potri.002G013600	35.91	33.75	34.78	24.26	25.96	23.47	1.77e-05
Potri.002G014200	5.41	6.41	5.14	3.03	2.93	2.94	8.75e-11
Potri.002G014300	80.73	70.88	80.86	63.81	61.94	63.48	1.88e-06
Potri.002G014900	0.33	0.44	1.4	6.06	5.88	3.91	1.41e-06
Potri.002G015100	82.44	93.96	118.07	78.25	79.11	80.73	0.00486136
Potri.002G015200	56.6	54.3	60.05	47.14	48.67	45.5	5.97e-05
Potri.002G015400	1.04	1.11	1.35	1.93	2.58	2.75	0.000666689
Potri.002G016200	8.04	6.79	6.32	13.53	14.02	14.41	2.29e-12
Potri.002G016300	58.49	56.1	49.54	48.38	47.46	51.76	0.0119033
Potri.002G016500	0.56	0.8	0.79	2.11	2.01	1.94	0.000561065
Potri.002G016600	7.06	7.29	6.62	5.24	5.59	5.01	0.00715213
Potri.002G016900	75.83	72.7	64.96	54.66	51.88	56.2	3.16e-09
Potri.002G017000	14.98	15.31	14	9.86	10.09	10.49	3.9e-09
Potri.002G017400	18.55	16.64	19.57	26.11	25.37	23.11	0.00755516
Potri.002G017600	71.73	67.84	65.63	55.83	54.77	52.25	7.7e-07
Potri.002G018300	26.76	22.27	30.05	63.53	63.07	62.46	1.95e-24
Potri.002G018400	9.51	7.08	9.86	19.44	18.77	20.17	2.85e-12
Potri.002G018500	0.5	0.49	0.58	1.1	1.15	1.16	0.00613135
Potri.002G018600	6.69	5.73	6.42	9.49	9.91	10.56	3.91e-07
Potri.002G018700	163.78	159.35	149.21	128.51	135.54	131.15	2.26e-06
Potri.002G018800	13.66	11.74	10.75	4.75	4.94	5.22	9.05e-20
Potri.002G019800	2.6	2.29	1.76	1.3	0.98	0.81	0.000193175
Potri.002G020000	4.49	4.37	4.48	5.62	5.31	6.19	0.0365189
Potri.002G020500	9.2	8.94	10.04	18.83	17.55	17.52	1.98e-14
Potri.002G020700	11.63	13.13	6.46	28.85	26.53	29.3	3.9e-09
Potri.002G020800	104.05	133.57	140.81	194.81	189.1	183.47	2.56e-05
Potri.002G021500	106.64	84.32	108.12	51.43	52.9	49.36	3.05e-18
Potri.002G021700	34.75	29.73	30.24	25.26	25.87	25.77	0.0001424
Potri.002G021900	0.94	0.83	1.03	0.4	0.43	0.57	0.026794
Potri.002G022000	2.04	2.45	2.84	3.06	3.8	3.6	0.00267778
Potri.002G022100	40.99	32.23	39.26	19.53	18.81	16.83	3.64e-12
Potri.002G022200	6.03	5.55	5.65	3.89	4.63	4.32	0.0111497
Potri.002G022900	14.71	14.75	14.4	11.89	11.07	11.86	0.000381823
Potri.002G023000	15.9	18.66	14.34	10.02	10.26	11.07	8.74e-06
Potri.002G023200	10.45	12.93	11.75	17.84	19.76	18.35	4.61e-06
Potri.002G023300	12.7	12.17	11.49	9.39	10.21	10.18	0.00257343
Potri.002G023500	34.17	33.62	34.51	53.19	56.79	53.55	1.79e-14
Potri.002G023600	25.89	21.98	18.02	15.52	14.47	15.3	0.000256236
Potri.002G023700	19.49	20.88	19.79	16.38	15.35	17.04	0.000400158
Potri.002G024000	0.41	0.81	0.68	1.76	2.07	2.55	0.00034356
Potri.002G024200	13.76	14.12	14.3	11.8	11.06	12.56	0.00297722
Potri.002G024300	42.61	40.03	32.01	27.65	28.02	31.14	0.000774068
Potri.002G024700	6.63	7.61	5.67	4.95	5.37	6.03	0.0249888
Potri.002G024900	44.5	41.28	41.44	25.47	24.2	25.51	1.12e-16
Potri.002G025200	27.59	28.3	32.46	45.12	45.79	47.36	1.91e-11
Potri.002G025300	1.62	0.68	1.41	2.78	3.01	3.88	0.000363172
Potri.002G025800	0.16	0.2	0.13	1.19	1.35	1.12	1.13e-07
Potri.002G026100	2.69	2.96	2.79	18.09	18.4	16.28	1.47e-65
Potri.002G026200	18.63	18.95	21.91	28.77	28.78	27.83	0.000246796
Potri.002G026400	2.58	1.87	2.53	1.05	0.81	1.13	0.00644701
Potri.002G026500	0	0.1	0.13	0.52	0.28	1.08	0.00363729
Potri.002G026600	30	27.96	24.07	23.69	24.52	22.84	0.0123384
Potri.002G027100	3.45	3.29	3.32	5.36	5.53	5.65	4.11e-12
Potri.002G027200	41.38	47.29	41.56	33.27	32.76	35.29	9.33e-07
Potri.002G027400	0.7	1	0.49	2.14	1.89	2.53	4.34e-07
Potri.002G027600	0.25	0.27	0.26	0.68	0.45	0.62	0.0310917
Potri.002G027900	21.28	22.72	22.13	27.4	27.16	28.39	0.000424545
Potri.002G028100	0.73	0.65	0.62	1.62	2.37	1.77	0.0010575
Potri.002G028200	1.12	0.87	1.31	9.18	8.99	9.61	1.14e-37
Potri.002G028300	3.81	3.98	3.35	5.1	4.89	6.09	0.00587099
Potri.002G028700	81.43	73.51	82.6	100.95	100.08	99.72	0.000426236
Potri.002G028800	308.35	271.07	288.81	183.96	172.33	179.6	3.13e-25
Potri.002G029100	1186	1219.57	1047.2	614.38	620.67	634.64	1.44e-44
Potri.002G029200	3.9	5.79	3.95	9.73	9.18	8.6	1.59e-06
Potri.002G029300	2.32	1.8	1.85	7.68	7.5	8.45	3.12e-26
Potri.002G029900	9.21	10.84	10.06	9.37	7.94	7.18	0.0314742
Potri.002G030000	118.36	129.29	150.41	298.89	297.42	297.08	7.8e-31
Potri.002G030200	0.84	0.63	0.81	1.38	1.73	1.73	0.000164673
Potri.002G030900	18.81	20.32	11.76	30.82	29.21	31.46	4.21e-05
Potri.002G031100	6.06	6.57	6.62	8.95	8.98	9.45	0.000497152
Potri.002G031400	112.91	118.58	113.25	88.56	89.33	90.1	8e-16
Potri.002G031600	6.98	7.87	5.71	9.82	9.19	9.46	0.0165472
Potri.002G031700	6.67	8.47	9.78	13.6	14.81	16.12	0.000367047
Potri.002G031900	3.5	3.56	5.28	26.87	23.95	22.24	1.89e-19
Potri.002G032100	8.36	11.25	13.52	25.93	24.32	25.85	5.9e-12
Potri.002G032200	30.42	28.29	22.47	17.57	18.34	17.72	8.1e-08
Potri.002G032500	32.66	33.84	36.1	45.49	44.74	44.11	0.000220349
Potri.002G032900	6.83	7.06	6.41	8.33	9.37	8.89	0.0238106
Potri.002G033000	2.25	2.2	2.64	5.66	6.18	6.51	3.07e-13
Potri.002G033300	43.61	42.45	37.15	30.9	31.58	27.2	0.0041628
Potri.002G033400	15.16	15.92	13.41	12.06	13.2	12.8	0.00878923
Potri.002G033600	10.09	2.98	7.49	40.56	41.59	42.76	1.14e-06
Potri.002G033800	5.39	5.65	5.83	10.35	10.92	11.17	1.56e-25
Potri.002G033900	62.57	57.76	55.44	47.53	47.04	46.7	1.09e-06
Potri.002G034000	115.77	90.46	82.26	49.94	52.32	51.7	8.02e-15
Potri.002G034100	41.13	40.02	36.55	26.76	25.77	25.88	1.28e-13
Potri.002G034200	26.52	25.47	25.62	22.75	23.19	23.48	0.0160616
Potri.002G034400	337.66	387.74	474.69	291.77	290.77	299.23	0.000175606
Potri.002G034500	17.91	26.94	37.81	77.94	75.93	76.25	1.98e-10
Potri.002G034600	43.39	42.4	40.31	38.87	36.71	37.2	0.000917596
Potri.002G034700	14.4	14.5	14.05	8.82	8.36	7.46	2.57e-12
Potri.002G034800	2.88	1.81	2.48	1.16	0.98	1.06	0.00158245
Potri.002G035000	1.8	0.42	4.32	8.38	8.98	7.73	0.00209021
Potri.002G035700	259.29	249.66	228.66	149.62	152.58	147.53	2.55e-29
Potri.002G036000	44.56	49.61	47.93	38.17	37.69	38.12	3.16e-08
Potri.002G036500	164.83	165.27	158.3	105.18	102.34	101.5	7.94e-27
Potri.002G036600	53.81	53.5	51.12	49.11	48.35	50.48	0.00414894
Potri.002G036800	39.61	40.68	40.87	34.83	33.65	36.78	0.000497747
Potri.002G036900	0.18	0.27	0.33	0.71	0.61	0.85	0.0492639
Potri.002G037100	1.08	2.06	2.23	10.8	9.91	9.53	3.6e-21
Potri.002G037700	13.14	12.42	10.11	17.28	17.49	17.54	7.29e-05
Potri.002G037900	23.73	24.91	22.78	20.67	18.88	19.51	0.00145154
Potri.002G038000	8.59	10.24	9.48	14.74	14.14	15.31	4.36e-06
Potri.002G038500	0.11	1.03	5.69	0.08	0.04	0.09	2.69e-05
Potri.002G038800	423.79	413.14	375.2	319.49	320.45	304.59	6.09e-10
Potri.002G039000	2.67	2.62	3.72	4.69	4.78	4.79	0.0353872
Potri.002G039700	3.98	5.42	5.37	3.82	3.51	3.77	0.0089423
Potri.002G039900	5.55	5.81	6.03	7.79	7.75	8.15	0.000673189
Potri.002G040200	0.44	0.38	0.35	2.19	1.76	2.05	6.2e-06
Potri.002G040600	73.17	72.34	65.85	39.96	40.58	41.37	1.35e-40
Potri.002G041300	11.21	15.2	14.96	23.51	24.11	24.64	4.32e-09
Potri.002G041500	17.27	16.13	19.05	12.67	13.15	11.94	0.00221166
Potri.002G042200	0.77	9.6	22.01	0.43	0.35	0.18	9.04e-05
Potri.002G043000	0.08	0	0	0.39	0.26	0.54	0.00308274
Potri.002G043100	212.68	153.43	150.98	237.87	251.33	249.32	0.00195786
Potri.002G043200	649.97	597.13	582.88	407	396.14	390.41	6.78e-26
Potri.002G043300	0.06	0.24	0.13	1.57	1.56	0.9	6.48e-05
Potri.002G043500	31.26	29.43	32	35.96	36.77	37.23	0.042947
Potri.002G043800	12.96	9.94	7.93	7.41	7.04	8.28	0.0479685
Potri.002G044300	7.85	9.19	7.51	10.67	12.68	12.83	0.0349151
Potri.002G044800	11.04	11.18	12.66	8.08	8.62	9.16	3.67e-05
Potri.002G045000	1.56	2.21	0.87	0.2	0.41	0.46	0.000170353
Potri.002G045200	121.26	113.96	122.31	96.47	97.35	96.61	1.3e-09
Potri.002G045400	49.16	48.37	54.75	45.27	44.7	42.57	0.00170388
Potri.002G045700	34.26	32.44	35	24.13	21.25	21.68	7.09e-12
Potri.002G045800	14.37	16.75	18.56	21.98	22.19	19.92	0.0388101
Potri.002G046400	73.81	68.4	64.87	51.18	50.9	42.04	1.45e-07
Potri.002G046700	4.6	3.64	3.33	10.75	10.59	11.06	2.02e-23
Potri.002G046800	0.33	0.6	0.35	2.67	2.97	3.32	5.51e-14
Potri.002G047100	61.71	59.52	52.04	51.09	51.06	50.95	0.0043809
Potri.002G047500	0.43	0.33	0.33	0.8	0.87	0.85	0.00134267
Potri.002G047800	0.39	0.48	0.33	0.8	0.7	1.3	0.049358
Potri.002G048000	12.74	12.74	12.87	35.34	35.52	34.55	1.16e-82
Potri.002G048200	1.48	1.72	1.73	4.42	3.74	3.93	7.83e-09
Potri.002G048300	50.67	46.64	44.44	42.14	42.64	44.11	0.00584722
Potri.002G048400	3.92	3.84	4.99	7.14	6.29	7.99	0.00422025
Potri.002G049400	13.8	13.06	13.62	22.16	20.73	23.18	2.13e-19
Potri.002G049500	0.02	0.04	0.09	0.37	0.38	0.4	0.000638542
Potri.002G049600	13.55	16.38	17.37	19.68	20.71	20.79	0.00846737
Potri.002G049700	27.07	28.62	30.49	19.95	21.92	22.46	0.00587889
Potri.002G049800	11.84	12.07	9.73	8.85	9.4	9.85	0.0230479
Potri.002G049900	30.8	28.97	28	24.16	22.88	21.38	4.56e-05
Potri.002G050200	0	0	0	2.61	3.21	2.98	2.2e-12
Potri.002G050300	0.22	0.22	0.15	2.28	2.13	2.12	2.99e-07
Potri.002G050400	0	0	0.51	11.41	11.49	10.34	0.00114681
Potri.002G050900	25.26	23.89	27.59	44.24	42.42	44.37	6.63e-18
Potri.002G051100	10.58	8.76	12.17	7.71	7.52	7.64	0.0114379
Potri.002G051200	1.42	0.97	1.45	3.05	3.23	2.92	0.000239355
Potri.002G051300	304.6	303.46	282.29	190.09	190.6	178.61	1.03e-31
Potri.002G051400	3.4	3.58	3.93	4.79	4.58	4.95	0.013905
Potri.002G051900	21.16	19.71	20.19	14.57	13.42	13.34	4.17e-08
Potri.002G052100	2.06	2.31	1.5	0.57	0.63	1.04	1.54e-05
Potri.002G052200	10.51	10.04	8.69	6.39	4.99	5.3	4.13e-06
Potri.002G052300	24.93	23.94	18.79	44.3	44.51	45.38	1.14e-17
Potri.002G052600	3.19	2.98	3.22	8.77	8.11	8.62	6.2e-17
Potri.002G053100	28.8	28.64	25.07	19.8	18.83	18.8	6.95e-09
Potri.002G053700	0.26	0.34	0.4	1.14	1.12	0.72	0.0418798
Potri.002G054100	0.99	0.85	0.83	2.66	2.85	2.4	4.09e-10
Potri.002G054500	0.38	0.5	0.29	1.2	1.39	1.36	0.000557223
Potri.002G054700	21.21	19.4	23.19	59.84	65.89	59.54	8.56e-36
Potri.002G054800	97.17	98.93	96.4	67.16	68.3	63.8	3.03e-19
Potri.002G054900	1.22	1.36	1.36	0.08	0.12	0.12	5.33e-11
Potri.002G055000	54.33	49.7	45.86	62.69	60.55	66.12	0.00422707
Potri.002G055100	2.49	0.99	1.58	9.99	11.01	9.58	1.02e-20
Potri.002G055200	9.14	8.06	9.57	7.7	7.02	7.86	0.0138438
Potri.002G055300	9.08	8.66	7.12	14.3	12.67	14.02	1.07e-06
Potri.002G055400	4.22	4.12	4.35	9.79	10.61	9.83	4.12e-18
Potri.002G055600	16.92	16.1	22.55	32.73	34.1	33.48	9.71e-08
Potri.002G055800	33.52	33.27	35.29	30.07	32.19	30.86	0.00947081
Potri.002G056200	435.15	438.39	419.84	268.57	269.48	270.56	2.12e-52
Potri.002G056400	0.92	0.86	1.25	4.12	4.8	3.66	1.62e-07
Potri.002G056500	5.9	6.2	6.29	9.25	10.06	9.58	3.66e-07
Potri.002G057000	18.46	17.23	16.32	11.06	11.58	12.82	1.3e-08
Potri.002G057400	11.86	11.61	10.32	20.21	20.51	19.89	1.7e-16
Potri.002G057600	338.09	330.72	312.02	187.39	179.27	178.37	2.81e-49
Potri.002G057700	18.27	17.12	17.11	22.99	22.68	23.7	0.000997163
Potri.002G057900	48.52	52.38	54.53	45.62	42.98	45.33	0.000312078
Potri.002G058100	16.52	16.94	17.49	8.7	9.21	8.99	9.71e-22
Potri.002G058300	11.68	11.15	11.23	9.33	9.36	9.32	0.000116597
Potri.002G059100	2.27	2.32	2.95	9.49	8.1	9.58	1.02e-16
Potri.002G059700	66.4	67.22	62.49	47.65	46.66	47.07	1.07e-15
Potri.002G059800	15.51	17.45	17.05	26.07	26.79	28.01	9.4e-15
Potri.002G060100	32.88	37.05	42.72	29.45	33.29	31.36	0.0167392
Potri.002G060200	63.56	68.13	65.13	50.47	50.82	47.64	2.39e-10
Potri.002G060300	9.12	8.19	9.53	6.48	7.72	6.98	0.0120701
Potri.002G060600	7.81	6.6	7.21	4.32	4.98	5.72	0.00309457
Potri.002G061300	12.43	14.46	15.43	19.1	18.86	18.93	0.00282815
Potri.002G061500	261.08	260.76	257.65	155.23	167.58	156.32	1.08e-35
Potri.002G061900	36.36	33.94	36.21	29.16	29.82	29.8	6.17e-05
Potri.002G062200	7.47	10.41	10.41	7.23	7.47	7.23	0.0334042
Potri.002G062300	24.82	22.54	20.41	16.59	16.75	15.42	5.88e-06
Potri.002G062400	21.81	23.2	23.96	20.89	20.26	20.47	0.0274887
Potri.002G062500	34.72	36.35	35.02	31.14	29.27	30.46	0.00278564
Potri.002G062700	3.86	3.71	2.92	2.39	2.18	2.04	0.00083215
Potri.002G063100	10.7	10.77	10.43	6.14	5.43	5.67	1.69e-08
Potri.002G064000	2.65	1.52	2.09	4	4.3	3.98	0.000626614
Potri.002G064700	17.28	19.24	18.82	12.02	13	13.04	1.27e-08
Potri.002G064800	36.88	36.23	42.44	28.91	30.23	30.76	2.7e-05
Potri.002G064900	41.56	42.18	41.06	31.13	31.75	30.17	5.44e-11
Potri.002G065100	17.19	15.89	15.46	14.7	13.91	14.88	0.0212904
Potri.002G065300	0.67	1.19	1.71	6.43	7.34	7.15	3.73e-17
Potri.002G065400	3.31	3.8	4.32	5.99	6.31	6.16	0.00165651
Potri.002G065600	0.27	0.48	0.59	1.42	1.32	1.29	0.000221408
Potri.002G066000	25.79	28.19	29.27	35.34	33.97	35.45	0.00535008
Potri.002G066100	6.64	6.91	5.43	5.57	4.8	4.91	0.0492768
Potri.002G066200	804.61	805.1	735.35	520.12	520.18	528.79	3.04e-32
Potri.002G066600	11.83	12.37	13.96	24.91	24.98	26.07	5.88e-27
Potri.002G067100	3.36	4.12	3.86	6.1	5.93	6.03	1.42e-05
Potri.002G067400	9.2	11.01	11.36	14.27	15.72	14.01	0.00345347
Potri.002G067600	68.6	67.55	73.25	107.91	108.28	104.73	5.25e-15
Potri.002G067800	59.9	52.53	60.06	52.67	50.19	54.67	0.0231787
Potri.002G068200	31.38	30.41	37.23	43.13	39.81	43.27	0.012037
Potri.002G068400	3.88	2.7	2.86	4.68	4.34	4.53	0.034445
Potri.002G068600	29.7	28.42	25.69	77.68	76.3	80.96	9.79e-82
Potri.002G068700	6.26	6.2	6.51	11.57	11.11	12.28	3.45e-12
Potri.002G068800	47.62	40.09	42.69	35.07	33.15	32.05	0.000138231
Potri.002G068900	19.55	19.34	20.27	23.7	22.74	24.6	0.0160731
Potri.002G069200	114.97	116.66	113.63	97.63	96.58	94.38	1.23e-05
Potri.002G069400	8.92	12.88	9.92	6.16	5.93	6.11	1.78e-05
Potri.002G069500	48.4	50.71	52.46	69.08	70.22	65.61	6.15e-06
Potri.002G069800	22.27	21.38	20.8	20.08	18.95	18.57	0.0246329
Potri.002G070000	7.72	7.94	8.82	12.28	11.96	12.01	1.38e-05
Potri.002G070100	3.94	1.47	2.62	14.27	14.55	10.77	3.44e-11
Potri.002G070200	18.67	18.3	16.2	13.93	13.7	13.67	0.000285643
Potri.002G070300	7.01	6.78	5.93	9.4	9.71	9.79	4.99e-06
Potri.002G070800	55.34	51.52	49.03	41.96	43.31	43.99	0.000115301
Potri.002G071100	0.34	0.28	0.06	1.84	1.74	1.51	6.02e-06
Potri.002G072100	574.47	585.86	611.11	512.76	509.91	507.46	3.85e-06
Potri.002G072200	22.17	21.01	21.92	11.54	10.96	12.03	9.54e-26
Potri.002G072900	22.29	23.56	23.78	28.01	28.3	31.17	0.000431216
Potri.002G073400	6.81	9.07	9.97	31.82	32.47	31.37	7.04e-46
Potri.002G074000	8.94	8.48	7.26	1.66	1.66	1.73	5.38e-21
Potri.002G074800	7.45	6.76	6.81	2.23	2.42	2.5	6.54e-22
Potri.002G075400	118.19	132.35	101.85	272.8	271.57	280.7	1.59e-27
Potri.002G075800	19.4	20.09	22.36	29.12	29.27	30.1	2.62e-07
Potri.002G075900	0.31	0.41	0.32	0.88	0.83	0.82	0.00796929
Potri.002G076200	56.76	54.77	54.1	30.69	29.73	29.82	4e-35
Potri.002G076400	24.49	33.29	46.27	24.55	19.71	21.39	0.00622528
Potri.002G076600	3.57	4.33	4.21	9.9	9.5	14.31	0.00352302
Potri.002G076700	14.15	13.58	13.48	18.72	19.8	19.75	0.000189439
Potri.002G077100	2.32	1.43	1.77	1.04	1.17	0.97	0.0326666
Potri.002G077200	16.94	16.9	14.88	11.59	10.88	11.59	3.8e-08
Potri.002G077400	107.2	93.93	97.75	74.62	73.04	73.05	1.57e-11
Potri.002G077700	3.12	3.74	3.81	5.39	5.19	5.66	7.55e-06
Potri.002G078700	4.8	4.18	3.96	6.26	6.43	5.7	0.00235719
Potri.002G078800	4.36	5.66	5.27	7.75	8.05	6.95	0.00152484
Potri.002G078900	7.21	7.68	7.14	5.15	5.84	4.96	0.00133132
Potri.002G079000	0.54	0.44	0.37	5.14	6.07	5.76	5.75e-23
Potri.002G079100	4.63	5.17	4.66	6.43	7.17	7.59	7.3e-05
Potri.002G079400	63.61	61.43	56.72	42.23	41.53	43.91	1.06e-15
Potri.002G079900	17.95	15.98	14.75	38.53	37.38	39.7	9.4e-39
Potri.002G080000	18.46	19.99	16.03	11.59	11.37	11.47	1.51e-10
Potri.002G080600	8.19	8.61	9.03	12.75	12.53	12.76	1.09e-06
Potri.002G080800	16.33	19.13	16.73	14.3	15.53	14.44	0.0130438
Potri.002G080900	6.75	5.47	5.85	2.58	2.04	3.14	1e-05
Potri.002G081000	2.73	6.32	8.71	10.46	11.74	11.74	0.0216183
Potri.002G081100	3.79	4.25	4.78	7.2	6.66	6.67	0.000215427
Potri.002G081200	20.42	17.73	17	14.66	15.98	14.98	0.00528165
Potri.002G081300	3.43	4.04	3.84	6.4	6.33	6.61	3.13e-08
Potri.002G081600	3.29	3.1	3.04	4.49	4.38	4.66	0.00017314
Potri.002G081800	0.42	0.78	1.29	1.85	2.28	2.19	0.0036059
Potri.002G081900	116.99	126.88	114.55	60.42	53.78	61.27	3.06e-47
Potri.002G082300	19.47	19.38	18.86	23.92	23.81	26.16	0.00317031
Potri.002G082700	90.68	90.7	94.1	81.76	80.37	80	0.000133166
Potri.002G082800	35.8	35.12	38.85	33.41	34.02	33.69	0.0320976
Potri.002G083200	6.11	5.63	5.41	15	14.7	15.57	2.77e-30
Potri.002G083500	33.92	24.42	20.95	19.92	20.2	19.27	0.00852698
Potri.002G083800	1.12	1.03	0.86	2.03	2.11	2.77	0.00235336
Potri.002G084400	36.98	37.8	36.74	30.34	30.09	30.24	0.00012298
Potri.002G084500	25.18	24.96	22.06	21.66	21.61	22.17	0.0257365
Potri.002G084600	1.24	1.56	1.65	4.04	3.74	3.54	1.41e-05
Potri.002G084700	3.01	2.63	2.92	4.05	4.13	4.3	0.000443474
Potri.002G084800	137.25	136.88	130.68	110.95	110.79	108.25	6.93e-12
Potri.002G084900	10.79	11.88	13.84	10.22	9.88	11.03	0.0345054
Potri.002G085000	12.35	12.56	12.66	15.61	16.02	17.23	0.0045644
Potri.002G085100	38.25	35.17	38.4	30.38	29.83	29.09	5.6e-07
Potri.002G085200	8.94	8.67	8.52	6.29	4.44	7.5	0.000445133
Potri.002G085300	17.75	17.8	17.89	14.01	13.75	14.34	4.8e-06
Potri.002G085500	2.11	2.28	2.61	4.11	4.53	4.51	7.96e-06
Potri.002G085800	3.36	3.02	3.6	2.18	1.75	1.88	0.000320786
Potri.002G085900	12.79	17.52	14.55	12.6	13.05	12.52	0.0454479
Potri.002G086000	32.72	31.45	31.87	24.56	26.58	27.08	8.1e-06
Potri.002G086200	30.77	27.24	31.11	20.98	21.81	23.8	0.000202933
Potri.002G086300	30.96	25.43	25	19.83	19.78	19.23	3.64e-06
Potri.002G086600	28.6	27.89	27.5	23.83	23.15	23.41	0.0017908
Potri.002G087000	14.56	13.86	20.29	22.4	20.89	22.9	0.0392011
Potri.002G087100	16.42	15.52	15.92	10.11	9.85	9.65	6.03e-09
Potri.002G087200	99.31	82.81	94.56	70.91	68.65	66.62	1.37e-06
Potri.002G087600	5.94	5.54	6.14	3.9	4.11	4.59	0.00131916
Potri.002G087700	7.67	7.1	7.1	6.12	5.47	5.13	0.0045971
Potri.002G088000	7.65	9.17	10.52	14.04	12.68	14.42	7.58e-05
Potri.002G088300	27.63	28.67	27.6	22.55	20.61	20.63	7.85e-06
Potri.002G088400	30.79	32.68	28.27	25.57	28.23	25.71	0.0194713
Potri.002G088500	18.75	16.95	22.07	60.56	61.12	59.8	7.96e-46
Potri.002G088600	19.55	14.13	17.68	0.22	0.22	0.21	4.46e-143
Potri.002G088700	34.06	33.62	34.19	31.15	30.69	32.83	0.0223686
Potri.002G089400	8.87	8.96	9.57	12.35	13.77	13.43	4.74e-08
Potri.002G090200	21.26	20.68	20.66	17.86	19.35	19.14	0.0116332
Potri.002G090900	10.56	10.5	12.05	16.94	17.73	15.88	8.76e-06
Potri.002G091500	0	0.06	0.04	0.65	0.47	0.34	0.00171444
Potri.002G091600	2.08	3.28	1.73	1.32	0.62	1.22	0.0311641
Potri.002G091900	12.76	11.79	12.76	16.3	15.94	16.2	0.0029642
Potri.002G092100	32.1	38.75	45.73	32.7	34.17	33.04	0.036438
Potri.002G092400	4.79	4.02	4.51	3.54	3.3	3.43	0.0110854
Potri.002G092700	3.5	2.97	3.64	7.26	7.28	7.91	9.21e-25
Potri.002G092900	0.89	0.37	1.44	3.58	4.14	4.77	1.09e-06
Potri.002G093100	1643.82	1689.2	1751.34	1463.6	1539.33	1455.9	4.01e-05
Potri.002G094100	12.08	17.41	19.72	20.9	19.54	20.97	0.0151313
Potri.002G094200	31.41	32.35	41.37	56.38	54.46	60.6	2.4e-07
Potri.002G094900	2.64	2.95	4.19	5.77	5.84	5.63	0.000649832
Potri.002G095100	9.18	12.25	10.63	14.44	13.8	14.44	0.040284
Potri.002G095300	86.08	96.03	113.51	78.84	77.5	77.13	0.000196168
Potri.002G095600	390.96	383.25	386.33	295.32	302.66	302.27	3.33e-21
Potri.002G095900	0.36	0.14	0.17	1.04	1.11	1.11	1.54e-05
Potri.002G096200	9.49	10.07	9.48	7.55	7.75	7.42	0.0332623
Potri.002G096900	24.51	25.17	25.99	41.69	42.9	43.06	7.23e-25
Potri.002G097200	14.3	15.22	16.76	22.23	22.15	23.87	1.88e-06
Potri.002G097500	85.71	89.62	80.32	51.36	49.57	51.12	2.86e-31
Potri.002G097600	11.31	10.83	7.96	13.91	12.88	13.79	0.0401706
Potri.002G098100	3.96	4.73	2.16	1.41	1.17	1.72	6.62e-05
Potri.002G098600	318.75	272.66	293.65	386.86	375.45	393.12	7.67e-05
Potri.002G098800	9.02	1.58	1.3	1.34	1.45	1.19	0.0314327
Potri.002G099000	23.7	23.99	22.84	17.22	16.15	17.32	6.89e-10
Potri.002G099100	13.64	14.37	18.05	24.83	25.76	26.54	7.82e-08
Potri.002G099200	49.79	51.03	55.5	75.43	73.02	77.43	5.07e-10
Potri.002G099800	426.09	410.19	462.11	336.55	313.61	323.52	8.01e-13
Potri.002G100000	47.61	47.1	47.35	41.71	43.47	41.68	0.0020677
Potri.002G100400	14.19	15.48	14.31	30.6	29.68	31.09	1.32e-32
Potri.002G100600	19	15.62	19.75	45.37	48.14	45.04	1.66e-30
Potri.002G100700	9.55	9.95	9.41	7.71	8.02	7.58	0.00984415
Potri.002G100900	0.82	1.13	0.92	4.07	4.02	4.15	3.84e-24
Potri.002G101100	25.77	25.91	24.97	18.47	16	14.35	2.09e-06
Potri.002G101200	176.14	232.34	293.26	67.48	65.21	65.12	4.63e-34
Potri.002G101300	71.09	114.76	172.91	34.63	33.84	33.45	6.16e-07
Potri.002G101400	12.4	14.23	13.29	7.7	6.68	7.56	4.33e-12
Potri.002G101500	23.57	30.37	54.27	18.33	21.47	19.34	0.0255194
Potri.002G101800	0.94	2.19	2.18	3.63	3.16	3.94	0.00884148
Potri.002G101900	1.31	1.06	0.46	4.01	3.96	4.32	3.91e-08
Potri.002G102100	18.16	24.68	21.2	14.48	13.8	13.88	2.35e-07
Potri.002G102300	1.16	1.82	1.26	0.66	0.87	0.66	0.0161749
Potri.002G102500	42.47	59.96	61.23	31.04	32.43	32.09	3.5e-09
Potri.002G102700	10.48	9.81	10.15	14.24	13.2	14.03	0.000105471
Potri.002G103300	6.56	10.17	9.62	15.77	10.98	13.18	0.0369976
Potri.002G103500	4.47	5.37	4.53	2.03	1.99	2.19	8.9e-12
Potri.002G103800	174.05	164.28	177.29	136.38	129.87	138.34	1.26e-11
Potri.002G104300	24.56	24.06	28.5	20.77	22.02	23.16	0.00249634
Potri.002G104400	257.68	247.94	261.72	173.13	173.71	173.49	3.17e-36
Potri.002G104600	574.31	568.46	577.49	1829.23	1815.99	1834.58	0
Potri.002G104700	12.62	13.02	15.83	29.44	30.16	29.08	7.8e-16
Potri.002G104800	9.74	9.16	9.3	11.39	11.66	11.42	0.0193499
Potri.002G105000	2.06	2.28	2.68	24.99	24.69	26.83	6.56e-111
Potri.002G105100	37.5	38.82	41.18	36.62	34.29	37.11	0.0180405
Potri.002G105300	2.7	1.13	0.99	0.41	0.51	0.42	0.00318217
Potri.002G105700	12.19	11.54	11.96	14.96	15.33	15.76	1.83e-06
Potri.002G106000	18.82	18.11	18.3	12.59	13.5	13.32	6.51e-15
Potri.002G106100	15.81	13.85	12.78	9.24	9.37	8.13	3.4e-08
Potri.002G106300	5.07	5.4	5.32	8.28	9.35	8.61	4.62e-05
Potri.002G106500	18.44	17.16	18.74	26.43	25.41	22.85	0.000173539
Potri.002G106600	1.8	1.48	1.38	2.69	2.44	3.22	0.00110041
Potri.002G106800	20.19	21.01	24.2	37.04	37.44	38.41	9.37e-16
Potri.002G106900	19.04	18.85	16.3	9.19	9.45	9.5	9.73e-25
Potri.002G107200	6.48	5.57	6.26	10.38	10.6	9.7	9.76e-07
Potri.002G107600	64.55	60.79	62.83	50.43	49.63	51.91	1.75e-06
Potri.002G107700	29.76	33.67	35.39	42.59	41.52	42.88	0.00177835
Potri.002G108000	508.3	506.39	501.44	449.9	452.55	468.38	9.74e-07
Potri.002G108400	50.39	50.04	59.02	90.11	89.13	95.92	5.18e-15
Potri.002G108500	15.93	17.29	14.01	11.97	11.2	10.84	6.01e-05
Potri.002G108600	4.72	10.41	12.55	22.59	20.47	20.88	0.0144702
Potri.002G108700	16.5	15.58	18.27	15.05	14.91	13.98	0.0252489
Potri.002G109000	19.1	20.16	18.64	23.76	23.26	23.61	0.028145
Potri.002G110000	0.25	0.49	0.38	0.09	0.11	0.13	0.0160954
Potri.002G110100	1.69	2.01	1.45	4.61	4.99	5.19	3.87e-13
Potri.002G110200	4.08	6.62	4.16	10.06	10.87	10.5	7.01e-07
Potri.002G110500	57.22	56.19	60.49	62.25	60.33	65.11	2.57e-08
Potri.002G110700	4.55	5.39	5.9	7.48	7.16	7.91	0.000270616
Potri.002G110800	14.72	15.93	19.41	20.58	21.59	20.82	0.0283774
Potri.002G111000	3.64	3.79	3.87	5.13	5.09	5.31	6.32e-06
Potri.002G111200	0.37	0.24	0.33	0.61	0.59	0.61	0.035255
Potri.002G111300	18.99	18.05	20.72	25.74	25.78	26.43	0.00228056
Potri.002G111700	11.95	11.45	13.85	21.88	21.03	22.75	8.3e-14
Potri.002G111800	4.16	3.71	2.82	6.8	6.74	7.63	0.00190349
Potri.002G112100	9.43	9.11	8.81	15.63	16.02	16.88	5.52e-13
Potri.002G112300	12.32	11.57	12.52	15.73	16.47	16.88	0.000197383
Potri.002G112500	66.61	67.89	53.09	96.33	93.25	84.06	0.000161823
Potri.002G112600	19.98	16.8	20.21	46.5	48.21	49.57	1.55e-41
Potri.002G112700	71.5	66.45	61.3	36.85	36.94	40.12	1.64e-20
Potri.002G112800	4.23	5.46	3.38	7.78	8.43	7.81	0.000133833
Potri.002G113100	3.61	4.43	4.11	4.95	5.06	5.9	0.00212189
Potri.002G113300	133.32	117.59	101.91	228.73	231.61	245.14	1.2e-20
Potri.002G113400	6.54	6.09	6.75	17.04	14.6	16.08	2.65e-17
Potri.002G113600	1.27	1.33	1.38	4.01	4.28	4.8	9.11e-11
Potri.002G113700	0	0.05	0.16	1.34	1.54	1.91	3.05e-08
Potri.002G114200	16.35	16.34	13.34	19.83	19.74	19.45	0.0122652
Potri.002G114400	4.35	4.49	3.82	3.82	2.72	2.4	0.0471242
Potri.002G114500	26.39	27.77	25.93	23.02	23.02	22.41	0.000211622
Potri.002G114700	40.52	40.18	33.04	28.96	27.92	28.74	5.71e-06
Potri.002G114800	13.46	13.9	13.26	34.44	33.69	31.83	6.96e-62
Potri.002G115500	1.82	2.44	1.15	4.19	3.24	4.11	0.0060143
Potri.002G115600	0.99	1.85	1.44	2.88	2.83	3.04	0.00153336
Potri.002G116600	6.83	7	6.05	5.72	5.01	5.56	0.0122565
Potri.002G117300	2.53	1.41	1.89	0.17	0.61	0.79	0.0241809
Potri.002G118000	194.08	193.03	200.92	148.04	149.52	149.72	1.59e-18
Potri.002G118300	24.27	23.54	26.61	18.87	16.79	18.65	9.05e-07
Potri.002G118900	21.97	28.64	14.44	38.7	36.53	37.42	0.000983126
Potri.002G119300	27.42	19.43	21.94	7.43	7.44	8.56	3.06e-26
Potri.002G119400	20.84	26.7	14.08	7.98	8.48	6.41	4.25e-09
Potri.002G119600	103.63	85.22	82.12	48.53	48.7	47.95	1.1e-18
Potri.002G119700	1.4	1.12	1.43	3.73	3.25	3.18	0.0122808
Potri.002G119900	5.98	5.47	5.08	9.22	9.33	9.75	9.49e-12
Potri.002G120400	150.62	146.8	128.4	116.79	105.92	114.33	1.08e-05
Potri.002G120500	19.01	16.09	17.41	11.59	11.68	11.27	2.39e-05
Potri.002G120700	57.31	18.26	26.63	103.72	109.64	105.58	0.00646201
Potri.002G120900	0.46	1.11	0.61	0.18	0.18	0.18	0.000376382
Potri.002G121100	5.96	5.33	5.11	7.84	7.16	7.51	0.0287238
Potri.002G121900	0.85	1.12	1.27	3.84	3.05	3.9	1.47e-09
Potri.002G122000	19.82	19.39	20.39	17.5	16.77	17.67	0.0252924
Potri.002G122300	32.78	31.29	33.46	39.73	40.2	42.45	0.0182537
Potri.002G122600	61.5	64.28	46.08	89.19	90.11	87.05	1.35e-05
Potri.002G122700	3.62	3.67	3.04	12.1	12.2	12.37	1.74e-41
Potri.002G122800	4.51	8.65	10.02	19.72	16.96	16.16	8.36e-05
Potri.002G122900	8.94	10.52	12.08	14.94	15.18	17.02	0.00214054
Potri.002G123100	24.22	24.41	26.58	31.82	31.05	32.39	0.00157061
Potri.002G123300	19.55	22.15	18.49	15.96	14.52	16.33	0.00013224
Potri.002G123400	11.76	13.25	10.45	8.14	7.42	8.14	1.74e-05
Potri.002G123500	10.1	9.87	10.66	13.71	13.48	14.29	5.01e-05
Potri.002G124000	0.03	0.03	0.03	0.31	0.34	0.23	0.00302292
Potri.002G124100	60.73	64.91	58.43	48.15	48.52	46.91	5.38e-08
Potri.002G124400	10.12	10.23	8.82	6.7	6.58	7.01	7.58e-06
Potri.002G124500	0.39	0.5	0.23	0.03	0	0	1.61e-06
Potri.002G124700	10.12	11.96	10.12	22.29	21.38	21.02	3.23e-13
[truncated: 11,269 more rows]

## Sheet: Supplementary Table 3a
Supplementary Table 3a. Alignment of PtrVCS2 ChIP-seq libraries.
Library	Uniquely aligned reads (million)	Sequencing depth	Genome coverage
PtrVCS2_bio1_input	32.0376	3.21211	0.626724
PtrVCS2_bio1_IP	31.6522	3.16671	0.614612
PtrVCS2_bio2_input	30.8623	3.12667	0.62634
PtrVCS2_bio2_IP	30.3965	2.99034	0.600095
PtrVCS2_bio3_input	30.7301	3.10808	0.625987
PtrVCS2_bio3_IP	32.95	3.32912	0.619348

## Sheet: Supplementary Table 3b
Supplementary Table 3b. Binding sites of PtrVCS2 identified by ChIP-seq.
Peak_ID	Chromatin(Chr)	Gene Start	Gene End	Peak_summit	Peak ID in bio1	Peak ID in bio2	Peak ID in bio3	Peak Type
Merged-Chr08-7528900-2	Chr08	7528835	7528966	7528901	bio11Pvspoolinput.macs2.macs_peak_3402	bio12Pvspoolinput.macs2.macs_peak_5603		Intron
Merged-Chr08-8452575-2	Chr08	8452513	8452637	8452575	bio11Pvspoolinput.macs2.macs_peak_3423	bio12Pvspoolinput.macs2.macs_peak_5650		Promoter
Merged-Chr08-8456606-2	Chr08	8456532	8456680	8456606	bio11Pvspoolinput.macs2.macs_peak_3425	bio12Pvspoolinput.macs2.macs_peak_5652		Intergenic
Merged-Chr08-8474234-2	Chr08	8474145	8474324	8474235	bio11Pvspoolinput.macs2.macs_peak_3427	bio12Pvspoolinput.macs2.macs_peak_5656		Intergenic
Merged-Chr08-8570772-2	Chr08	8570704	8570841	8570773	bio11Pvspoolinput.macs2.macs_peak_3429	bio12Pvspoolinput.macs2.macs_peak_5660		Promoter
Merged-Chr08-8574224-2	Chr08	8574161	8574287	8574224	bio11Pvspoolinput.macs2.macs_peak_3431	bio12Pvspoolinput.macs2.macs_peak_5664		Promoter
Merged-Chr08-8688962-2	Chr08	8688910	8689015	8688963	bio11Pvspoolinput.macs2.macs_peak_3434	bio12Pvspoolinput.macs2.macs_peak_5669		Intergenic
Merged-Chr08-8870982-2	Chr08	8870910	8871054	8870982	bio11Pvspoolinput.macs2.macs_peak_3443	bio12Pvspoolinput.macs2.macs_peak_5690		3' UTR
Merged-Chr08-9757189-2	Chr08	9757115	9757263	9757189	bio11Pvspoolinput.macs2.macs_peak_3457	bio12Pvspoolinput.macs2.macs_peak_5720		Intron
Merged-Chr08-9761532-2	Chr08	9761479	9761585	9761532	bio11Pvspoolinput.macs2.macs_peak_3458	bio12Pvspoolinput.macs2.macs_peak_5721		Intergenic
Merged-Chr08-10025554-2	Chr08	10025500	10025608	10025554	bio11Pvspoolinput.macs2.macs_peak_3471	bio12Pvspoolinput.macs2.macs_peak_5736		Promoter
Merged-Chr08-10104209-2	Chr08	10104139	10104279	10104209	bio11Pvspoolinput.macs2.macs_peak_3478	bio12Pvspoolinput.macs2.macs_peak_5743		Promoter
Merged-Chr08-10212124-2	Chr08	10212049	10212199	10212124	bio11Pvspoolinput.macs2.macs_peak_3480	bio12Pvspoolinput.macs2.macs_peak_5745		Intron
Merged-Chr08-10212413-2	Chr08	10212321	10212505	10212413	bio11Pvspoolinput.macs2.macs_peak_3481	bio12Pvspoolinput.macs2.macs_peak_5746		Intron
Merged-Chr08-10392221-2	Chr08	10392167	10392276	10392222	bio11Pvspoolinput.macs2.macs_peak_3488	bio12Pvspoolinput.macs2.macs_peak_5754		Promoter
Merged-Chr08-10468114-2	Chr08	10468063	10468165	10468114	bio11Pvspoolinput.macs2.macs_peak_3490	bio12Pvspoolinput.macs2.macs_peak_5757		Intergenic
Merged-Chr08-10579098-2	Chr08	10579034	10579163	10579099	bio11Pvspoolinput.macs2.macs_peak_3492	bio12Pvspoolinput.macs2.macs_peak_5767		Intergenic
Merged-Chr08-10579593-2	Chr08	10579532	10579655	10579594	bio11Pvspoolinput.macs2.macs_peak_3493	bio12Pvspoolinput.macs2.macs_peak_5768		Intergenic
Merged-Chr08-10843250-2	Chr08	10843191	10843310	10843251	bio11Pvspoolinput.macs2.macs_peak_3501	bio12Pvspoolinput.macs2.macs_peak_5782		Intergenic
Merged-Chr08-10847471-2	Chr08	10847417	10847525	10847471	bio11Pvspoolinput.macs2.macs_peak_3504	bio12Pvspoolinput.macs2.macs_peak_5786		Intergenic
Merged-Chr08-10847948-2	Chr08	10847896	10848001	10847949	bio11Pvspoolinput.macs2.macs_peak_3505	bio12Pvspoolinput.macs2.macs_peak_5787		Intergenic
Merged-Chr08-10857755-2	Chr08	10857700	10857811	10857756	bio11Pvspoolinput.macs2.macs_peak_3506	bio12Pvspoolinput.macs2.macs_peak_5789		Intergenic
Merged-Chr08-10858326-2	Chr08	10858260	10858393	10858327	bio11Pvspoolinput.macs2.macs_peak_3507	bio12Pvspoolinput.macs2.macs_peak_5790		Intergenic
Merged-Chr08-11757586-2	Chr08	11757488	11757684	11757586	bio11Pvspoolinput.macs2.macs_peak_3519	bio12Pvspoolinput.macs2.macs_peak_5828		Intergenic
Merged-Chr08-11765149-2	Chr08	11765062	11765237	11765150	bio11Pvspoolinput.macs2.macs_peak_3520	bio12Pvspoolinput.macs2.macs_peak_5829		Intergenic
Merged-Chr08-11765603-2	Chr08	11765539	11765667	11765603	bio11Pvspoolinput.macs2.macs_peak_3521	bio12Pvspoolinput.macs2.macs_peak_5830		Intergenic
Merged-Chr08-12239263-2	Chr08	12239184	12239342	12239263	bio11Pvspoolinput.macs2.macs_peak_3535	bio12Pvspoolinput.macs2.macs_peak_5847		Promoter
Merged-Chr08-12743317-2	Chr08	12743256	12743379	12743318	bio11Pvspoolinput.macs2.macs_peak_3545	bio12Pvspoolinput.macs2.macs_peak_5861		Promoter
Merged-Chr08-12929671-2	Chr08	12929592	12929750	12929671	bio11Pvspoolinput.macs2.macs_peak_3548	bio12Pvspoolinput.macs2.macs_peak_5870		Intron
Merged-Chr08-12939617-2	Chr08	12939562	12939672	12939617	bio11Pvspoolinput.macs2.macs_peak_3549	bio12Pvspoolinput.macs2.macs_peak_5872		Promoter
Merged-Chr08-13804825-2	Chr08	13804754	13804896	13804825	bio11Pvspoolinput.macs2.macs_peak_3561	bio12Pvspoolinput.macs2.macs_peak_5894		Intergenic
Merged-Chr08-13928034-2	Chr08	13927982	13928087	13928035	bio11Pvspoolinput.macs2.macs_peak_3563	bio12Pvspoolinput.macs2.macs_peak_5899		Intergenic
Merged-Chr08-14358691-2	Chr08	14358605	14358778	14358692	bio11Pvspoolinput.macs2.macs_peak_3568	bio12Pvspoolinput.macs2.macs_peak_5909		Intergenic
Merged-Chr08-14614215-2	Chr08	14614161	14614270	14614216	bio11Pvspoolinput.macs2.macs_peak_3577	bio12Pvspoolinput.macs2.macs_peak_5922		5' UTR
Merged-Chr08-16417601-2	Chr08	16417539	16417663	16417601	bio11Pvspoolinput.macs2.macs_peak_3581	bio12Pvspoolinput.macs2.macs_peak_5929		Intergenic
Merged-Chr08-18272059-2	Chr08	18271981	18272138	18272060	bio11Pvspoolinput.macs2.macs_peak_3589	bio12Pvspoolinput.macs2.macs_peak_5940		Intergenic
Merged-Chr08-18424781-2	Chr08	18424723	18424839	18424781	bio11Pvspoolinput.macs2.macs_peak_3591	bio12Pvspoolinput.macs2.macs_peak_5945		Promoter
Merged-Chr17-4373448-2	Chr17	4373394	4373502	4373448	bio11Pvspoolinput.macs2.macs_peak_6011	bio12Pvspoolinput.macs2.macs_peak_9936		Intergenic
Merged-Chr17-4451475-2	Chr17	4451396	4451554	4451475	bio11Pvspoolinput.macs2.macs_peak_6012	bio12Pvspoolinput.macs2.macs_peak_9937		Intergenic
Merged-Chr17-5998837-2	Chr17	5998772	5998902	5998837	bio11Pvspoolinput.macs2.macs_peak_6031	bio12Pvspoolinput.macs2.macs_peak_9963		Intergenic
Merged-Chr17-7148800-2	Chr17	7148749	7148852	7148801	bio11Pvspoolinput.macs2.macs_peak_6033	bio12Pvspoolinput.macs2.macs_peak_9965		Intergenic
Merged-Chr17-8244272-2	Chr17	8244211	8244333	8244272	bio11Pvspoolinput.macs2.macs_peak_6034	bio12Pvspoolinput.macs2.macs_peak_9966		Intergenic
Merged-Chr17-8769215-2	Chr17	8769157	8769274	8769216	bio11Pvspoolinput.macs2.macs_peak_6039	bio12Pvspoolinput.macs2.macs_peak_9974		Intergenic
Merged-Chr17-9496681-2	Chr17	9496595	9496767	9496681	bio11Pvspoolinput.macs2.macs_peak_6044	bio12Pvspoolinput.macs2.macs_peak_9985		Intergenic
Merged-Chr17-9903558-2	Chr17	9903459	9903657	9903558	bio11Pvspoolinput.macs2.macs_peak_6051	bio12Pvspoolinput.macs2.macs_peak_9992		3' UTR
Merged-Chr17-10342314-2	Chr17	10342243	10342385	10342314	bio11Pvspoolinput.macs2.macs_peak_6059	bio12Pvspoolinput.macs2.macs_peak_10000		Promoter
Merged-Chr17-11104687-2	Chr17	11104631	11104744	11104688	bio11Pvspoolinput.macs2.macs_peak_6066	bio12Pvspoolinput.macs2.macs_peak_10011		Intergenic
Merged-Chr17-11201590-2	Chr17	11201526	11201655	11201591	bio11Pvspoolinput.macs2.macs_peak_6069	bio12Pvspoolinput.macs2.macs_peak_10016		Intergenic
Merged-Chr17-12436327-2	Chr17	12436272	12436382	12436327	bio11Pvspoolinput.macs2.macs_peak_6076	bio12Pvspoolinput.macs2.macs_peak_10025		Intergenic
Merged-Chr17-12778090-2	Chr17	12777998	12778182	12778090	bio11Pvspoolinput.macs2.macs_peak_6081	bio12Pvspoolinput.macs2.macs_peak_10035		Promoter
Merged-Chr17-13702682-2	Chr17	13702628	13702737	13702683	bio11Pvspoolinput.macs2.macs_peak_6090	bio12Pvspoolinput.macs2.macs_peak_10052		Intergenic
Merged-Chr17-13736677-2	Chr17	13736585	13736769	13736677	bio11Pvspoolinput.macs2.macs_peak_6094	bio12Pvspoolinput.macs2.macs_peak_10057		Promoter
Merged-Chr09-1124201-2	Chr09	1124140	1124263	1124202	bio11Pvspoolinput.macs2.macs_peak_3603	bio12Pvspoolinput.macs2.macs_peak_5961		Intergenic
Merged-Chr09-1202041-2	Chr09	1201990	1202092	1202041	bio11Pvspoolinput.macs2.macs_peak_3605	bio12Pvspoolinput.macs2.macs_peak_5963		Promoter
Merged-Chr04-24112353-2	Chr04	24112291	24112415	24112353	bio11Pvspoolinput.macs2.macs_peak_2000	bio12Pvspoolinput.macs2.macs_peak_3284		Intergenic
Merged-Chr05-71539-2	Chr05	71445	71633	71539	bio11Pvspoolinput.macs2.macs_peak_2002	bio12Pvspoolinput.macs2.macs_peak_3293		Promoter
Merged-Chr05-94909-2	Chr05	94816	95003	94910	bio11Pvspoolinput.macs2.macs_peak_2003	bio12Pvspoolinput.macs2.macs_peak_3294		Intergenic
Merged-Chr05-95328-2	Chr05	95247	95409	95328	bio11Pvspoolinput.macs2.macs_peak_2004	bio12Pvspoolinput.macs2.macs_peak_3295		Intergenic
Merged-Chr05-102658-2	Chr05	102589	102728	102659	bio11Pvspoolinput.macs2.macs_peak_2007	bio12Pvspoolinput.macs2.macs_peak_3299		Promoter
Merged-Chr05-103008-2	Chr05	102938	103079	103009	bio11Pvspoolinput.macs2.macs_peak_2008	bio12Pvspoolinput.macs2.macs_peak_3300		Promoter
Merged-Chr09-1637271-2	Chr09	1637192	1637351	1637272	bio11Pvspoolinput.macs2.macs_peak_3613	bio12Pvspoolinput.macs2.macs_peak_5973		Intergenic
Merged-Chr09-1637818-2	Chr09	1637765	1637871	1637818	bio11Pvspoolinput.macs2.macs_peak_3614	bio12Pvspoolinput.macs2.macs_peak_5974		Intergenic
Merged-Chr09-2411976-2	Chr09	2411918	2412035	2411977	bio11Pvspoolinput.macs2.macs_peak_3619	bio12Pvspoolinput.macs2.macs_peak_5982		Intergenic
Merged-Chr05-167256-2	Chr05	167202	167311	167257	bio11Pvspoolinput.macs2.macs_peak_2011	bio12Pvspoolinput.macs2.macs_peak_3305		Promoter
Merged-Chr09-2412215-2	Chr09	2412161	2412269	2412215	bio11Pvspoolinput.macs2.macs_peak_3620	bio12Pvspoolinput.macs2.macs_peak_5983		Intergenic
Merged-Chr09-2854634-2	Chr09	2854584	2854685	2854635	bio11Pvspoolinput.macs2.macs_peak_3635	bio12Pvspoolinput.macs2.macs_peak_5997		Promoter
Merged-Chr09-2892195-2	Chr09	2892109	2892281	2892195	bio11Pvspoolinput.macs2.macs_peak_3638	bio12Pvspoolinput.macs2.macs_peak_6002		Intergenic
Merged-Chr05-1868445-2	Chr05	1868348	1868543	1868446	bio11Pvspoolinput.macs2.macs_peak_2030	bio12Pvspoolinput.macs2.macs_peak_3331		Promoter
Merged-Chr09-3248329-2	Chr09	3248250	3248409	3248330	bio11Pvspoolinput.macs2.macs_peak_3641	bio12Pvspoolinput.macs2.macs_peak_6004		Intergenic
Merged-Chr09-3498742-2	Chr09	3498681	3498803	3498742	bio11Pvspoolinput.macs2.macs_peak_3642	bio12Pvspoolinput.macs2.macs_peak_6006		Exon
Merged-Chr09-3647877-2	Chr09	3647797	3647958	3647878	bio11Pvspoolinput.macs2.macs_peak_3645	bio12Pvspoolinput.macs2.macs_peak_6008		Promoter
Merged-Chr05-2917609-2	Chr05	2917550	2917668	2917609	bio11Pvspoolinput.macs2.macs_peak_2045	bio12Pvspoolinput.macs2.macs_peak_3351		Intergenic
Merged-Chr05-2988285-2	Chr05	2988190	2988380	2988285	bio11Pvspoolinput.macs2.macs_peak_2046	bio12Pvspoolinput.macs2.macs_peak_3353		Promoter
Merged-Chr05-3157313-2	Chr05	3157259	3157367	3157313	bio11Pvspoolinput.macs2.macs_peak_2047	bio12Pvspoolinput.macs2.macs_peak_3354		Promoter
Merged-Chr09-4089518-2	Chr09	4089456	4089581	4089519	bio11Pvspoolinput.macs2.macs_peak_3650	bio12Pvspoolinput.macs2.macs_peak_6015		Promoter
Merged-Chr09-4616017-2	Chr09	4615953	4616082	4616018	bio11Pvspoolinput.macs2.macs_peak_3658	bio12Pvspoolinput.macs2.macs_peak_6033		Promoter
Merged-Chr09-5002503-2	Chr09	5002426	5002581	5002504	bio11Pvspoolinput.macs2.macs_peak_3667	bio12Pvspoolinput.macs2.macs_peak_6042		Promoter
Merged-Chr05-3853952-2	Chr05	3853886	3854019	3853953	bio11Pvspoolinput.macs2.macs_peak_2063	bio12Pvspoolinput.macs2.macs_peak_3378		5' UTR
Merged-Chr05-3924481-2	Chr05	3924411	3924551	3924481	bio11Pvspoolinput.macs2.macs_peak_2066	bio12Pvspoolinput.macs2.macs_peak_3382		Promoter
Merged-Chr05-3925603-2	Chr05	3925537	3925670	3925604	bio11Pvspoolinput.macs2.macs_peak_2067	bio12Pvspoolinput.macs2.macs_peak_3383		Intergenic
Merged-Chr05-3926183-2	Chr05	3926085	3926282	3926184	bio11Pvspoolinput.macs2.macs_peak_2068	bio12Pvspoolinput.macs2.macs_peak_3385		Promoter
Merged-Chr09-5387150-2	Chr09	5387078	5387222	5387150	bio11Pvspoolinput.macs2.macs_peak_3672	bio12Pvspoolinput.macs2.macs_peak_6057		Intergenic
Merged-Chr05-3927375-2	Chr05	3927279	3927472	3927376	bio11Pvspoolinput.macs2.macs_peak_2070	bio12Pvspoolinput.macs2.macs_peak_3387		Promoter
Merged-Chr09-5764855-2	Chr09	5764789	5764922	5764856	bio11Pvspoolinput.macs2.macs_peak_3680	bio12Pvspoolinput.macs2.macs_peak_6073		Promoter
Merged-Chr09-6023991-2	Chr09	6023898	6024084	6023991	bio11Pvspoolinput.macs2.macs_peak_3687	bio12Pvspoolinput.macs2.macs_peak_6086		Exon
Merged-Chr05-4531695-2	Chr05	4531644	4531747	4531696	bio11Pvspoolinput.macs2.macs_peak_2086	bio12Pvspoolinput.macs2.macs_peak_3420		Promoter
Merged-Chr09-6237763-2	Chr09	6237681	6237845	6237763	bio11Pvspoolinput.macs2.macs_peak_3690	bio12Pvspoolinput.macs2.macs_peak_6090		Intergenic
Merged-Chr09-6298923-2	Chr09	6298871	6298975	6298923	bio11Pvspoolinput.macs2.macs_peak_3692	bio12Pvspoolinput.macs2.macs_peak_6094		Intergenic
Merged-Chr09-6370520-2	Chr09	6370463	6370578	6370521	bio11Pvspoolinput.macs2.macs_peak_3698	bio12Pvspoolinput.macs2.macs_peak_6105		Promoter
Merged-Chr09-6370896-2	Chr09	6370830	6370963	6370897	bio11Pvspoolinput.macs2.macs_peak_3699	bio12Pvspoolinput.macs2.macs_peak_6106		5' UTR
Merged-Chr05-4769727-2	Chr05	4769658	4769797	4769728	bio11Pvspoolinput.macs2.macs_peak_2096	bio12Pvspoolinput.macs2.macs_peak_3429		Promoter
Merged-Chr17-13853391-2	Chr17	13853314	13853469	13853392	bio11Pvspoolinput.macs2.macs_peak_6101	bio12Pvspoolinput.macs2.macs_peak_10073		Intergenic
Merged-Chr17-13984900-2	Chr17	13984812	13984988	13984900	bio11Pvspoolinput.macs2.macs_peak_6103	bio12Pvspoolinput.macs2.macs_peak_10076		Intergenic
Merged-Chr17-14112098-2	Chr17	14112047	14112150	14112099	bio11Pvspoolinput.macs2.macs_peak_6111	bio12Pvspoolinput.macs2.macs_peak_10089		Intergenic
Merged-Chr17-14123984-2	Chr17	14123926	14124042	14123984	bio11Pvspoolinput.macs2.macs_peak_6112	bio12Pvspoolinput.macs2.macs_peak_10090		Intergenic
Merged-Chr18-520102-2	Chr18	520046	520159	520103	bio11Pvspoolinput.macs2.macs_peak_6150	bio12Pvspoolinput.macs2.macs_peak_10152		5' UTR
Merged-Chr18-1109607-2	Chr18	1109554	1109660	1109607	bio11Pvspoolinput.macs2.macs_peak_6153	bio12Pvspoolinput.macs2.macs_peak_10156		Intergenic
Merged-Chr18-1228760-2	Chr18	1228707	1228814	1228761	bio11Pvspoolinput.macs2.macs_peak_6158	bio12Pvspoolinput.macs2.macs_peak_10160		Intergenic
Merged-Chr18-1229230-2	Chr18	1229175	1229285	1229230	bio11Pvspoolinput.macs2.macs_peak_6159	bio12Pvspoolinput.macs2.macs_peak_10161		Intergenic
Merged-Chr18-1332095-2	Chr18	1332044	1332146	1332095	bio11Pvspoolinput.macs2.macs_peak_6161	bio12Pvspoolinput.macs2.macs_peak_10164		Promoter
Merged-Chr18-1701084-2	Chr18	1701029	1701140	1701085	bio11Pvspoolinput.macs2.macs_peak_6169	bio12Pvspoolinput.macs2.macs_peak_10175		Promoter
Merged-Chr18-1740960-2	Chr18	1740903	1741018	1740961	bio11Pvspoolinput.macs2.macs_peak_6173	bio12Pvspoolinput.macs2.macs_peak_10179		Intergenic
Merged-Chr18-2166301-2	Chr18	2166232	2166370	2166301	bio11Pvspoolinput.macs2.macs_peak_6193	bio12Pvspoolinput.macs2.macs_peak_10213		Intron
Merged-Chr18-2202138-2	Chr18	2202076	2202201	2202139	bio11Pvspoolinput.macs2.macs_peak_6194	bio12Pvspoolinput.macs2.macs_peak_10217		Intergenic
Merged-Chr09-6522217-2	Chr09	6522135	6522300	6522218	bio11Pvspoolinput.macs2.macs_peak_3704	bio12Pvspoolinput.macs2.macs_peak_6113		Intergenic
Merged-Chr09-6753180-2	Chr09	6753114	6753246	6753180	bio11Pvspoolinput.macs2.macs_peak_3712	bio12Pvspoolinput.macs2.macs_peak_6125		Intron
Merged-Chr09-6778423-2	Chr09	6778356	6778490	6778423	bio11Pvspoolinput.macs2.macs_peak_3714	bio12Pvspoolinput.macs2.macs_peak_6128		Intergenic
Merged-Chr09-6778761-2	Chr09	6778705	6778817	6778761	bio11Pvspoolinput.macs2.macs_peak_3715	bio12Pvspoolinput.macs2.macs_peak_6129		Intergenic
Merged-Chr05-5616917-2	Chr05	5616838	5616997	5616918	bio11Pvspoolinput.macs2.macs_peak_2123	bio12Pvspoolinput.macs2.macs_peak_3466		Intergenic
Merged-Chr05-5643411-2	Chr05	5643357	5643465	5643411	bio11Pvspoolinput.macs2.macs_peak_2126	bio12Pvspoolinput.macs2.macs_peak_3472		Intron
Merged-Chr05-5661894-2	Chr05	5661831	5661958	5661895	bio11Pvspoolinput.macs2.macs_peak_2127	bio12Pvspoolinput.macs2.macs_peak_3475		Intergenic
Merged-Chr09-7325818-2	Chr09	7325758	7325879	7325819	bio11Pvspoolinput.macs2.macs_peak_3735	bio12Pvspoolinput.macs2.macs_peak_6171		Promoter
Merged-Chr09-7472057-2	Chr09	7471992	7472122	7472057	bio11Pvspoolinput.macs2.macs_peak_3739	bio12Pvspoolinput.macs2.macs_peak_6183		Promoter
Merged-Chr05-5698050-2	Chr05	5697982	5698119	5698051	bio11Pvspoolinput.macs2.macs_peak_2133	bio12Pvspoolinput.macs2.macs_peak_3485		Intergenic
Merged-Chr05-5707467-2	Chr05	5707383	5707551	5707467	bio11Pvspoolinput.macs2.macs_peak_2135	bio12Pvspoolinput.macs2.macs_peak_3489		Promoter
Merged-Chr09-7472502-2	Chr09	7472444	7472561	7472503	bio11Pvspoolinput.macs2.macs_peak_3740	bio12Pvspoolinput.macs2.macs_peak_6184		Promoter
Merged-Chr09-7885600-2	Chr09	7885546	7885655	7885601	bio11Pvspoolinput.macs2.macs_peak_3749	bio12Pvspoolinput.macs2.macs_peak_6199		Intergenic
Merged-Chr09-7889543-2	Chr09	7889490	7889597	7889544	bio11Pvspoolinput.macs2.macs_peak_3750	bio12Pvspoolinput.macs2.macs_peak_6200		Promoter
Merged-Chr09-7985524-2	Chr09	7985435	7985614	7985525	bio11Pvspoolinput.macs2.macs_peak_3751	bio12Pvspoolinput.macs2.macs_peak_6202		Promoter
Merged-Chr09-8042526-2	Chr09	8042469	8042583	8042526	bio11Pvspoolinput.macs2.macs_peak_3752	bio12Pvspoolinput.macs2.macs_peak_6203		Promoter
Merged-Chr09-8115280-2	Chr09	8115217	8115344	8115281	bio11Pvspoolinput.macs2.macs_peak_3753	bio12Pvspoolinput.macs2.macs_peak_6211		Promoter
Merged-Chr05-6197746-2	Chr05	6197651	6197842	6197747	bio11Pvspoolinput.macs2.macs_peak_2152	bio12Pvspoolinput.macs2.macs_peak_3514		5' UTR
Merged-Chr05-6285076-2	Chr05	6285018	6285135	6285077	bio11Pvspoolinput.macs2.macs_peak_2155	bio12Pvspoolinput.macs2.macs_peak_3519		Intergenic
Merged-Chr05-6323879-2	Chr05	6323813	6323945	6323879	bio11Pvspoolinput.macs2.macs_peak_2156	bio12Pvspoolinput.macs2.macs_peak_3521		Promoter
Merged-Chr09-8121770-2	Chr09	8121674	8121866	8121770	bio11Pvspoolinput.macs2.macs_peak_3760	bio12Pvspoolinput.macs2.macs_peak_6217		Intergenic
Merged-Chr09-8486070-2	Chr09	8485995	8486145	8486070	bio11Pvspoolinput.macs2.macs_peak_3768	bio12Pvspoolinput.macs2.macs_peak_6240		Promoter
Merged-Chr05-6525039-2	Chr05	6524982	6525097	6525040	bio11Pvspoolinput.macs2.macs_peak_2164	bio12Pvspoolinput.macs2.macs_peak_3537		Intron
Merged-Chr05-6651278-2	Chr05	6651221	6651336	6651279	bio11Pvspoolinput.macs2.macs_peak_2169	bio12Pvspoolinput.macs2.macs_peak_3545		Promoter
Merged-Chr09-8801053-2	Chr09	8800966	8801141	8801054	bio11Pvspoolinput.macs2.macs_peak_3778	bio12Pvspoolinput.macs2.macs_peak_6261		Promoter
Merged-Chr05-6715382-2	Chr05	6715330	6715435	6715383	bio11Pvspoolinput.macs2.macs_peak_2171	bio12Pvspoolinput.macs2.macs_peak_3549		Intergenic
Merged-Chr05-7771765-2	Chr05	7771685	7771845	7771765	bio11Pvspoolinput.macs2.macs_peak_2186	bio12Pvspoolinput.macs2.macs_peak_3575		Promoter
Merged-Chr05-8052640-2	Chr05	8052561	8052719	8052640	bio11Pvspoolinput.macs2.macs_peak_2188	bio12Pvspoolinput.macs2.macs_peak_3578		Promoter
Merged-Chr09-9275784-2	Chr09	9275695	9275873	9275784	bio11Pvspoolinput.macs2.macs_peak_3796	bio12Pvspoolinput.macs2.macs_peak_6291		Promoter
Merged-Chr05-8198809-2	Chr05	8198754	8198864	8198809	bio11Pvspoolinput.macs2.macs_peak_2190	bio12Pvspoolinput.macs2.macs_peak_3580		Promoter
Merged-Chr05-8300066-2	Chr05	8299985	8300147	8300066	bio11Pvspoolinput.macs2.macs_peak_2191	bio12Pvspoolinput.macs2.macs_peak_3581		Promoter
Merged-Chr18-3036090-2	Chr18	3036032	3036148	3036090	bio11Pvspoolinput.macs2.macs_peak_6213	bio12Pvspoolinput.macs2.macs_peak_10241		Intergenic
Merged-Chr18-8219071-2	Chr18	8219004	8219139	8219072	bio11Pvspoolinput.macs2.macs_peak_6232	bio12Pvspoolinput.macs2.macs_peak_10289		Intron
Merged-Chr18-10572254-2	Chr18	10572204	10572305	10572255	bio11Pvspoolinput.macs2.macs_peak_6248	bio12Pvspoolinput.macs2.macs_peak_10316		Intergenic
Merged-Chr18-12077421-2	Chr18	12077354	12077488	12077421	bio11Pvspoolinput.macs2.macs_peak_6266	bio12Pvspoolinput.macs2.macs_peak_10345		Intergenic
Merged-Chr18-12826179-2	Chr18	12826109	12826249	12826179	bio11Pvspoolinput.macs2.macs_peak_6281	bio12Pvspoolinput.macs2.macs_peak_10372		3' UTR
Merged-Chr18-12827154-2	Chr18	12827078	12827230	12827154	bio11Pvspoolinput.macs2.macs_peak_6283	bio12Pvspoolinput.macs2.macs_peak_10373		Intergenic
Merged-Chr18-12887670-2	Chr18	12887608	12887732	12887670	bio11Pvspoolinput.macs2.macs_peak_6286	bio12Pvspoolinput.macs2.macs_peak_10377		Promoter
Merged-Chr18-12888090-2	Chr18	12887996	12888185	12888091	bio11Pvspoolinput.macs2.macs_peak_6287	bio12Pvspoolinput.macs2.macs_peak_10378		Intergenic
Merged-Chr09-9284422-2	Chr09	9284348	9284497	9284423	bio11Pvspoolinput.macs2.macs_peak_3800	bio12Pvspoolinput.macs2.macs_peak_6294		Intergenic
Merged-Chr09-9289233-2	Chr09	9289151	9289316	9289234	bio11Pvspoolinput.macs2.macs_peak_3803	bio12Pvspoolinput.macs2.macs_peak_6299		Intergenic
Merged-Chr05-9412361-2	Chr05	9412296	9412426	9412361	bio11Pvspoolinput.macs2.macs_peak_2212	bio12Pvspoolinput.macs2.macs_peak_3613		Intergenic
Merged-Chr09-9879081-2	Chr09	9879008	9879154	9879081	bio11Pvspoolinput.macs2.macs_peak_3823	bio12Pvspoolinput.macs2.macs_peak_6338		Promoter
Merged-Chr05-9839683-2	Chr05	9839617	9839750	9839684	bio11Pvspoolinput.macs2.macs_peak_2222	bio12Pvspoolinput.macs2.macs_peak_3624		Intergenic
Merged-Chr05-9840296-2	Chr05	9840235	9840357	9840296	bio11Pvspoolinput.macs2.macs_peak_2224	bio12Pvspoolinput.macs2.macs_peak_3626		Intergenic
Merged-Chr09-10024453-2	Chr09	10024398	10024508	10024453	bio11Pvspoolinput.macs2.macs_peak_3833	bio12Pvspoolinput.macs2.macs_peak_6353		Promoter
Merged-Chr09-10285492-2	Chr09	10285431	10285553	10285492	bio11Pvspoolinput.macs2.macs_peak_3838	bio12Pvspoolinput.macs2.macs_peak_6373		Exon
Merged-Chr05-10624789-2	Chr05	10624735	10624844	10624790	bio11Pvspoolinput.macs2.macs_peak_2232	bio12Pvspoolinput.macs2.macs_peak_3634		Intergenic
Merged-Chr05-10625172-2	Chr05	10625121	10625223	10625172	bio11Pvspoolinput.macs2.macs_peak_2233	bio12Pvspoolinput.macs2.macs_peak_3635		Intergenic
Merged-Chr05-10895427-2	Chr05	10895356	10895498	10895427	bio11Pvspoolinput.macs2.macs_peak_2234	bio12Pvspoolinput.macs2.macs_peak_3636		Intergenic
Merged-Chr05-10896068-2	Chr05	10895972	10896164	10896068	bio11Pvspoolinput.macs2.macs_peak_2235	bio12Pvspoolinput.macs2.macs_peak_3637		Intergenic
Merged-Chr09-10615464-2	Chr09	10615366	10615563	10615465	bio11Pvspoolinput.macs2.macs_peak_3840	bio12Pvspoolinput.macs2.macs_peak_6386		5' UTR
Merged-Chr09-10722938-2	Chr09	10722848	10723028	10722938	bio11Pvspoolinput.macs2.macs_peak_3846	bio12Pvspoolinput.macs2.macs_peak_6399		Promoter
Merged-Chr05-10996992-2	Chr05	10996933	10997052	10996993	bio11Pvspoolinput.macs2.macs_peak_2241	bio12Pvspoolinput.macs2.macs_peak_3642		Intergenic
Merged-Chr05-11485217-2	Chr05	11485154	11485280	11485217	bio11Pvspoolinput.macs2.macs_peak_2248	bio12Pvspoolinput.macs2.macs_peak_3656		Intergenic
Merged-Chr05-11618989-2	Chr05	11618938	11619041	11618990	bio11Pvspoolinput.macs2.macs_peak_2250	bio12Pvspoolinput.macs2.macs_peak_3659		Intergenic
Merged-Chr05-11647337-2	Chr05	11647271	11647403	11647337	bio11Pvspoolinput.macs2.macs_peak_2251	bio12Pvspoolinput.macs2.macs_peak_3660		Promoter
Merged-Chr05-11743817-2	Chr05	11743753	11743881	11743817	bio11Pvspoolinput.macs2.macs_peak_2254	bio12Pvspoolinput.macs2.macs_peak_3662		Intergenic
Merged-Chr09-11159286-2	Chr09	11159219	11159354	11159287	bio11Pvspoolinput.macs2.macs_peak_3861	bio12Pvspoolinput.macs2.macs_peak_6427		Promoter
Merged-Chr05-12522792-2	Chr05	12522699	12522886	12522793	bio11Pvspoolinput.macs2.macs_peak_2260	bio12Pvspoolinput.macs2.macs_peak_3677		Promoter
Merged-Chr05-13317754-2	Chr05	13317702	13317806	13317754	bio11Pvspoolinput.macs2.macs_peak_2268	bio12Pvspoolinput.macs2.macs_peak_3687		Intergenic
Merged-Chr09-11356835-2	Chr09	11356764	11356906	11356835	bio11Pvspoolinput.macs2.macs_peak_3872	bio12Pvspoolinput.macs2.macs_peak_6437		Intergenic
Merged-Chr09-11369425-2	Chr09	11369366	11369485	11369426	bio11Pvspoolinput.macs2.macs_peak_3873	bio12Pvspoolinput.macs2.macs_peak_6438		Promoter
Merged-Chr09-11403490-2	Chr09	11403425	11403555	11403490	bio11Pvspoolinput.macs2.macs_peak_3877	bio12Pvspoolinput.macs2.macs_peak_6443		Intergenic
Merged-Chr05-16145336-2	Chr05	16145278	16145395	16145337	bio11Pvspoolinput.macs2.macs_peak_2276	bio12Pvspoolinput.macs2.macs_peak_3700		Intergenic
Merged-Chr05-16568003-2	Chr05	16567928	16568078	16568003	bio11Pvspoolinput.macs2.macs_peak_2283	bio12Pvspoolinput.macs2.macs_peak_3711		Intergenic
Merged-Chr05-16621145-2	Chr05	16621055	16621235	16621145	bio11Pvspoolinput.macs2.macs_peak_2285	bio12Pvspoolinput.macs2.macs_peak_3714		Intergenic
Merged-Chr05-16666073-2	Chr05	16665980	16666167	16666074	bio11Pvspoolinput.macs2.macs_peak_2286	bio12Pvspoolinput.macs2.macs_peak_3715		Intergenic
Merged-Chr09-11733864-2	Chr09	11733806	11733923	11733865	bio11Pvspoolinput.macs2.macs_peak_3890	bio12Pvspoolinput.macs2.macs_peak_6470		Intergenic
Merged-Chr09-11765159-2	Chr09	11765103	11765215	11765159	bio11Pvspoolinput.macs2.macs_peak_3892	bio12Pvspoolinput.macs2.macs_peak_6473		Intergenic
Merged-Chr09-11857668-2	Chr09	11857574	11857762	11857668	bio11Pvspoolinput.macs2.macs_peak_3897	bio12Pvspoolinput.macs2.macs_peak_6479		Promoter
Merged-Chr09-11983615-2	Chr09	11983562	11983668	11983615	bio11Pvspoolinput.macs2.macs_peak_3898	bio12Pvspoolinput.macs2.macs_peak_6483		Promoter
Merged-Chr18-13582839-2	Chr18	13582768	13582911	13582840	bio11Pvspoolinput.macs2.macs_peak_6305	bio12Pvspoolinput.macs2.macs_peak_10408		Intergenic
Merged-Chr18-13724859-2	Chr18	13724788	13724931	13724860	bio11Pvspoolinput.macs2.macs_peak_6310	bio12Pvspoolinput.macs2.macs_peak_10421		Intergenic
Merged-Chr18-13725361-2	Chr18	13725309	13725414	13725362	bio11Pvspoolinput.macs2.macs_peak_6311	bio12Pvspoolinput.macs2.macs_peak_10422		Intergenic
Merged-Chr18-13923222-2	Chr18	13923169	13923275	13923222	bio11Pvspoolinput.macs2.macs_peak_6317	bio12Pvspoolinput.macs2.macs_peak_10431		Intron
Merged-Chr18-13989341-2	Chr18	13989288	13989394	13989341	bio11Pvspoolinput.macs2.macs_peak_6318	bio12Pvspoolinput.macs2.macs_peak_10434		Intron
Merged-Chr18-13990345-2	Chr18	13990261	13990429	13990345	bio11Pvspoolinput.macs2.macs_peak_6320	bio12Pvspoolinput.macs2.macs_peak_10437		Intron
Merged-Chr18-13990781-2	Chr18	13990731	13990831	13990781	bio11Pvspoolinput.macs2.macs_peak_6321	bio12Pvspoolinput.macs2.macs_peak_10438		Exon
Merged-Chr18-14897388-2	Chr18	14897302	14897475	14897389	bio11Pvspoolinput.macs2.macs_peak_6333	bio12Pvspoolinput.macs2.macs_peak_10456		Promoter
Merged-Chr18-14913151-2	Chr18	14913091	14913211	14913151	bio11Pvspoolinput.macs2.macs_peak_6337	bio12Pvspoolinput.macs2.macs_peak_10463		Intergenic
Merged-Chr18-14943336-2	Chr18	14943272	14943401	14943337	bio11Pvspoolinput.macs2.macs_peak_6344	bio12Pvspoolinput.macs2.macs_peak_10472		Promoter
Merged-Chr18-14992331-2	Chr18	14992264	14992398	14992331	bio11Pvspoolinput.macs2.macs_peak_6347	bio12Pvspoolinput.macs2.macs_peak_10476		Intergenic
Merged-Chr18-14996752-2	Chr18	14996701	14996804	14996753	bio11Pvspoolinput.macs2.macs_peak_6348	bio12Pvspoolinput.macs2.macs_peak_10477		Intergenic
Merged-Chr18-15941681-2	Chr18	15941614	15941749	15941682	bio11Pvspoolinput.macs2.macs_peak_6362	bio12Pvspoolinput.macs2.macs_peak_10501		Promoter
Merged-Chr18-15957067-2	Chr18	15957016	15957118	15957067	bio11Pvspoolinput.macs2.macs_peak_6363	bio12Pvspoolinput.macs2.macs_peak_10502		Intergenic
Merged-Chr19-1262402-2	Chr19	1262326	1262479	1262403	bio11Pvspoolinput.macs2.macs_peak_6382	bio12Pvspoolinput.macs2.macs_peak_10539		Promoter
Merged-Chr19-2478303-2	Chr19	2478247	2478360	2478304	bio11Pvspoolinput.macs2.macs_peak_6398	bio12Pvspoolinput.macs2.macs_peak_10556		Intergenic
Merged-Chr09-12316121-2	Chr09	12316028	12316214	12316121	bio11Pvspoolinput.macs2.macs_peak_3903	bio12Pvspoolinput.macs2.macs_peak_6491		5' UTR
Merged-Chr09-12537620-2	Chr09	12537561	12537680	12537621	bio11Pvspoolinput.macs2.macs_peak_3907	bio12Pvspoolinput.macs2.macs_peak_6497		Intergenic
Merged-Chr05-18971361-2	Chr05	18971303	18971419	18971361	bio11Pvspoolinput.macs2.macs_peak_2305	bio12Pvspoolinput.macs2.macs_peak_3750		Intergenic
Merged-Chr09-12793422-2	Chr09	12793354	12793491	12793423	bio11Pvspoolinput.macs2.macs_peak_3912	bio12Pvspoolinput.macs2.macs_peak_6506		Promoter
Merged-Chr05-20251057-2	Chr05	20250994	20251121	20251058	bio11Pvspoolinput.macs2.macs_peak_2316	bio12Pvspoolinput.macs2.macs_peak_3768		Promoter
Merged-Chr05-20251316-2	Chr05	20251250	20251382	20251316	bio11Pvspoolinput.macs2.macs_peak_2317	bio12Pvspoolinput.macs2.macs_peak_3769		Promoter
Merged-Chr10-388333-2	Chr10	388277	388389	388333	bio11Pvspoolinput.macs2.macs_peak_3927	bio12Pvspoolinput.macs2.macs_peak_6533		Intron
Merged-Chr05-20446545-2	Chr05	20446469	20446622	20446546	bio11Pvspoolinput.macs2.macs_peak_2320	bio12Pvspoolinput.macs2.macs_peak_3776		Exon
Merged-Chr10-2139475-2	Chr10	2139417	2139533	2139475	bio11Pvspoolinput.macs2.macs_peak_3932	bio12Pvspoolinput.macs2.macs_peak_6541		Intergenic
Merged-Chr05-21192176-2	Chr05	21192126	21192227	21192177	bio11Pvspoolinput.macs2.macs_peak_2331	bio12Pvspoolinput.macs2.macs_peak_3789		Promoter
Merged-Chr10-6485650-2	Chr10	6485599	6485701	6485650	bio11Pvspoolinput.macs2.macs_peak_3946	bio12Pvspoolinput.macs2.macs_peak_6563		Promoter
Merged-Chr10-6699335-2	Chr10	6699276	6699395	6699336	bio11Pvspoolinput.macs2.macs_peak_3948	bio12Pvspoolinput.macs2.macs_peak_6569		Intergenic
Merged-Chr10-6699856-2	Chr10	6699779	6699934	6699857	bio11Pvspoolinput.macs2.macs_peak_3949	bio12Pvspoolinput.macs2.macs_peak_6570		3' UTR
Merged-Chr05-21756747-2	Chr05	21756688	21756807	21756748	bio11Pvspoolinput.macs2.macs_peak_2342	bio12Pvspoolinput.macs2.macs_peak_3809		Promoter
Merged-Chr05-21883875-2	Chr05	21883821	21883929	21883875	bio11Pvspoolinput.macs2.macs_peak_2343	bio12Pvspoolinput.macs2.macs_peak_3812		Intergenic
Merged-Chr05-22168113-2	Chr05	22168053	22168174	22168114	bio11Pvspoolinput.macs2.macs_peak_2349	bio12Pvspoolinput.macs2.macs_peak_3819		5' UTR
Merged-Chr10-7115274-2	Chr10	7115196	7115353	7115275	bio11Pvspoolinput.macs2.macs_peak_3952	bio12Pvspoolinput.macs2.macs_peak_6572		Intron
Merged-Chr10-7807509-2	Chr10	7807458	7807561	7807510	bio11Pvspoolinput.macs2.macs_peak_3958	bio12Pvspoolinput.macs2.macs_peak_6587		5' UTR
Merged-Chr05-22355840-2	Chr05	22355790	22355891	22355841	bio11Pvspoolinput.macs2.macs_peak_2355	bio12Pvspoolinput.macs2.macs_peak_3825		Exon
Merged-Chr10-7916502-2	Chr10	7916422	7916583	7916503	bio11Pvspoolinput.macs2.macs_peak_3965	bio12Pvspoolinput.macs2.macs_peak_6596		Promoter
Merged-Chr05-23188342-2	Chr05	23188271	23188414	23188343	bio11Pvspoolinput.macs2.macs_peak_2367	bio12Pvspoolinput.macs2.macs_peak_3868		Intergenic
Merged-Chr05-23221483-2	Chr05	23221425	23221541	23221483	bio11Pvspoolinput.macs2.macs_peak_2369	bio12Pvspoolinput.macs2.macs_peak_3874		Promoter
Merged-Chr10-8542376-2	Chr10	8542294	8542459	8542377	bio11Pvspoolinput.macs2.macs_peak_3972	bio12Pvspoolinput.macs2.macs_peak_6604		Promoter
Merged-Chr05-23353721-2	Chr05	23353667	23353775	23353721	bio11Pvspoolinput.macs2.macs_peak_2371	bio12Pvspoolinput.macs2.macs_peak_3880		Promoter
Merged-Chr05-23354153-2	Chr05	23354081	23354226	23354154	bio11Pvspoolinput.macs2.macs_peak_2372	bio12Pvspoolinput.macs2.macs_peak_3881		Promoter
Merged-Chr05-23560790-2	Chr05	23560719	23560862	23560791	bio11Pvspoolinput.macs2.macs_peak_2376	bio12Pvspoolinput.macs2.macs_peak_3889		Intergenic
Merged-Chr10-9160780-2	Chr10	9160724	9160836	9160780	bio11Pvspoolinput.macs2.macs_peak_3980	bio12Pvspoolinput.macs2.macs_peak_6613		Promoter
Merged-Chr10-9282355-2	Chr10	9282298	9282412	9282355	bio11Pvspoolinput.macs2.macs_peak_3983	bio12Pvspoolinput.macs2.macs_peak_6616		Intergenic
Merged-Chr10-9949624-2	Chr10	9949546	9949702	9949624	bio11Pvspoolinput.macs2.macs_peak_3995	bio12Pvspoolinput.macs2.macs_peak_6634		Promoter
Merged-Chr10-10075960-2	Chr10	10075885	10076035	10075960	bio11Pvspoolinput.macs2.macs_peak_3996	bio12Pvspoolinput.macs2.macs_peak_6638		Intergenic
Merged-Chr05-23966497-2	Chr05	23966444	23966550	23966497	bio11Pvspoolinput.macs2.macs_peak_2390	bio12Pvspoolinput.macs2.macs_peak_3917		Promoter
Merged-Chr05-23993787-2	Chr05	23993721	23993854	23993788	bio11Pvspoolinput.macs2.macs_peak_2392	bio12Pvspoolinput.macs2.macs_peak_3920		Intergenic
Merged-Chr05-24047444-2	Chr05	24047391	24047497	24047444	bio11Pvspoolinput.macs2.macs_peak_2394	bio12Pvspoolinput.macs2.macs_peak_3927		Promoter
Merged-Chr05-24069579-2	Chr05	24069523	24069635	24069579	bio11Pvspoolinput.macs2.macs_peak_2396	bio12Pvspoolinput.macs2.macs_peak_3929		Intergenic
Merged-Chr05-24137866-2	Chr05	24137788	24137945	24137867	bio11Pvspoolinput.macs2.macs_peak_2398	bio12Pvspoolinput.macs2.macs_peak_3935		Exon
Merged-Chr05-24138335-2	Chr05	24138273	24138398	24138336	bio11Pvspoolinput.macs2.macs_peak_2399	bio12Pvspoolinput.macs2.macs_peak_3936		Intergenic
Merged-Chr01-5593563-2	Chr01	5593500	5593627	5593564	bio11Pvspoolinput.macs2.macs_peak_112	bio12Pvspoolinput.macs2.macs_peak_204		Promoter
Merged-Chr01-5608697-2	Chr01	5608647	5608748	5608698	bio11Pvspoolinput.macs2.macs_peak_114	bio12Pvspoolinput.macs2.macs_peak_206		Promoter
Merged-Chr01-5825034-2	Chr01	5824937	5825131	5825034	bio11Pvspoolinput.macs2.macs_peak_117	bio12Pvspoolinput.macs2.macs_peak_213		Promoter
Merged-Chr01-5845257-2	Chr01	5845186	5845329	5845258	bio11Pvspoolinput.macs2.macs_peak_119	bio12Pvspoolinput.macs2.macs_peak_217		3' UTR
Merged-Chr01-5909950-2	Chr01	5909870	5910031	5909951	bio11Pvspoolinput.macs2.macs_peak_121	bio12Pvspoolinput.macs2.macs_peak_218		Promoter
Merged-Chr01-5992138-2	Chr01	5992087	5992189	5992138	bio11Pvspoolinput.macs2.macs_peak_125	bio12Pvspoolinput.macs2.macs_peak_223		Promoter
Merged-Chr01-7269381-2	Chr01	7269284	7269479	7269382	bio11Pvspoolinput.macs2.macs_peak_144	bio12Pvspoolinput.macs2.macs_peak_266		Promoter
Merged-Chr01-7877254-2	Chr01	7877157	7877351	7877254	bio11Pvspoolinput.macs2.macs_peak_155	bio12Pvspoolinput.macs2.macs_peak_290		Intergenic
Merged-Chr19-2938220-2	Chr19	2938170	2938271	2938221	bio11Pvspoolinput.macs2.macs_peak_6401	bio12Pvspoolinput.macs2.macs_peak_10560		Intergenic
Merged-Chr19-3780586-2	Chr19	3780536	3780636	3780586	bio11Pvspoolinput.macs2.macs_peak_6407	bio12Pvspoolinput.macs2.macs_peak_10572		3' UTR
Merged-Chr01-8652853-2	Chr01	8652793	8652914	8652854	bio11Pvspoolinput.macs2.macs_peak_171	bio12Pvspoolinput.macs2.macs_peak_324		Intron
Merged-Chr01-8780790-2	Chr01	8780726	8780855	8780791	bio11Pvspoolinput.macs2.macs_peak_177	bio12Pvspoolinput.macs2.macs_peak_331		Intergenic
Merged-Chr19-6839663-2	Chr19	6839602	6839724	6839663	bio11Pvspoolinput.macs2.macs_peak_6419	bio12Pvspoolinput.macs2.macs_peak_10592		Promoter
Merged-Chr01-9158076-2	Chr01	9158023	9158130	9158077	bio11Pvspoolinput.macs2.macs_peak_185	bio12Pvspoolinput.macs2.macs_peak_344		Promoter
Merged-Chr19-7677347-2	Chr19	7677260	7677435	7677348	bio11Pvspoolinput.macs2.macs_peak_6421	bio12Pvspoolinput.macs2.macs_peak_10594		Intergenic
Merged-Chr19-9042605-2	Chr19	9042551	9042659	9042605	bio11Pvspoolinput.macs2.macs_peak_6426	bio12Pvspoolinput.macs2.macs_peak_10602		5' UTR
Merged-Chr01-9364261-2	Chr01	9364203	9364320	9364262	bio11Pvspoolinput.macs2.macs_peak_191	bio12Pvspoolinput.macs2.macs_peak_355		Intergenic
Merged-Chr01-9365784-2	Chr01	9365702	9365866	9365784	bio11Pvspoolinput.macs2.macs_peak_194	bio12Pvspoolinput.macs2.macs_peak_358		Intergenic
Merged-Chr01-9532804-2	Chr01	9532748	9532860	9532804	bio11Pvspoolinput.macs2.macs_peak_196	bio12Pvspoolinput.macs2.macs_peak_364		Exon
Merged-Chr01-9571374-2	Chr01	9571288	9571460	9571374	bio11Pvspoolinput.macs2.macs_peak_199	bio12Pvspoolinput.macs2.macs_peak_367		Promoter
Merged-Chr19-10049800-2	Chr19	10049730	10049871	10049801	bio11Pvspoolinput.macs2.macs_peak_6434	bio12Pvspoolinput.macs2.macs_peak_10610		Intergenic
Merged-Chr19-10050549-2	Chr19	10050499	10050599	10050549	bio11Pvspoolinput.macs2.macs_peak_6435	bio12Pvspoolinput.macs2.macs_peak_10612		Exon
Merged-Chr19-11489992-2	Chr19	11489928	11490057	11489993	bio11Pvspoolinput.macs2.macs_peak_6446	bio12Pvspoolinput.macs2.macs_peak_10625		Promoter
Merged-Chr05-25140298-2	Chr05	25140235	25140362	25140299	bio11Pvspoolinput.macs2.macs_peak_2433	bio12Pvspoolinput.macs2.macs_peak_3993		Promoter
Merged-Chr05-25141158-2	Chr05	25141097	25141219	25141158	bio11Pvspoolinput.macs2.macs_peak_2434	bio12Pvspoolinput.macs2.macs_peak_3994		Promoter
Merged-Chr05-25162902-2	Chr05	25162827	25162978	25162903	bio11Pvspoolinput.macs2.macs_peak_2436	bio12Pvspoolinput.macs2.macs_peak_3999		Exon
Merged-Chr05-25402128-2	Chr05	25402061	25402196	25402129	bio11Pvspoolinput.macs2.macs_peak_2445	bio12Pvspoolinput.macs2.macs_peak_4013		3' UTR
Merged-Chr05-25537272-2	Chr05	25537213	25537332	25537273	bio11Pvspoolinput.macs2.macs_peak_2449	bio12Pvspoolinput.macs2.macs_peak_4020		Intergenic
Merged-Chr05-25539134-2	Chr05	25539056	25539212	25539134	bio11Pvspoolinput.macs2.macs_peak_2450	bio12Pvspoolinput.macs2.macs_peak_4021		Intergenic
Merged-Chr05-25779711-2	Chr05	25779652	25779771	25779712	bio11Pvspoolinput.macs2.macs_peak_2459	bio12Pvspoolinput.macs2.macs_peak_4032		Intergenic
Merged-Chr05-25791573-2	Chr05	25791500	25791646	25791573	bio11Pvspoolinput.macs2.macs_peak_2461	bio12Pvspoolinput.macs2.macs_peak_4034		Intergenic
Merged-Chr05-25814622-2	Chr05	25814539	25814705	25814622	bio11Pvspoolinput.macs2.macs_peak_2462	bio12Pvspoolinput.macs2.macs_peak_4036		Exon
Merged-Chr05-25817497-2	Chr05	25817440	25817554	25817497	bio11Pvspoolinput.macs2.macs_peak_2466	bio12Pvspoolinput.macs2.macs_peak_4040		Promoter
Merged-Chr05-25821009-2	Chr05	25820925	25821093	25821009	bio11Pvspoolinput.macs2.macs_peak_2467	bio12Pvspoolinput.macs2.macs_peak_4042		Promoter
Merged-Chr06-1053026-2	Chr06	1052965	1053087	1053026	bio11Pvspoolinput.macs2.macs_peak_2493	bio12Pvspoolinput.macs2.macs_peak_4071		Promoter
Merged-Chr06-1396752-2	Chr06	1396659	1396846	1396753	bio11Pvspoolinput.macs2.macs_peak_2498	bio12Pvspoolinput.macs2.macs_peak_4073		Intergenic
Merged-Chr01-9618388-2	Chr01	9618312	9618464	9618388	bio11Pvspoolinput.macs2.macs_peak_201	bio12Pvspoolinput.macs2.macs_peak_371		Intergenic
Merged-Chr01-9839473-2	Chr01	9839390	9839556	9839473	bio11Pvspoolinput.macs2.macs_peak_208	bio12Pvspoolinput.macs2.macs_peak_379		Intergenic
Merged-Chr01-10083766-2	Chr01	10083689	10083844	10083767	bio11Pvspoolinput.macs2.macs_peak_211	bio12Pvspoolinput.macs2.macs_peak_384		Intron
Merged-Chr01-11045260-2	Chr01	11045210	11045311	11045261	bio11Pvspoolinput.macs2.macs_peak_225	bio12Pvspoolinput.macs2.macs_peak_411		3' UTR
Merged-Chr01-11285776-2	Chr01	11285714	11285838	11285776	bio11Pvspoolinput.macs2.macs_peak_231	bio12Pvspoolinput.macs2.macs_peak_416		Promoter
Merged-Chr01-11607242-2	Chr01	11607174	11607310	11607242	bio11Pvspoolinput.macs2.macs_peak_245	bio12Pvspoolinput.macs2.macs_peak_439		Intergenic
Merged-Chr01-12202295-2	Chr01	12202206	12202385	12202296	bio11Pvspoolinput.macs2.macs_peak_254	bio12Pvspoolinput.macs2.macs_peak_453		Intergenic
Merged-Chr01-12299685-2	Chr01	12299630	12299741	12299686	bio11Pvspoolinput.macs2.macs_peak_256	bio12Pvspoolinput.macs2.macs_peak_457		Intergenic
Merged-Chr01-12897382-2	Chr01	12897331	12897433	12897382	bio11Pvspoolinput.macs2.macs_peak_269	bio12Pvspoolinput.macs2.macs_peak_473		Intergenic
Merged-scaffold_151-54193-2	scaffold_151	54138	54249	54194	bio11Pvspoolinput.macs2.macs_peak_6500	bio12Pvspoolinput.macs2.macs_peak_10707		Intergenic
Merged-Chr01-12897753-2	Chr01	12897693	12897814	12897754	bio11Pvspoolinput.macs2.macs_peak_270	bio12Pvspoolinput.macs2.macs_peak_474		Intergenic
Merged-scaffold_25-93402-2	scaffold_25	93326	93478	93402	bio11Pvspoolinput.macs2.macs_peak_6513	bio12Pvspoolinput.macs2.macs_peak_10726		Intergenic
Merged-scaffold_299-12213-2	scaffold_299	12163	12264	12214	bio11Pvspoolinput.macs2.macs_peak_6517	bio12Pvspoolinput.macs2.macs_peak_10732		Intergenic
Merged-scaffold_37-246519-2	scaffold_37	246469	246569	246519	bio11Pvspoolinput.macs2.macs_peak_6518	bio12Pvspoolinput.macs2.macs_peak_10736		Intergenic
Merged-scaffold_495-21434-2	scaffold_495	21382	21487	21435	bio11Pvspoolinput.macs2.macs_peak_6525	bio12Pvspoolinput.macs2.macs_peak_10744		Promoter
Merged-Chr01-14450575-2	Chr01	14450520	14450630	14450575	bio11Pvspoolinput.macs2.macs_peak_297	bio12Pvspoolinput.macs2.macs_peak_519		Intergenic
Merged-Chr01-14451302-2	Chr01	14451213	14451392	14451303	bio11Pvspoolinput.macs2.macs_peak_298	bio12Pvspoolinput.macs2.macs_peak_520		Intergenic
Merged-scaffold_560-2696-2	scaffold_560	2636	2756	2696	bio11Pvspoolinput.macs2.macs_peak_6530	bio12Pvspoolinput.macs2.macs_peak_10749		Intergenic
Merged-Chr06-2385448-2	Chr06	2385361	2385536	2385449	bio11Pvspoolinput.macs2.macs_peak_2509	bio12Pvspoolinput.macs2.macs_peak_4095		Intergenic
Merged-Chr06-2481275-2	Chr06	2481223	2481328	2481276	bio11Pvspoolinput.macs2.macs_peak_2511	bio12Pvspoolinput.macs2.macs_peak_4098		Promoter
Merged-Chr06-2715648-2	Chr06	2715593	2715703	2715648	bio11Pvspoolinput.macs2.macs_peak_2525	bio12Pvspoolinput.macs2.macs_peak_4114		Intron
Merged-Chr06-3099009-2	Chr06	3098940	3099078	3099009	bio11Pvspoolinput.macs2.macs_peak_2534	bio12Pvspoolinput.macs2.macs_peak_4128		Intergenic
Merged-Chr06-3564639-2	Chr06	3564572	3564707	3564640	bio11Pvspoolinput.macs2.macs_peak_2537	bio12Pvspoolinput.macs2.macs_peak_4135		Intergenic
Merged-Chr06-4343974-2	Chr06	4343888	4344061	4343975	bio11Pvspoolinput.macs2.macs_peak_2557	bio12Pvspoolinput.macs2.macs_peak_4175		Intergenic
Merged-Chr06-4867690-2	Chr06	4867624	4867757	4867691	bio11Pvspoolinput.macs2.macs_peak_2566	bio12Pvspoolinput.macs2.macs_peak_4195		Intergenic
Merged-Chr06-5106565-2	Chr06	5106505	5106625	5106565	bio11Pvspoolinput.macs2.macs_peak_2572	bio12Pvspoolinput.macs2.macs_peak_4203		Intergenic
Merged-Chr06-5173993-2	Chr06	5173934	5174052	5173993	bio11Pvspoolinput.macs2.macs_peak_2575	bio12Pvspoolinput.macs2.macs_peak_4210		Intergenic
Merged-Chr06-5261183-2	Chr06	5261106	5261261	5261184	bio11Pvspoolinput.macs2.macs_peak_2577	bio12Pvspoolinput.macs2.macs_peak_4211		5' UTR
Merged-Chr01-14724895-2	Chr01	14724833	14724957	14724895	bio11Pvspoolinput.macs2.macs_peak_302	bio12Pvspoolinput.macs2.macs_peak_527		Promoter
Merged-Chr01-15197580-2	Chr01	15197521	15197639	15197580	bio11Pvspoolinput.macs2.macs_peak_305	bio12Pvspoolinput.macs2.macs_peak_533		Promoter
Merged-Chr01-17075384-2	Chr01	17075331	17075438	17075385	bio11Pvspoolinput.macs2.macs_peak_326	bio12Pvspoolinput.macs2.macs_peak_563		Intergenic
Merged-Chr01-17600245-2	Chr01	17600167	17600324	17600246	bio11Pvspoolinput.macs2.macs_peak_333	bio12Pvspoolinput.macs2.macs_peak_574		Intergenic
Merged-Chr01-17600605-2	Chr01	17600551	17600659	17600605	bio11Pvspoolinput.macs2.macs_peak_334	bio12Pvspoolinput.macs2.macs_peak_575		Intergenic
Merged-Chr01-18919527-2	Chr01	18919476	18919578	18919527	bio11Pvspoolinput.macs2.macs_peak_339	bio12Pvspoolinput.macs2.macs_peak_580		Intergenic
Merged-Chr01-21199572-2	Chr01	21199520	21199624	21199572	bio11Pvspoolinput.macs2.macs_peak_348	bio12Pvspoolinput.macs2.macs_peak_595		Promoter
Merged-Chr13-3350784-2	Chr13	3350731	3350837	3350784	bio11Pvspoolinput.macs2.macs_peak_5000	bio12Pvspoolinput.macs2.macs_peak_8313		Promoter
Merged-Chr13-4417357-2	Chr13	4417307	4417408	4417358	bio11Pvspoolinput.macs2.macs_peak_5009	bio12Pvspoolinput.macs2.macs_peak_8331		Intergenic
Merged-Chr01-23834514-2	Chr01	23834461	23834567	23834514	bio11Pvspoolinput.macs2.macs_peak_370	bio12Pvspoolinput.macs2.macs_peak_625		Promoter
Merged-Chr01-24173977-2	Chr01	24173902	24174052	24173977	bio11Pvspoolinput.macs2.macs_peak_377	bio12Pvspoolinput.macs2.macs_peak_632		Intergenic
Merged-Chr13-4975139-2	Chr13	4975079	4975199	4975139	bio11Pvspoolinput.macs2.macs_peak_5012	bio12Pvspoolinput.macs2.macs_peak_8337		Promoter
Merged-Chr13-5147513-2	Chr13	5147458	5147568	5147513	bio11Pvspoolinput.macs2.macs_peak_5014	bio12Pvspoolinput.macs2.macs_peak_8339		Intergenic
Merged-Chr13-5208028-2	Chr13	5207946	5208110	5208028	bio11Pvspoolinput.macs2.macs_peak_5016	bio12Pvspoolinput.macs2.macs_peak_8345		Intergenic
Merged-Chr01-24495512-2	Chr01	24495460	24495564	24495512	bio11Pvspoolinput.macs2.macs_peak_387	bio12Pvspoolinput.macs2.macs_peak_645		Promoter
Merged-Chr01-24626494-2	Chr01	24626443	24626545	24626494	bio11Pvspoolinput.macs2.macs_peak_389	bio12Pvspoolinput.macs2.macs_peak_650		5' UTR
Merged-Chr13-5271713-2	Chr13	5271645	5271782	5271714	bio11Pvspoolinput.macs2.macs_peak_5020	bio12Pvspoolinput.macs2.macs_peak_8352		Intergenic
Merged-Chr13-5303529-2	Chr13	5303449	5303609	5303529	bio11Pvspoolinput.macs2.macs_peak_5023	bio12Pvspoolinput.macs2.macs_peak_8356		Intergenic
Merged-Chr13-5304307-2	Chr13	5304255	5304359	5304307	bio11Pvspoolinput.macs2.macs_peak_5024	bio12Pvspoolinput.macs2.macs_peak_8357		Intergenic
Merged-Chr13-5311889-2	Chr13	5311813	5311965	5311889	bio11Pvspoolinput.macs2.macs_peak_5026	bio12Pvspoolinput.macs2.macs_peak_8358		Intron
Merged-Chr13-5312201-2	Chr13	5312115	5312288	5312202	bio11Pvspoolinput.macs2.macs_peak_5027	bio12Pvspoolinput.macs2.macs_peak_8359		Promoter
Merged-Chr13-5575889-2	Chr13	5575824	5575954	5575889	bio11Pvspoolinput.macs2.macs_peak_5030	bio12Pvspoolinput.macs2.macs_peak_8362		Intergenic
Merged-Chr13-5576269-2	Chr13	5576212	5576326	5576269	bio11Pvspoolinput.macs2.macs_peak_5031	bio12Pvspoolinput.macs2.macs_peak_8363		Intergenic
Merged-Chr13-5918170-2	Chr13	5918112	5918229	5918171	bio11Pvspoolinput.macs2.macs_peak_5032	bio12Pvspoolinput.macs2.macs_peak_8364		Promoter
Merged-Chr13-6404361-2	Chr13	6404306	6404416	6404361	bio11Pvspoolinput.macs2.macs_peak_5038	bio12Pvspoolinput.macs2.macs_peak_8370		Exon
Merged-Chr13-6408208-2	Chr13	6408155	6408262	6408209	bio11Pvspoolinput.macs2.macs_peak_5039	bio12Pvspoolinput.macs2.macs_peak_8371		Promoter
Merged-Chr13-7705815-2	Chr13	7705735	7705896	7705816	bio11Pvspoolinput.macs2.macs_peak_5046	bio12Pvspoolinput.macs2.macs_peak_8380		Promoter
Merged-Chr13-12267930-2	Chr13	12267853	12268008	12267931	bio11Pvspoolinput.macs2.macs_peak_5066	bio12Pvspoolinput.macs2.macs_peak_8407		Intergenic
Merged-Chr13-12381202-2	Chr13	12381152	12381253	12381203	bio11Pvspoolinput.macs2.macs_peak_5070	bio12Pvspoolinput.macs2.macs_peak_8413		Intergenic
Merged-Chr13-12443500-2	Chr13	12443448	12443552	12443500	bio11Pvspoolinput.macs2.macs_peak_5073	bio12Pvspoolinput.macs2.macs_peak_8416		Promoter
Merged-Chr13-14593964-2	Chr13	14593889	14594040	14593965	bio11Pvspoolinput.macs2.macs_peak_5090	bio12Pvspoolinput.macs2.macs_peak_8444		Intergenic
Merged-Chr13-14756756-2	Chr13	14756702	14756810	14756756	bio11Pvspoolinput.macs2.macs_peak_5096	bio12Pvspoolinput.macs2.macs_peak_8449		Promoter
Merged-Chr02-9115652-2	Chr02	9115589	9115715	9115652	bio11Pvspoolinput.macs2.macs_peak_1006	bio12Pvspoolinput.macs2.macs_peak_1741		Exon
Merged-Chr06-7098927-2	Chr06	7098872	7098983	7098928	bio11Pvspoolinput.macs2.macs_peak_2617	bio12Pvspoolinput.macs2.macs_peak_4266		Intergenic
Merged-Chr06-7232592-2	Chr06	7232535	7232650	7232593	bio11Pvspoolinput.macs2.macs_peak_2619	bio12Pvspoolinput.macs2.macs_peak_4274		Promoter
Merged-Chr02-9298080-2	Chr02	9298021	9298139	9298080	bio11Pvspoolinput.macs2.macs_peak_1012	bio12Pvspoolinput.macs2.macs_peak_1753		Intergenic
Merged-Chr02-9377117-2	Chr02	9377067	9377167	9377117	bio11Pvspoolinput.macs2.macs_peak_1014	bio12Pvspoolinput.macs2.macs_peak_1760		Intergenic
Merged-Chr02-9377423-2	Chr02	9377369	9377477	9377423	bio11Pvspoolinput.macs2.macs_peak_1015	bio12Pvspoolinput.macs2.macs_peak_1761		Intergenic
Merged-Chr02-9475088-2	Chr02	9475029	9475147	9475088	bio11Pvspoolinput.macs2.macs_peak_1026	bio12Pvspoolinput.macs2.macs_peak_1771		Intergenic
Merged-Chr06-7738004-2	Chr06	7737947	7738061	7738004	bio11Pvspoolinput.macs2.macs_peak_2632	bio12Pvspoolinput.macs2.macs_peak_4296		Promoter
Merged-Chr06-7959352-2	Chr06	7959261	7959444	7959353	bio11Pvspoolinput.macs2.macs_peak_2638	bio12Pvspoolinput.macs2.macs_peak_4303		Intron
Merged-Chr06-8032496-2	Chr06	8032427	8032565	8032496	bio11Pvspoolinput.macs2.macs_peak_2639	bio12Pvspoolinput.macs2.macs_peak_4306		Intergenic
Merged-Chr02-10205562-2	Chr02	10205467	10205658	10205563	bio11Pvspoolinput.macs2.macs_peak_1041	bio12Pvspoolinput.macs2.macs_peak_1798		Promoter
Merged-Chr06-8317241-2	Chr06	8317189	8317293	8317241	bio11Pvspoolinput.macs2.macs_peak_2657	bio12Pvspoolinput.macs2.macs_peak_4331		Intergenic
Merged-Chr02-10701501-2	Chr02	10701425	10701578	10701502	bio11Pvspoolinput.macs2.macs_peak_1050	bio12Pvspoolinput.macs2.macs_peak_1818		Intergenic
Merged-Chr02-10939519-2	Chr02	10939456	10939582	10939519	bio11Pvspoolinput.macs2.macs_peak_1057	bio12Pvspoolinput.macs2.macs_peak_1827		Intergenic
Merged-Chr06-8681318-2	Chr06	8681266	8681371	8681319	bio11Pvspoolinput.macs2.macs_peak_2662	bio12Pvspoolinput.macs2.macs_peak_4337		Promoter
Merged-Chr06-8989078-2	Chr06	8989025	8989132	8989079	bio11Pvspoolinput.macs2.macs_peak_2666	bio12Pvspoolinput.macs2.macs_peak_4344		Promoter
Merged-Chr06-9001863-2	Chr06	9001793	9001934	9001864	bio11Pvspoolinput.macs2.macs_peak_2667	bio12Pvspoolinput.macs2.macs_peak_4345		Promoter
Merged-Chr06-9132922-2	Chr06	9132866	9132979	9132923	bio11Pvspoolinput.macs2.macs_peak_2669	bio12Pvspoolinput.macs2.macs_peak_4352		Intergenic
Merged-Chr02-11451132-2	Chr02	11451073	11451191	11451132	bio11Pvspoolinput.macs2.macs_peak_1062	bio12Pvspoolinput.macs2.macs_peak_1837		Intergenic
Merged-Chr02-12261302-2	Chr02	12261244	12261361	12261303	bio11Pvspoolinput.macs2.macs_peak_1072	bio12Pvspoolinput.macs2.macs_peak_1860		Promoter
Merged-Chr02-12417905-2	Chr02	12417852	12417959	12417906	bio11Pvspoolinput.macs2.macs_peak_1078	bio12Pvspoolinput.macs2.macs_peak_1868		Intergenic
Merged-Chr06-9832991-2	Chr06	9832930	9833053	9832992	bio11Pvspoolinput.macs2.macs_peak_2680	bio12Pvspoolinput.macs2.macs_peak_4366		Intergenic
Merged-Chr06-10359204-2	Chr06	10359129	10359279	10359204	bio11Pvspoolinput.macs2.macs_peak_2686	bio12Pvspoolinput.macs2.macs_peak_4381		Intergenic
Merged-Chr02-12474141-2	Chr02	12474070	12474212	12474141	bio11Pvspoolinput.macs2.macs_peak_1081	bio12Pvspoolinput.macs2.macs_peak_1872		Promoter
Merged-Chr02-12474607-2	Chr02	12474535	12474679	12474607	bio11Pvspoolinput.macs2.macs_peak_1082	bio12Pvspoolinput.macs2.macs_peak_1873		Promoter
Merged-Chr02-12712919-2	Chr02	12712862	12712976	12712919	bio11Pvspoolinput.macs2.macs_peak_1089	bio12Pvspoolinput.macs2.macs_peak_1879		Intergenic
Merged-Chr01-25179653-2	Chr01	25179582	25179724	25179653	bio11Pvspoolinput.macs2.macs_peak_401	bio12Pvspoolinput.macs2.macs_peak_670		5' UTR
Merged-Chr01-25692640-2	Chr01	25692586	25692694	25692640	bio11Pvspoolinput.macs2.macs_peak_413	bio12Pvspoolinput.macs2.macs_peak_687		Promoter
Merged-Chr01-25935627-2	Chr01	25935572	25935682	25935627	bio11Pvspoolinput.macs2.macs_peak_418	bio12Pvspoolinput.macs2.macs_peak_693		Intergenic
Merged-Chr01-26999511-2	Chr01	26999461	26999562	26999512	bio11Pvspoolinput.macs2.macs_peak_436	bio12Pvspoolinput.macs2.macs_peak_720		Promoter
Merged-Chr01-27163716-2	Chr01	27163655	27163777	27163716	bio11Pvspoolinput.macs2.macs_peak_437	bio12Pvspoolinput.macs2.macs_peak_722		Promoter
Merged-Chr01-27164248-2	Chr01	27164187	27164309	27164248	bio11Pvspoolinput.macs2.macs_peak_438	bio12Pvspoolinput.macs2.macs_peak_723		Intergenic
Merged-Chr01-27192307-2	Chr01	27192256	27192359	27192308	bio11Pvspoolinput.macs2.macs_peak_441	bio12Pvspoolinput.macs2.macs_peak_725		Intron
Merged-Chr01-27408495-2	Chr01	27408407	27408583	27408495	bio11Pvspoolinput.macs2.macs_peak_448	bio12Pvspoolinput.macs2.macs_peak_735		Intergenic
Merged-Chr01-27748513-2	Chr01	27748426	27748600	27748513	bio11Pvspoolinput.macs2.macs_peak_456	bio12Pvspoolinput.macs2.macs_peak_750		Promoter
Merged-Chr01-28203072-2	Chr01	28203019	28203126	28203073	bio11Pvspoolinput.macs2.macs_peak_467	bio12Pvspoolinput.macs2.macs_peak_775		Promoter
Merged-Chr13-14824350-2	Chr13	14824299	14824402	14824351	bio11Pvspoolinput.macs2.macs_peak_5107	bio12Pvspoolinput.macs2.macs_peak_8469		Intergenic
Merged-Chr01-28855547-2	Chr01	28855488	28855606	28855547	bio11Pvspoolinput.macs2.macs_peak_486	bio12Pvspoolinput.macs2.macs_peak_807		5' UTR
Merged-Chr13-14842702-2	Chr13	14842638	14842767	14842703	bio11Pvspoolinput.macs2.macs_peak_5121	bio12Pvspoolinput.macs2.macs_peak_8485		Intergenic
Merged-Chr13-14844165-2	Chr13	14844110	14844220	14844165	bio11Pvspoolinput.macs2.macs_peak_5124	bio12Pvspoolinput.macs2.macs_peak_8488		Intergenic
Merged-Chr13-14868950-2	Chr13	14868899	14869001	14868950	bio11Pvspoolinput.macs2.macs_peak_5136	bio12Pvspoolinput.macs2.macs_peak_8500		Promoter
Merged-Chr13-15306837-2	Chr13	15306785	15306890	15306838	bio11Pvspoolinput.macs2.macs_peak_5158	bio12Pvspoolinput.macs2.macs_peak_8532		Promoter
Merged-Chr13-15307541-2	Chr13	15307479	15307604	15307542	bio11Pvspoolinput.macs2.macs_peak_5159	bio12Pvspoolinput.macs2.macs_peak_8533		5' UTR
Merged-Chr13-15488318-2	Chr13	15488221	15488415	15488318	bio11Pvspoolinput.macs2.macs_peak_5162	bio12Pvspoolinput.macs2.macs_peak_8538		Promoter
Merged-Chr13-15828982-2	Chr13	15828910	15829054	15828982	bio11Pvspoolinput.macs2.macs_peak_5174	bio12Pvspoolinput.macs2.macs_peak_8559		Intergenic
Merged-Chr13-15835215-2	Chr13	15835131	15835299	15835215	bio11Pvspoolinput.macs2.macs_peak_5176	bio12Pvspoolinput.macs2.macs_peak_8561		Intergenic
Merged-Chr13-16061348-2	Chr13	16061263	16061434	16061349	bio11Pvspoolinput.macs2.macs_peak_5180	bio12Pvspoolinput.macs2.macs_peak_8568		Intron
Merged-Chr14-1281356-2	Chr14	1281304	1281408	1281356	bio11Pvspoolinput.macs2.macs_peak_5190	bio12Pvspoolinput.macs2.macs_peak_8585		Intergenic
Merged-Chr06-11643332-2	Chr06	11643272	11643392	11643332	bio11Pvspoolinput.macs2.macs_peak_2700	bio12Pvspoolinput.macs2.macs_peak_4409		Promoter
Merged-Chr06-11643823-2	Chr06	11643773	11643874	11643824	bio11Pvspoolinput.macs2.macs_peak_2701	bio12Pvspoolinput.macs2.macs_peak_4410		5' UTR
Merged-Chr02-13823661-2	Chr02	13823606	13823717	13823662	bio11Pvspoolinput.macs2.macs_peak_1109	bio12Pvspoolinput.macs2.macs_peak_1925		Intergenic
Merged-Chr06-13953177-2	Chr06	13953114	13953241	13953178	bio11Pvspoolinput.macs2.macs_peak_2716	bio12Pvspoolinput.macs2.macs_peak_4435		Intergenic
Merged-Chr06-16338643-2	Chr06	16338571	16338716	16338644	bio11Pvspoolinput.macs2.macs_peak_2717	bio12Pvspoolinput.macs2.macs_peak_4439		Intergenic
Merged-Chr06-16782176-2	Chr06	16782118	16782234	16782176	bio11Pvspoolinput.macs2.macs_peak_2718	bio12Pvspoolinput.macs2.macs_peak_4440		Intron
Merged-Chr06-18428304-2	Chr06	18428245	18428364	18428305	bio11Pvspoolinput.macs2.macs_peak_2731	bio12Pvspoolinput.macs2.macs_peak_4458		Exon
Merged-Chr02-14802418-2	Chr02	14802342	14802494	14802418	bio11Pvspoolinput.macs2.macs_peak_1130	bio12Pvspoolinput.macs2.macs_peak_1952		Intergenic
Merged-Chr02-14970976-2	Chr02	14970918	14971034	14970976	bio11Pvspoolinput.macs2.macs_peak_1132	bio12Pvspoolinput.macs2.macs_peak_1956		Promoter
Merged-Chr02-15125928-2	Chr02	15125851	15126005	15125928	bio11Pvspoolinput.macs2.macs_peak_1138	bio12Pvspoolinput.macs2.macs_peak_1965		Promoter
Merged-Chr02-15126330-2	Chr02	15126279	15126382	15126331	bio11Pvspoolinput.macs2.macs_peak_1139	bio12Pvspoolinput.macs2.macs_peak_1966		Promoter
Merged-Chr06-18710377-2	Chr06	18710305	18710449	18710377	bio11Pvspoolinput.macs2.macs_peak_2741	bio12Pvspoolinput.macs2.macs_peak_4475		Promoter
Merged-Chr06-18739092-2	Chr06	18738994	18739191	18739093	bio11Pvspoolinput.macs2.macs_peak_2747	bio12Pvspoolinput.macs2.macs_peak_4482		Intergenic
Merged-Chr02-15145942-2	Chr02	15145860	15146024	15145942	bio11Pvspoolinput.macs2.macs_peak_1144	bio12Pvspoolinput.macs2.macs_peak_1972		Intergenic
Merged-Chr02-15403992-2	Chr02	15403931	15404053	15403992	bio11Pvspoolinput.macs2.macs_peak_1147	bio12Pvspoolinput.macs2.macs_peak_1982		Promoter
Merged-Chr02-15508184-2	Chr02	15508095	15508273	15508184	bio11Pvspoolinput.macs2.macs_peak_1148	bio12Pvspoolinput.macs2.macs_peak_1984		5' UTR
Merged-Chr06-19218236-2	Chr06	19218185	19218287	19218236	bio11Pvspoolinput.macs2.macs_peak_2750	bio12Pvspoolinput.macs2.macs_peak_4488		Intergenic
Merged-Chr02-16296804-2	Chr02	16296747	16296861	16296804	bio11Pvspoolinput.macs2.macs_peak_1155	bio12Pvspoolinput.macs2.macs_peak_2000		Intergenic
Merged-Chr02-16450787-2	Chr02	16450728	16450847	16450788	bio11Pvspoolinput.macs2.macs_peak_1158	bio12Pvspoolinput.macs2.macs_peak_2003		Intron
Merged-Chr06-19884964-2	Chr06	19884912	19885016	19884964	bio11Pvspoolinput.macs2.macs_peak_2763	bio12Pvspoolinput.macs2.macs_peak_4503		Intergenic
Merged-Chr02-17030197-2	Chr02	17030146	17030249	17030198	bio11Pvspoolinput.macs2.macs_peak_1163	bio12Pvspoolinput.macs2.macs_peak_2009		Intergenic
Merged-Chr02-17348731-2	Chr02	17348665	17348797	17348731	bio11Pvspoolinput.macs2.macs_peak_1165	bio12Pvspoolinput.macs2.macs_peak_2011		Promoter
Merged-Chr02-17349107-2	Chr02	17349036	17349179	17349108	bio11Pvspoolinput.macs2.macs_peak_1166	bio12Pvspoolinput.macs2.macs_peak_2012		Promoter
Merged-Chr06-20285375-2	Chr06	20285316	20285435	20285376	bio11Pvspoolinput.macs2.macs_peak_2774	bio12Pvspoolinput.macs2.macs_peak_4516		Intergenic
Merged-Chr06-20523204-2	Chr06	20523151	20523257	20523204	bio11Pvspoolinput.macs2.macs_peak_2776	bio12Pvspoolinput.macs2.macs_peak_4523		Intergenic
Merged-Chr06-20848652-2	Chr06	20848555	20848749	20848652	bio11Pvspoolinput.macs2.macs_peak_2778	bio12Pvspoolinput.macs2.macs_peak_4528		Intergenic
Merged-Chr06-20849126-2	Chr06	20849039	20849214	20849127	bio11Pvspoolinput.macs2.macs_peak_2779	bio12Pvspoolinput.macs2.macs_peak_4530		Intergenic
Merged-Chr02-18029162-2	Chr02	18029104	18029221	18029163	bio11Pvspoolinput.macs2.macs_peak_1170	bio12Pvspoolinput.macs2.macs_peak_2019		Intergenic
Merged-Chr02-18275895-2	Chr02	18275838	18275953	18275896	bio11Pvspoolinput.macs2.macs_peak_1171	bio12Pvspoolinput.macs2.macs_peak_2020		Intergenic
Merged-Chr02-18351750-2	Chr02	18351699	18351802	18351751	bio11Pvspoolinput.macs2.macs_peak_1175	bio12Pvspoolinput.macs2.macs_peak_2023		Intergenic
Merged-Chr02-18352252-2	Chr02	18352201	18352304	18352253	bio11Pvspoolinput.macs2.macs_peak_1176	bio12Pvspoolinput.macs2.macs_peak_2024		Intergenic
Merged-Chr02-18353498-2	Chr02	18353447	18353550	18353499	bio11Pvspoolinput.macs2.macs_peak_1177	bio12Pvspoolinput.macs2.macs_peak_2025		Intergenic
Merged-Chr02-18358341-2	Chr02	18358261	18358421	18358341	bio11Pvspoolinput.macs2.macs_peak_1185	bio12Pvspoolinput.macs2.macs_peak_2031		Exon
Merged-Chr02-18363058-2	Chr02	18363004	18363112	18363058	bio11Pvspoolinput.macs2.macs_peak_1189	bio12Pvspoolinput.macs2.macs_peak_2035		Intergenic
Merged-Chr06-21652722-2	Chr06	21652669	21652776	21652723	bio11Pvspoolinput.macs2.macs_peak_2791	bio12Pvspoolinput.macs2.macs_peak_4555		Intergenic
Merged-Chr02-18366811-2	Chr02	18366759	18366864	18366812	bio11Pvspoolinput.macs2.macs_peak_1195	bio12Pvspoolinput.macs2.macs_peak_2041		Promoter
Merged-Chr01-29822166-2	Chr01	29822103	29822230	29822167	bio11Pvspoolinput.macs2.macs_peak_504	bio12Pvspoolinput.macs2.macs_peak_834		Intron
Merged-Chr01-30294390-2	Chr01	30294296	30294484	30294390	bio11Pvspoolinput.macs2.macs_peak_507	bio12Pvspoolinput.macs2.macs_peak_847		Promoter
Merged-Chr01-30965552-2	Chr01	30965497	30965608	30965553	bio11Pvspoolinput.macs2.macs_peak_518	bio12Pvspoolinput.macs2.macs_peak_873		Promoter
Merged-Chr01-30965965-2	Chr01	30965904	30966027	30965966	bio11Pvspoolinput.macs2.macs_peak_519	bio12Pvspoolinput.macs2.macs_peak_874		Promoter
Merged-Chr01-32576906-2	Chr01	32576843	32576969	32576906	bio11Pvspoolinput.macs2.macs_peak_541	bio12Pvspoolinput.macs2.macs_peak_912		Intergenic
Merged-Chr01-33134900-2	Chr01	33134825	33134975	33134900	bio11Pvspoolinput.macs2.macs_peak_551	bio12Pvspoolinput.macs2.macs_peak_925		Intergenic
Merged-Chr01-33302100-2	Chr01	33302026	33302175	33302101	bio11Pvspoolinput.macs2.macs_peak_557	bio12Pvspoolinput.macs2.macs_peak_938		Promoter
Merged-Chr01-34361737-2	Chr01	34361648	34361826	34361737	bio11Pvspoolinput.macs2.macs_peak_569	bio12Pvspoolinput.macs2.macs_peak_956		Promoter
Merged-Chr14-1524116-2	Chr14	1524065	1524168	1524117	bio11Pvspoolinput.macs2.macs_peak_5202	bio12Pvspoolinput.macs2.macs_peak_8608		Promoter
Merged-Chr14-1690198-2	Chr14	1690144	1690252	1690198	bio11Pvspoolinput.macs2.macs_peak_5208	bio12Pvspoolinput.macs2.macs_peak_8616		Promoter
Merged-Chr01-34362155-2	Chr01	34362055	34362255	34362155	bio11Pvspoolinput.macs2.macs_peak_570	bio12Pvspoolinput.macs2.macs_peak_957		Promoter
Merged-Chr14-1757189-2	Chr14	1757095	1757283	1757189	bio11Pvspoolinput.macs2.macs_peak_5213	bio12Pvspoolinput.macs2.macs_peak_8620		Promoter
Merged-Chr14-1758410-2	Chr14	1758334	1758486	1758410	bio11Pvspoolinput.macs2.macs_peak_5215	bio12Pvspoolinput.macs2.macs_peak_8622		Promoter
Merged-Chr01-35807169-2	Chr01	35807115	35807224	35807170	bio11Pvspoolinput.macs2.macs_peak_583	bio12Pvspoolinput.macs2.macs_peak_975		Intergenic
Merged-Chr01-36064011-2	Chr01	36063959	36064063	36064011	bio11Pvspoolinput.macs2.macs_peak_586	bio12Pvspoolinput.macs2.macs_peak_977		Promoter
Merged-Chr01-36064321-2	Chr01	36064267	36064376	36064322	bio11Pvspoolinput.macs2.macs_peak_587	bio12Pvspoolinput.macs2.macs_peak_978		Promoter
Merged-Chr14-2099551-2	Chr14	2099492	2099610	2099551	bio11Pvspoolinput.macs2.macs_peak_5220	bio12Pvspoolinput.macs2.macs_peak_8640		Promoter
Merged-Chr14-2159028-2	Chr14	2158976	2159080	2159028	bio11Pvspoolinput.macs2.macs_peak_5225	bio12Pvspoolinput.macs2.macs_peak_8651		Intergenic
Merged-Chr14-2159833-2	Chr14	2159754	2159912	2159833	bio11Pvspoolinput.macs2.macs_peak_5227	bio12Pvspoolinput.macs2.macs_peak_8653		Intergenic
Merged-Chr14-2160262-2	Chr14	2160202	2160322	2160262	bio11Pvspoolinput.macs2.macs_peak_5228	bio12Pvspoolinput.macs2.macs_peak_8654		Intergenic
Merged-Chr01-36831947-2	Chr01	36831888	36832007	36831948	bio11Pvspoolinput.macs2.macs_peak_590	bio12Pvspoolinput.macs2.macs_peak_983		Intergenic
Merged-Chr14-2232074-2	Chr14	2232020	2232129	2232075	bio11Pvspoolinput.macs2.macs_peak_5234	bio12Pvspoolinput.macs2.macs_peak_8662		Intergenic
Merged-Chr14-2288420-2	Chr14	2288366	2288475	2288421	bio11Pvspoolinput.macs2.macs_peak_5235	bio12Pvspoolinput.macs2.macs_peak_8668		Intergenic
Merged-Chr14-2302613-2	Chr14	2302526	2302701	2302614	bio11Pvspoolinput.macs2.macs_peak_5238	bio12Pvspoolinput.macs2.macs_peak_8673		Intergenic
Merged-Chr14-2385013-2	Chr14	2384931	2385095	2385013	bio11Pvspoolinput.macs2.macs_peak_5240	bio12Pvspoolinput.macs2.macs_peak_8676		Exon
Merged-Chr14-2448062-2	Chr14	2447969	2448156	2448063	bio11Pvspoolinput.macs2.macs_peak_5244	bio12Pvspoolinput.macs2.macs_peak_8681		Promoter
Merged-Chr14-2831292-2	Chr14	2831192	2831392	2831292	bio11Pvspoolinput.macs2.macs_peak_5252	bio12Pvspoolinput.macs2.macs_peak_8694		Promoter
Merged-Chr14-2831691-2	Chr14	2831628	2831755	2831692	bio11Pvspoolinput.macs2.macs_peak_5253	bio12Pvspoolinput.macs2.macs_peak_8695		Promoter
Merged-Chr14-3220208-2	Chr14	3220147	3220269	3220208	bio11Pvspoolinput.macs2.macs_peak_5267	bio12Pvspoolinput.macs2.macs_peak_8726		Intron
Merged-Chr14-3336356-2	Chr14	3336300	3336413	3336357	bio11Pvspoolinput.macs2.macs_peak_5268	bio12Pvspoolinput.macs2.macs_peak_8732		Intergenic
Merged-Chr14-3342134-2	Chr14	3342084	3342184	3342134	bio11Pvspoolinput.macs2.macs_peak_5269	bio12Pvspoolinput.macs2.macs_peak_8734		3' UTR
Merged-Chr14-3354733-2	Chr14	3354673	3354793	3354733	bio11Pvspoolinput.macs2.macs_peak_5270	bio12Pvspoolinput.macs2.macs_peak_8735		Intergenic
Merged-Chr14-3367375-2	Chr14	3367319	3367432	3367376	bio11Pvspoolinput.macs2.macs_peak_5271	bio12Pvspoolinput.macs2.macs_peak_8736		Intron
Merged-Chr14-3707142-2	Chr14	3707087	3707198	3707143	bio11Pvspoolinput.macs2.macs_peak_5284	bio12Pvspoolinput.macs2.macs_peak_8754		Intergenic
Merged-Chr14-3707735-2	Chr14	3707652	3707819	3707736	bio11Pvspoolinput.macs2.macs_peak_5285	bio12Pvspoolinput.macs2.macs_peak_8755		Intergenic
Merged-Chr14-4009537-2	Chr14	4009482	4009592	4009537	bio11Pvspoolinput.macs2.macs_peak_5288	bio12Pvspoolinput.macs2.macs_peak_8763		Intergenic
Merged-Chr06-22051920-2	Chr06	22051821	22052020	22051921	bio11Pvspoolinput.macs2.macs_peak_2801	bio12Pvspoolinput.macs2.macs_peak_4568		Intergenic
Merged-Chr06-22983036-2	Chr06	22982960	22983112	22983036	bio11Pvspoolinput.macs2.macs_peak_2810	bio12Pvspoolinput.macs2.macs_peak_4587		Promoter
Merged-Chr06-23008132-2	Chr06	23008081	23008183	23008132	bio11Pvspoolinput.macs2.macs_peak_2813	bio12Pvspoolinput.macs2.macs_peak_4591		Promoter
Merged-Chr02-19296711-2	Chr02	19296657	19296765	19296711	bio11Pvspoolinput.macs2.macs_peak_1212	bio12Pvspoolinput.macs2.macs_peak_2058		Promoter
Merged-Chr02-19469057-2	Chr02	19468997	19469117	19469057	bio11Pvspoolinput.macs2.macs_peak_1214	bio12Pvspoolinput.macs2.macs_peak_2061		Intergenic
Merged-Chr02-21609063-2	Chr02	21608984	21609143	21609064	bio11Pvspoolinput.macs2.macs_peak_1221	bio12Pvspoolinput.macs2.macs_peak_2072		Promoter
Merged-Chr02-22018980-2	Chr02	22018926	22019035	22018981	bio11Pvspoolinput.macs2.macs_peak_1223	bio12Pvspoolinput.macs2.macs_peak_2076		Intergenic
Merged-Chr06-23779704-2	Chr06	23779654	23779755	23779705	bio11Pvspoolinput.macs2.macs_peak_2838	bio12Pvspoolinput.macs2.macs_peak_4628		Intergenic
Merged-Chr02-23283922-2	Chr02	23283863	23283982	23283923	bio11Pvspoolinput.macs2.macs_peak_1236	bio12Pvspoolinput.macs2.macs_peak_2092		Intergenic
Merged-Chr06-23831904-2	Chr06	23831849	23831960	23831905	bio11Pvspoolinput.macs2.macs_peak_2842	bio12Pvspoolinput.macs2.macs_peak_4633		Promoter
Merged-Chr06-24106075-2	Chr06	24106019	24106131	24106075	bio11Pvspoolinput.macs2.macs_peak_2847	bio12Pvspoolinput.macs2.macs_peak_4641		Promoter
Merged-Chr02-23480774-2	Chr02	23480707	23480842	23480775	bio11Pvspoolinput.macs2.macs_peak_1240	bio12Pvspoolinput.macs2.macs_peak_2098		Promoter
Merged-Chr02-23937008-2	Chr02	23936952	23937065	23937009	bio11Pvspoolinput.macs2.macs_peak_1246	bio12Pvspoolinput.macs2.macs_peak_2112		Intergenic
Merged-Chr02-24051778-2	Chr02	24051715	24051842	24051779	bio11Pvspoolinput.macs2.macs_peak_1249	bio12Pvspoolinput.macs2.macs_peak_2120		Intron
Merged-Chr06-24545009-2	Chr06	24544937	24545082	24545010	bio11Pvspoolinput.macs2.macs_peak_2857	bio12Pvspoolinput.macs2.macs_peak_4660		Promoter
Merged-Chr06-24604481-2	Chr06	24604424	24604538	24604481	bio11Pvspoolinput.macs2.macs_peak_2859	bio12Pvspoolinput.macs2.macs_peak_4665		3' UTR
Merged-Chr02-24123425-2	Chr02	24123368	24123483	24123426	bio11Pvspoolinput.macs2.macs_peak_1257	bio12Pvspoolinput.macs2.macs_peak_2124		Intron
Merged-Chr06-24627258-2	Chr06	24627178	24627338	24627258	bio11Pvspoolinput.macs2.macs_peak_2862	bio12Pvspoolinput.macs2.macs_peak_4668		Intergenic
Merged-Chr06-24672872-2	Chr06	24672819	24672926	24672873	bio11Pvspoolinput.macs2.macs_peak_2866	bio12Pvspoolinput.macs2.macs_peak_4675		Intron
Merged-Chr06-24679788-2	Chr06	24679725	24679852	24679789	bio11Pvspoolinput.macs2.macs_peak_2868	bio12Pvspoolinput.macs2.macs_peak_4678		Intergenic
Merged-Chr02-24638460-2	Chr02	24638408	24638512	24638460	bio11Pvspoolinput.macs2.macs_peak_1264	bio12Pvspoolinput.macs2.macs_peak_2139		Promoter
Merged-Chr02-24899311-2	Chr02	24899227	24899396	24899312	bio11Pvspoolinput.macs2.macs_peak_1269	bio12Pvspoolinput.macs2.macs_peak_2145		Intergenic
Merged-Chr06-24758578-2	Chr06	24758522	24758634	24758578	bio11Pvspoolinput.macs2.macs_peak_2870	bio12Pvspoolinput.macs2.macs_peak_4686		Intergenic
Merged-Chr06-24759796-2	Chr06	24759742	24759851	24759797	bio11Pvspoolinput.macs2.macs_peak_2871	bio12Pvspoolinput.macs2.macs_peak_4687		Intergenic
Merged-Chr06-24799089-2	Chr06	24799021	24799158	24799090	bio11Pvspoolinput.macs2.macs_peak_2875	bio12Pvspoolinput.macs2.macs_peak_4692		Promoter
Merged-Chr06-24880004-2	Chr06	24879951	24880057	24880004	bio11Pvspoolinput.macs2.macs_peak_2876	bio12Pvspoolinput.macs2.macs_peak_4694		Promoter
Merged-Chr02-24899702-2	Chr02	24899647	24899757	24899702	bio11Pvspoolinput.macs2.macs_peak_1270	bio12Pvspoolinput.macs2.macs_peak_2146		Intergenic
Merged-Chr02-24900318-2	Chr02	24900223	24900413	24900318	bio11Pvspoolinput.macs2.macs_peak_1271	bio12Pvspoolinput.macs2.macs_peak_2147		Promoter
Merged-Chr02-24908941-2	Chr02	24908879	24909003	24908941	bio11Pvspoolinput.macs2.macs_peak_1273	bio12Pvspoolinput.macs2.macs_peak_2148		Intron
Merged-Chr02-25068965-2	Chr02	25068889	25069042	25068966	bio11Pvspoolinput.macs2.macs_peak_1276	bio12Pvspoolinput.macs2.macs_peak_2152		Intergenic
Merged-Chr06-25101693-2	Chr06	25101641	25101746	25101694	bio11Pvspoolinput.macs2.macs_peak_2883	bio12Pvspoolinput.macs2.macs_peak_4701		Promoter
Merged-Chr03-566472-2	Chr03	566388	566557	566473	bio11Pvspoolinput.macs2.macs_peak_1288	bio12Pvspoolinput.macs2.macs_peak_2164		Promoter
Merged-Chr06-25917261-2	Chr06	25917195	25917328	25917262	bio11Pvspoolinput.macs2.macs_peak_2896	bio12Pvspoolinput.macs2.macs_peak_4726		Intergenic
Merged-Chr03-1227816-2	Chr03	1227751	1227881	1227816	bio11Pvspoolinput.macs2.macs_peak_1291	bio12Pvspoolinput.macs2.macs_peak_2169		Promoter
Merged-Chr03-2479913-2	Chr03	2479847	2479980	2479914	bio11Pvspoolinput.macs2.macs_peak_1294	bio12Pvspoolinput.macs2.macs_peak_2174		Promoter
Merged-Chr03-2480260-2	Chr03	2480208	2480312	2480260	bio11Pvspoolinput.macs2.macs_peak_1295	bio12Pvspoolinput.macs2.macs_peak_2175		Promoter
Merged-Chr01-39926615-2	Chr01	39926563	39926668	39926616	bio11Pvspoolinput.macs2.macs_peak_612	bio12Pvspoolinput.macs2.macs_peak_1022		Intron
Merged-Chr01-41802644-2	Chr01	41802579	41802709	41802644	bio11Pvspoolinput.macs2.macs_peak_627	bio12Pvspoolinput.macs2.macs_peak_1048		Intergenic
Merged-Chr01-41946033-2	Chr01	41945943	41946124	41946034	bio11Pvspoolinput.macs2.macs_peak_632	bio12Pvspoolinput.macs2.macs_peak_1058		Promoter
Merged-Chr01-41946485-2	Chr01	41946405	41946566	41946486	bio11Pvspoolinput.macs2.macs_peak_633	bio12Pvspoolinput.macs2.macs_peak_1059		5' UTR
Merged-Chr01-42582455-2	Chr01	42582362	42582549	42582456	bio11Pvspoolinput.macs2.macs_peak_645	bio12Pvspoolinput.macs2.macs_peak_1075		Exon
Merged-Chr01-42853898-2	Chr01	42853839	42853958	42853899	bio11Pvspoolinput.macs2.macs_peak_647	bio12Pvspoolinput.macs2.macs_peak_1082		Promoter
Merged-Chr01-43091589-2	Chr01	43091505	43091673	43091589	bio11Pvspoolinput.macs2.macs_peak_655	bio12Pvspoolinput.macs2.macs_peak_1094		Intergenic
Merged-Chr01-43403780-2	Chr01	43403721	43403839	43403780	bio11Pvspoolinput.macs2.macs_peak_658	bio12Pvspoolinput.macs2.macs_peak_1100		Intergenic
Merged-Chr01-43642272-2	Chr01	43642222	43642323	43642273	bio11Pvspoolinput.macs2.macs_peak_660	bio12Pvspoolinput.macs2.macs_peak_1105		Intergenic
Merged-Chr14-5107283-2	Chr14	5107218	5107348	5107283	bio11Pvspoolinput.macs2.macs_peak_5300	bio12Pvspoolinput.macs2.macs_peak_8790		Exon
Merged-Chr14-5399911-2	Chr14	5399857	5399965	5399911	bio11Pvspoolinput.macs2.macs_peak_5302	bio12Pvspoolinput.macs2.macs_peak_8795		Intergenic
Merged-Chr01-44617437-2	Chr01	44617375	44617499	44617437	bio11Pvspoolinput.macs2.macs_peak_677	bio12Pvspoolinput.macs2.macs_peak_1127		Promoter
Merged-Chr01-44890133-2	Chr01	44890080	44890187	44890134	bio11Pvspoolinput.macs2.macs_peak_678	bio12Pvspoolinput.macs2.macs_peak_1128		5' UTR
Merged-Chr01-47041787-2	Chr01	47041734	47041841	47041788	bio11Pvspoolinput.macs2.macs_peak_685	bio12Pvspoolinput.macs2.macs_peak_1138		Intergenic
Merged-Chr14-6235991-2	Chr14	6235918	6236064	6235991	bio11Pvspoolinput.macs2.macs_peak_5320	bio12Pvspoolinput.macs2.macs_peak_8830		Intron
Merged-Chr14-6431572-2	Chr14	6431510	6431635	6431573	bio11Pvspoolinput.macs2.macs_peak_5325	bio12Pvspoolinput.macs2.macs_peak_8837		Promoter
Merged-Chr14-6949304-2	Chr14	6949232	6949376	6949304	bio11Pvspoolinput.macs2.macs_peak_5334	bio12Pvspoolinput.macs2.macs_peak_8854		Intron
Merged-Chr14-6974342-2	Chr14	6974276	6974408	6974342	bio11Pvspoolinput.macs2.macs_peak_5335	bio12Pvspoolinput.macs2.macs_peak_8855		Promoter
Merged-Chr14-7000328-2	Chr14	7000269	7000388	7000329	bio11Pvspoolinput.macs2.macs_peak_5337	bio12Pvspoolinput.macs2.macs_peak_8859		Promoter
Merged-Chr14-7190313-2	Chr14	7190254	7190372	7190313	bio11Pvspoolinput.macs2.macs_peak_5342	bio12Pvspoolinput.macs2.macs_peak_8869		Promoter
Merged-Chr14-7549966-2	Chr14	7549910	7550023	7549967	bio11Pvspoolinput.macs2.macs_peak_5356	bio12Pvspoolinput.macs2.macs_peak_8890		Intergenic
Merged-Chr14-7760599-2	Chr14	7760536	7760662	7760599	bio11Pvspoolinput.macs2.macs_peak_5359	bio12Pvspoolinput.macs2.macs_peak_8898		Exon
Merged-Chr14-7775774-2	Chr14	7775720	7775829	7775775	bio11Pvspoolinput.macs2.macs_peak_5362	bio12Pvspoolinput.macs2.macs_peak_8904		Intergenic
Merged-Chr14-7840413-2	Chr14	7840329	7840498	7840414	bio11Pvspoolinput.macs2.macs_peak_5366	bio12Pvspoolinput.macs2.macs_peak_8909		Promoter
Merged-Chr14-8356699-2	Chr14	8356632	8356767	8356700	bio11Pvspoolinput.macs2.macs_peak_5380	bio12Pvspoolinput.macs2.macs_peak_8941		Promoter
Merged-Chr14-8894501-2	Chr14	8894440	8894562	8894501	bio11Pvspoolinput.macs2.macs_peak_5394	bio12Pvspoolinput.macs2.macs_peak_8972		Promoter
Merged-Chr14-8925699-2	Chr14	8925641	8925758	8925700	bio11Pvspoolinput.macs2.macs_peak_5397	bio12Pvspoolinput.macs2.macs_peak_8976		5' UTR
Merged-Chr14-8955209-2	Chr14	8955148	8955270	8955209	bio11Pvspoolinput.macs2.macs_peak_5399	bio12Pvspoolinput.macs2.macs_peak_8980		Intergenic
Merged-Chr06-26005754-2	Chr06	26005664	26005844	26005754	bio11Pvspoolinput.macs2.macs_peak_2904	bio12Pvspoolinput.macs2.macs_peak_4737		Promoter
Merged-Chr03-5204515-2	Chr03	5204434	5204596	5204515	bio11Pvspoolinput.macs2.macs_peak_1306	bio12Pvspoolinput.macs2.macs_peak_2189		5' UTR
Merged-Chr06-26312262-2	Chr06	26312177	26312347	26312262	bio11Pvspoolinput.macs2.macs_peak_2911	bio12Pvspoolinput.macs2.macs_peak_4754		Intron
Merged-Chr06-26312979-2	Chr06	26312914	26313045	26312980	bio11Pvspoolinput.macs2.macs_peak_2913	bio12Pvspoolinput.macs2.macs_peak_4756		Intron
Merged-Chr03-6584230-2	Chr03	6584139	6584322	6584231	bio11Pvspoolinput.macs2.macs_peak_1311	bio12Pvspoolinput.macs2.macs_peak_2194		Intergenic
Merged-Chr03-6584778-2	Chr03	6584718	6584838	6584778	bio11Pvspoolinput.macs2.macs_peak_1312	bio12Pvspoolinput.macs2.macs_peak_2195		Intergenic
Merged-Chr06-26497035-2	Chr06	26496977	26497094	26497036	bio11Pvspoolinput.macs2.macs_peak_2924	bio12Pvspoolinput.macs2.macs_peak_4772		Intron
Merged-Chr03-8438859-2	Chr03	8438790	8438928	8438859	bio11Pvspoolinput.macs2.macs_peak_1323	bio12Pvspoolinput.macs2.macs_peak_2213		5' UTR
Merged-Chr03-8641244-2	Chr03	8641175	8641313	8641244	bio11Pvspoolinput.macs2.macs_peak_1325	bio12Pvspoolinput.macs2.macs_peak_2217		Promoter
Merged-Chr06-26935606-2	Chr06	26935515	26935697	26935606	bio11Pvspoolinput.macs2.macs_peak_2934	bio12Pvspoolinput.macs2.macs_peak_4788		Promoter
Merged-Chr06-27634373-2	Chr06	27634311	27634435	27634373	bio11Pvspoolinput.macs2.macs_peak_2939	bio12Pvspoolinput.macs2.macs_peak_4794		Promoter
Merged-Chr03-9203539-2	Chr03	9203464	9203615	9203540	bio11Pvspoolinput.macs2.macs_peak_1334	bio12Pvspoolinput.macs2.macs_peak_2229		Intergenic
Merged-Chr03-9323862-2	Chr03	9323797	9323928	9323863	bio11Pvspoolinput.macs2.macs_peak_1339	bio12Pvspoolinput.macs2.macs_peak_2235		Promoter
Merged-Chr06-27636440-2	Chr06	27636381	27636499	27636440	bio11Pvspoolinput.macs2.macs_peak_2940	bio12Pvspoolinput.macs2.macs_peak_4795		Exon
Merged-Chr07-90790-2	Chr07	90718	90863	90791	bio11Pvspoolinput.macs2.macs_peak_2944	bio12Pvspoolinput.macs2.macs_peak_4804		Promoter
Merged-Chr07-91689-2	Chr07	91636	91742	91689	bio11Pvspoolinput.macs2.macs_peak_2945	bio12Pvspoolinput.macs2.macs_peak_4805		Exon
Merged-Chr07-490274-2	Chr07	490222	490327	490275	bio11Pvspoolinput.macs2.macs_peak_2949	bio12Pvspoolinput.macs2.macs_peak_4818		Intergenic
Merged-Chr03-9331115-2	Chr03	9331061	9331169	9331115	bio11Pvspoolinput.macs2.macs_peak_1340	bio12Pvspoolinput.macs2.macs_peak_2236		Intergenic
Merged-Chr03-9558284-2	Chr03	9558222	9558347	9558285	bio11Pvspoolinput.macs2.macs_peak_1344	bio12Pvspoolinput.macs2.macs_peak_2241		Promoter
Merged-Chr03-9558584-2	Chr03	9558500	9558668	9558584	bio11Pvspoolinput.macs2.macs_peak_1345	bio12Pvspoolinput.macs2.macs_peak_2242		Promoter
Merged-Chr07-665765-2	Chr07	665688	665843	665766	bio11Pvspoolinput.macs2.macs_peak_2957	bio12Pvspoolinput.macs2.macs_peak_4841		Promoter
Merged-Chr07-834171-2	Chr07	834120	834223	834172	bio11Pvspoolinput.macs2.macs_peak_2960	bio12Pvspoolinput.macs2.macs_peak_4846		Intron
Merged-Chr07-862468-2	Chr07	862385	862552	862469	bio11Pvspoolinput.macs2.macs_peak_2961	bio12Pvspoolinput.macs2.macs_peak_4847		Promoter
Merged-Chr07-912129-2	Chr07	912065	912193	912129	bio11Pvspoolinput.macs2.macs_peak_2962	bio12Pvspoolinput.macs2.macs_peak_4850		Exon
Merged-Chr03-10156675-2	Chr03	10156590	10156761	10156676	bio11Pvspoolinput.macs2.macs_peak_1361	bio12Pvspoolinput.macs2.macs_peak_2261		Intron
Merged-Chr03-10334457-2	Chr03	10334389	10334525	10334457	bio11Pvspoolinput.macs2.macs_peak_1366	bio12Pvspoolinput.macs2.macs_peak_2272		Intron
Merged-Chr07-1595940-2	Chr07	1595868	1596012	1595940	bio11Pvspoolinput.macs2.macs_peak_2978	bio12Pvspoolinput.macs2.macs_peak_4878		Promoter
Merged-Chr03-10775327-2	Chr03	10775275	10775379	10775327	bio11Pvspoolinput.macs2.macs_peak_1373	bio12Pvspoolinput.macs2.macs_peak_2286		Promoter
Merged-Chr03-10787585-2	Chr03	10787531	10787640	10787586	bio11Pvspoolinput.macs2.macs_peak_1378	bio12Pvspoolinput.macs2.macs_peak_2291		Intergenic
Merged-Chr03-10787924-2	Chr03	10787860	10787988	10787924	bio11Pvspoolinput.macs2.macs_peak_1379	bio12Pvspoolinput.macs2.macs_peak_2292		Intergenic
Merged-Chr07-1637947-2	Chr07	1637896	1637998	1637947	bio11Pvspoolinput.macs2.macs_peak_2982	bio12Pvspoolinput.macs2.macs_peak_4882		Intergenic
Merged-Chr07-2015513-2	Chr07	2015453	2015574	2015514	bio11Pvspoolinput.macs2.macs_peak_2990	bio12Pvspoolinput.macs2.macs_peak_4898		Intergenic
Merged-Chr07-2159703-2	Chr07	2159653	2159754	2159704	bio11Pvspoolinput.macs2.macs_peak_2994	bio12Pvspoolinput.macs2.macs_peak_4903		Intergenic
Merged-Chr03-11922492-2	Chr03	11922421	11922563	11922492	bio11Pvspoolinput.macs2.macs_peak_1397	bio12Pvspoolinput.macs2.macs_peak_2327		Promoter
Merged-Chr01-48652006-2	Chr01	48651952	48652061	48652007	bio11Pvspoolinput.macs2.macs_peak_703	bio12Pvspoolinput.macs2.macs_peak_1164		Intergenic
Merged-Chr01-48800291-2	Chr01	48800227	48800356	48800292	bio11Pvspoolinput.macs2.macs_peak_706	bio12Pvspoolinput.macs2.macs_peak_1168		Promoter
Merged-Chr01-48800621-2	Chr01	48800562	48800681	48800622	bio11Pvspoolinput.macs2.macs_peak_707	bio12Pvspoolinput.macs2.macs_peak_1169		Promoter
Merged-Chr01-49409417-2	Chr01	49409354	49409480	49409417	bio11Pvspoolinput.macs2.macs_peak_721	bio12Pvspoolinput.macs2.macs_peak_1191		Promoter
Merged-Chr01-49438083-2	Chr01	49437993	49438173	49438083	bio11Pvspoolinput.macs2.macs_peak_726	bio12Pvspoolinput.macs2.macs_peak_1197		Intergenic
Merged-Chr01-49438873-2	Chr01	49438809	49438938	49438874	bio11Pvspoolinput.macs2.macs_peak_728	bio12Pvspoolinput.macs2.macs_peak_1200		Intergenic
Merged-Chr01-49440690-2	Chr01	49440628	49440753	49440691	bio11Pvspoolinput.macs2.macs_peak_730	bio12Pvspoolinput.macs2.macs_peak_1201		Intergenic
Merged-Chr01-50058239-2	Chr01	50058176	50058302	50058239	bio11Pvspoolinput.macs2.macs_peak_736	bio12Pvspoolinput.macs2.macs_peak_1216		Promoter
Merged-Chr01-50175511-2	Chr01	50175459	50175563	50175511	bio11Pvspoolinput.macs2.macs_peak_740	bio12Pvspoolinput.macs2.macs_peak_1224		Intergenic
Merged-Chr01-50175780-2	Chr01	50175726	50175834	50175780	bio11Pvspoolinput.macs2.macs_peak_741	bio12Pvspoolinput.macs2.macs_peak_1225		Intergenic
Merged-Chr02-134561-2	Chr02	134504	134618	134561	bio11Pvspoolinput.macs2.macs_peak_750	bio12Pvspoolinput.macs2.macs_peak_1238		Intergenic
Merged-Chr02-516124-2	Chr02	516054	516195	516125	bio11Pvspoolinput.macs2.macs_peak_759	bio12Pvspoolinput.macs2.macs_peak_1252		Promoter
Merged-Chr02-533380-2	Chr02	533309	533452	533381	bio11Pvspoolinput.macs2.macs_peak_760	bio12Pvspoolinput.macs2.macs_peak_1255		Intergenic
Merged-Chr02-533802-2	Chr02	533721	533884	533803	bio11Pvspoolinput.macs2.macs_peak_761	bio12Pvspoolinput.macs2.macs_peak_1256		Intergenic
Merged-Chr14-9270985-2	Chr14	9270907	9271063	9270985	bio11Pvspoolinput.macs2.macs_peak_5408	bio12Pvspoolinput.macs2.macs_peak_8994		3' UTR
Merged-Chr02-936558-2	Chr02	936499	936618	936559	bio11Pvspoolinput.macs2.macs_peak_771	bio12Pvspoolinput.macs2.macs_peak_1275		Intron
Merged-Chr02-1018034-2	Chr02	1017934	1018134	1018034	bio11Pvspoolinput.macs2.macs_peak_775	bio12Pvspoolinput.macs2.macs_peak_1284		Promoter
Merged-Chr14-9451513-2	Chr14	9451463	9451564	9451514	bio11Pvspoolinput.macs2.macs_peak_5411	bio12Pvspoolinput.macs2.macs_peak_8997		Intergenic
Merged-Chr02-1526257-2	Chr02	1526163	1526352	1526258	bio11Pvspoolinput.macs2.macs_peak_785	bio12Pvspoolinput.macs2.macs_peak_1311		Intergenic
Merged-Chr14-10136585-2	Chr14	10136487	10136683	10136585	bio11Pvspoolinput.macs2.macs_peak_5421	bio12Pvspoolinput.macs2.macs_peak_9014		Intergenic
Merged-Chr14-10401566-2	Chr14	10401504	10401629	10401567	bio11Pvspoolinput.macs2.macs_peak_5425	bio12Pvspoolinput.macs2.macs_peak_9024		Intergenic
Merged-Chr02-1962906-2	Chr02	1962849	1962963	1962906	bio11Pvspoolinput.macs2.macs_peak_796	bio12Pvspoolinput.macs2.macs_peak_1334		Intergenic
Merged-Chr02-1965707-2	Chr02	1965647	1965768	1965708	bio11Pvspoolinput.macs2.macs_peak_797	bio12Pvspoolinput.macs2.macs_peak_1336		Promoter
Merged-Chr02-1966109-2	Chr02	1966049	1966169	1966109	bio11Pvspoolinput.macs2.macs_peak_798	bio12Pvspoolinput.macs2.macs_peak_1337		Promoter
Merged-Chr14-11386283-2	Chr14	11386229	11386337	11386283	bio11Pvspoolinput.macs2.macs_peak_5432	bio12Pvspoolinput.macs2.macs_peak_9039		Promoter
Merged-Chr14-11394738-2	Chr14	11394667	11394809	11394738	bio11Pvspoolinput.macs2.macs_peak_5436	bio12Pvspoolinput.macs2.macs_peak_9044		Intergenic
Merged-Chr14-11589668-2	Chr14	11589608	11589728	11589668	bio11Pvspoolinput.macs2.macs_peak_5439	bio12Pvspoolinput.macs2.macs_peak_9048		Intergenic
Merged-Chr14-11590255-2	Chr14	11590177	11590333	11590255	bio11Pvspoolinput.macs2.macs_peak_5440	bio12Pvspoolinput.macs2.macs_peak_9049		Intergenic
Merged-Chr14-12037137-2	Chr14	12037075	12037199	12037137	bio11Pvspoolinput.macs2.macs_peak_5441	bio12Pvspoolinput.macs2.macs_peak_9053		Promoter
Merged-Chr14-12332498-2	Chr14	12332432	12332564	12332498	bio11Pvspoolinput.macs2.macs_peak_5445	bio12Pvspoolinput.macs2.macs_peak_9063		Intergenic
Merged-Chr14-12423079-2	Chr14	12422984	12423174	12423079	bio11Pvspoolinput.macs2.macs_peak_5447	bio12Pvspoolinput.macs2.macs_peak_9066		Intergenic
Merged-Chr14-12423551-2	Chr14	12423500	12423603	12423552	bio11Pvspoolinput.macs2.macs_peak_5448	bio12Pvspoolinput.macs2.macs_peak_9067		Intergenic
Merged-Chr14-12999567-2	Chr14	12999503	12999631	12999567	bio11Pvspoolinput.macs2.macs_peak_5456	bio12Pvspoolinput.macs2.macs_peak_9081		Promoter
Merged-Chr14-13068646-2	Chr14	13068595	13068697	13068646	bio11Pvspoolinput.macs2.macs_peak_5462	bio12Pvspoolinput.macs2.macs_peak_9086		Intergenic
Merged-Chr14-13282199-2	Chr14	13282133	13282266	13282200	bio11Pvspoolinput.macs2.macs_peak_5468	bio12Pvspoolinput.macs2.macs_peak_9092		5' UTR
Merged-Chr14-13736901-2	Chr14	13736830	13736972	13736901	bio11Pvspoolinput.macs2.macs_peak_5474	bio12Pvspoolinput.macs2.macs_peak_9099		Promoter
Merged-Chr14-13821364-2	Chr14	13821312	13821416	13821364	bio11Pvspoolinput.macs2.macs_peak_5479	bio12Pvspoolinput.macs2.macs_peak_9103		Promoter
Merged-Chr14-14721537-2	Chr14	14721481	14721594	14721538	bio11Pvspoolinput.macs2.macs_peak_5485	bio12Pvspoolinput.macs2.macs_peak_9112		Promoter
Merged-Chr03-12984823-2	Chr03	12984739	12984908	12984824	bio11Pvspoolinput.macs2.macs_peak_1414	bio12Pvspoolinput.macs2.macs_peak_2361		Promoter
Merged-Chr03-13709255-2	Chr03	13709205	13709306	13709256	bio11Pvspoolinput.macs2.macs_peak_1432	bio12Pvspoolinput.macs2.macs_peak_2383		Promoter
Merged-Chr03-13945533-2	Chr03	13945460	13945607	13945534	bio11Pvspoolinput.macs2.macs_peak_1438	bio12Pvspoolinput.macs2.macs_peak_2395		Intergenic
Merged-Chr03-14297067-2	Chr03	14297009	14297125	14297067	bio11Pvspoolinput.macs2.macs_peak_1441	bio12Pvspoolinput.macs2.macs_peak_2405		Intergenic
Merged-Chr03-14587867-2	Chr03	14587795	14587939	14587867	bio11Pvspoolinput.macs2.macs_peak_1450	bio12Pvspoolinput.macs2.macs_peak_2417		Intergenic
Merged-Chr03-14626033-2	Chr03	14625979	14626087	14626033	bio11Pvspoolinput.macs2.macs_peak_1454	bio12Pvspoolinput.macs2.macs_peak_2422		Intergenic
Merged-Chr03-14873757-2	Chr03	14873706	14873809	14873758	bio11Pvspoolinput.macs2.macs_peak_1461	bio12Pvspoolinput.macs2.macs_peak_2434		Promoter
Merged-Chr03-15012292-2	Chr03	15012198	15012386	15012292	bio11Pvspoolinput.macs2.macs_peak_1466	bio12Pvspoolinput.macs2.macs_peak_2443		Intergenic
Merged-Chr03-15041488-2	Chr03	15041423	15041554	15041489	bio11Pvspoolinput.macs2.macs_peak_1468	bio12Pvspoolinput.macs2.macs_peak_2444		Intergenic
Merged-Chr03-15046599-2	Chr03	15046527	15046672	15046600	bio11Pvspoolinput.macs2.macs_peak_1469	bio12Pvspoolinput.macs2.macs_peak_2445		Intergenic
Merged-Chr03-15113920-2	Chr03	15113841	15114000	15113921	bio11Pvspoolinput.macs2.macs_peak_1475	bio12Pvspoolinput.macs2.macs_peak_2459		Intergenic
Merged-Chr03-15263965-2	Chr03	15263896	15264035	15263966	bio11Pvspoolinput.macs2.macs_peak_1480	bio12Pvspoolinput.macs2.macs_peak_2469		Intron
Merged-Chr03-15837910-2	Chr03	15837853	15837968	15837911	bio11Pvspoolinput.macs2.macs_peak_1492	bio12Pvspoolinput.macs2.macs_peak_2487		Exon
Merged-Chr03-15838154-2	Chr03	15838102	15838207	15838155	bio11Pvspoolinput.macs2.macs_peak_1493	bio12Pvspoolinput.macs2.macs_peak_2488		Exon
Merged-Chr02-1986059-2	Chr02	1986004	1986114	1986059	bio11Pvspoolinput.macs2.macs_peak_801	bio12Pvspoolinput.macs2.macs_peak_1339		Promoter
Merged-Chr02-1986368-2	Chr02	1986276	1986460	1986368	bio11Pvspoolinput.macs2.macs_peak_802	bio12Pvspoolinput.macs2.macs_peak_1340		Promoter
Merged-Chr02-2050031-2	Chr02	2049977	2050085	2050031	bio11Pvspoolinput.macs2.macs_peak_806	bio12Pvspoolinput.macs2.macs_peak_1347		Intergenic
Merged-Chr02-2053953-2	Chr02	2053874	2054033	2053954	bio11Pvspoolinput.macs2.macs_peak_808	bio12Pvspoolinput.macs2.macs_peak_1350		Intergenic
Merged-Chr02-2061728-2	Chr02	2061668	2061789	2061729	bio11Pvspoolinput.macs2.macs_peak_810	bio12Pvspoolinput.macs2.macs_peak_1353		Intergenic
Merged-Chr02-2083435-2	Chr02	2083347	2083524	2083436	bio11Pvspoolinput.macs2.macs_peak_812	bio12Pvspoolinput.macs2.macs_peak_1356		Intergenic
Merged-Chr02-2083816-2	Chr02	2083748	2083885	2083817	bio11Pvspoolinput.macs2.macs_peak_813	bio12Pvspoolinput.macs2.macs_peak_1357		Intergenic
Merged-Chr02-2249142-2	Chr02	2249082	2249202	2249142	bio11Pvspoolinput.macs2.macs_peak_820	bio12Pvspoolinput.macs2.macs_peak_1373		Promoter
Merged-Chr02-2372513-2	Chr02	2372435	2372592	2372514	bio11Pvspoolinput.macs2.macs_peak_821	bio12Pvspoolinput.macs2.macs_peak_1377		Promoter
Merged-Chr02-2434636-2	Chr02	2434583	2434690	2434637	bio11Pvspoolinput.macs2.macs_peak_825	bio12Pvspoolinput.macs2.macs_peak_1381		5' UTR
Merged-Chr02-2511313-2	Chr02	2511260	2511366	2511313	bio11Pvspoolinput.macs2.macs_peak_828	bio12Pvspoolinput.macs2.macs_peak_1386		Intergenic
Merged-Chr02-2732799-2	Chr02	2732734	2732864	2732799	bio11Pvspoolinput.macs2.macs_peak_837	bio12Pvspoolinput.macs2.macs_peak_1401		Promoter
Merged-Chr02-2867419-2	Chr02	2867361	2867477	2867419	bio11Pvspoolinput.macs2.macs_peak_843	bio12Pvspoolinput.macs2.macs_peak_1407		5' UTR
Merged-Chr02-2888673-2	Chr02	2888616	2888730	2888673	bio11Pvspoolinput.macs2.macs_peak_844	bio12Pvspoolinput.macs2.macs_peak_1409		Intergenic
Merged-Chr02-2983048-2	Chr02	2982960	2983137	2983049	bio11Pvspoolinput.macs2.macs_peak_848	bio12Pvspoolinput.macs2.macs_peak_1415		Intergenic
Merged-Chr02-2998216-2	Chr02	2998148	2998285	2998217	bio11Pvspoolinput.macs2.macs_peak_850	bio12Pvspoolinput.macs2.macs_peak_1419		Intergenic
Merged-Chr02-3344065-2	Chr02	3344002	3344128	3344065	bio11Pvspoolinput.macs2.macs_peak_857	bio12Pvspoolinput.macs2.macs_peak_1427		Intergenic
Merged-Chr02-3344929-2	Chr02	3344860	3344999	3344930	bio11Pvspoolinput.macs2.macs_peak_858	bio12Pvspoolinput.macs2.macs_peak_1428		Intergenic
Merged-Chr14-16984377-2	Chr14	16984321	16984433	16984377	bio11Pvspoolinput.macs2.macs_peak_5500	bio12Pvspoolinput.macs2.macs_peak_9129		Exon
Merged-Chr14-16984696-2	Chr14	16984639	16984754	16984697	bio11Pvspoolinput.macs2.macs_peak_5501	bio12Pvspoolinput.macs2.macs_peak_9130		5' UTR
Merged-Chr02-4008774-2	Chr02	4008706	4008843	4008775	bio11Pvspoolinput.macs2.macs_peak_874	bio12Pvspoolinput.macs2.macs_peak_1461		Intergenic
Merged-Chr02-4009636-2	Chr02	4009557	4009715	4009636	bio11Pvspoolinput.macs2.macs_peak_875	bio12Pvspoolinput.macs2.macs_peak_1462		Intergenic
Merged-Chr02-4010358-2	Chr02	4010286	4010431	4010359	bio11Pvspoolinput.macs2.macs_peak_877	bio12Pvspoolinput.macs2.macs_peak_1464		Intergenic
Merged-Chr15-440050-2	Chr15	439997	440103	440050	bio11Pvspoolinput.macs2.macs_peak_5518	bio12Pvspoolinput.macs2.macs_peak_9148		Promoter
Merged-Chr15-667001-2	Chr15	666936	667067	667002	bio11Pvspoolinput.macs2.macs_peak_5525	bio12Pvspoolinput.macs2.macs_peak_9160		Intergenic
Merged-Chr15-825186-2	Chr15	825119	825253	825186	bio11Pvspoolinput.macs2.macs_peak_5529	bio12Pvspoolinput.macs2.macs_peak_9166		Intergenic
Merged-Chr02-4998755-2	Chr02	4998662	4998848	4998755	bio11Pvspoolinput.macs2.macs_peak_898	bio12Pvspoolinput.macs2.macs_peak_1512		Intergenic
Merged-Chr15-897064-2	Chr15	897004	897125	897065	bio11Pvspoolinput.macs2.macs_peak_5531	bio12Pvspoolinput.macs2.macs_peak_9170		3' UTR
Merged-Chr15-901320-2	Chr15	901257	901384	901321	bio11Pvspoolinput.macs2.macs_peak_5534	bio12Pvspoolinput.macs2.macs_peak_9173		Promoter
Merged-Chr15-919035-2	Chr15	918968	919102	919035	bio11Pvspoolinput.macs2.macs_peak_5535	bio12Pvspoolinput.macs2.macs_peak_9174		Promoter
Merged-Chr15-2078019-2	Chr15	2077969	2078070	2078020	bio11Pvspoolinput.macs2.macs_peak_5546	bio12Pvspoolinput.macs2.macs_peak_9193		Promoter
Merged-Chr15-2497693-2	Chr15	2497625	2497761	2497693	bio11Pvspoolinput.macs2.macs_peak_5553	bio12Pvspoolinput.macs2.macs_peak_9206		5' UTR
Merged-Chr15-2514641-2	Chr15	2514588	2514694	2514641	bio11Pvspoolinput.macs2.macs_peak_5555	bio12Pvspoolinput.macs2.macs_peak_9208		Promoter
Merged-Chr15-2883441-2	Chr15	2883356	2883527	2883442	bio11Pvspoolinput.macs2.macs_peak_5564	bio12Pvspoolinput.macs2.macs_peak_9219		Promoter
Merged-Chr15-3481294-2	Chr15	3481239	3481349	3481294	bio11Pvspoolinput.macs2.macs_peak_5570	bio12Pvspoolinput.macs2.macs_peak_9234		3' UTR
Merged-Chr15-4671949-2	Chr15	4671897	4672001	4671949	bio11Pvspoolinput.macs2.macs_peak_5585	bio12Pvspoolinput.macs2.macs_peak_9262		Intergenic
Merged-Chr15-6246179-2	Chr15	6246126	6246233	6246180	bio11Pvspoolinput.macs2.macs_peak_5595	bio12Pvspoolinput.macs2.macs_peak_9276		Intergenic
Merged-Chr15-6323508-2	Chr15	6323457	6323560	6323509	bio11Pvspoolinput.macs2.macs_peak_5598	bio12Pvspoolinput.macs2.macs_peak_9279		Intergenic
Merged-Chr03-16375498-2	Chr03	16375428	16375568	16375498	bio11Pvspoolinput.macs2.macs_peak_1503	bio12Pvspoolinput.macs2.macs_peak_2511		Promoter
Merged-Chr03-16555347-2	Chr03	16555292	16555403	16555348	bio11Pvspoolinput.macs2.macs_peak_1509	bio12Pvspoolinput.macs2.macs_peak_2520		5' UTR
Merged-Chr03-17798327-2	Chr03	17798267	17798388	17798328	bio11Pvspoolinput.macs2.macs_peak_1529	bio12Pvspoolinput.macs2.macs_peak_2556		Intergenic
Merged-Chr03-17798679-2	Chr03	17798618	17798741	17798680	bio11Pvspoolinput.macs2.macs_peak_1530	bio12Pvspoolinput.macs2.macs_peak_2557		Intergenic
Merged-Chr03-18075932-2	Chr03	18075838	18076026	18075932	bio11Pvspoolinput.macs2.macs_peak_1538	bio12Pvspoolinput.macs2.macs_peak_2567		Promoter
Merged-Chr03-18084613-2	Chr03	18084543	18084684	18084614	bio11Pvspoolinput.macs2.macs_peak_1539	bio12Pvspoolinput.macs2.macs_peak_2571		Intergenic
Merged-Chr03-18085074-2	Chr03	18085017	18085131	18085074	bio11Pvspoolinput.macs2.macs_peak_1540	bio12Pvspoolinput.macs2.macs_peak_2572		Intergenic
Merged-Chr03-18120898-2	Chr03	18120841	18120956	18120899	bio11Pvspoolinput.macs2.macs_peak_1541	bio12Pvspoolinput.macs2.macs_peak_2574		Intergenic
Merged-Chr03-18257931-2	Chr03	18257845	18258017	18257931	bio11Pvspoolinput.macs2.macs_peak_1544	bio12Pvspoolinput.macs2.macs_peak_2581		Promoter
Merged-Chr03-18355418-2	Chr03	18355344	18355492	18355418	bio11Pvspoolinput.macs2.macs_peak_1547	bio12Pvspoolinput.macs2.macs_peak_2588		Intergenic
Merged-Chr03-18449762-2	Chr03	18449663	18449862	18449763	bio11Pvspoolinput.macs2.macs_peak_1553	bio12Pvspoolinput.macs2.macs_peak_2594		Promoter
Merged-Chr03-18599708-2	Chr03	18599638	18599779	18599709	bio11Pvspoolinput.macs2.macs_peak_1557	bio12Pvspoolinput.macs2.macs_peak_2604		Promoter
Merged-Chr03-18782612-2	Chr03	18782559	18782666	18782613	bio11Pvspoolinput.macs2.macs_peak_1563	bio12Pvspoolinput.macs2.macs_peak_2616		Intergenic
Merged-Chr03-18783313-2	Chr03	18783237	18783390	18783314	bio11Pvspoolinput.macs2.macs_peak_1564	bio12Pvspoolinput.macs2.macs_peak_2617		Intergenic
Merged-Chr03-18880043-2	Chr03	18879979	18880107	18880043	bio11Pvspoolinput.macs2.macs_peak_1566	bio12Pvspoolinput.macs2.macs_peak_2621		5' UTR
Merged-Chr03-18881466-2	Chr03	18881367	18881565	18881466	bio11Pvspoolinput.macs2.macs_peak_1568	bio12Pvspoolinput.macs2.macs_peak_2623		Promoter
Merged-Chr03-19427962-2	Chr03	19427870	19428054	19427962	bio11Pvspoolinput.macs2.macs_peak_1576	bio12Pvspoolinput.macs2.macs_peak_2634		Promoter
Merged-Chr03-19463804-2	Chr03	19463745	19463864	19463805	bio11Pvspoolinput.macs2.macs_peak_1577	bio12Pvspoolinput.macs2.macs_peak_2635		Intergenic
Merged-Chr03-19666575-2	Chr03	19666499	19666652	19666576	bio11Pvspoolinput.macs2.macs_peak_1581	bio12Pvspoolinput.macs2.macs_peak_2643		Intergenic
Merged-Chr02-6207699-2	Chr02	6207646	6207753	6207700	bio11Pvspoolinput.macs2.macs_peak_918	bio12Pvspoolinput.macs2.macs_peak_1564		Intergenic
Merged-Chr02-6725652-2	Chr02	6725580	6725725	6725653	bio11Pvspoolinput.macs2.macs_peak_934	bio12Pvspoolinput.macs2.macs_peak_1592		Intron
Merged-Chr02-6782509-2	Chr02	6782447	6782572	6782510	bio11Pvspoolinput.macs2.macs_peak_938	bio12Pvspoolinput.macs2.macs_peak_1602		Intergenic
Merged-Chr15-6327846-2	Chr15	6327793	6327900	6327847	bio11Pvspoolinput.macs2.macs_peak_5602	bio12Pvspoolinput.macs2.macs_peak_9283		Promoter
Merged-Chr15-6329180-2	Chr15	6329128	6329233	6329181	bio11Pvspoolinput.macs2.macs_peak_5604	bio12Pvspoolinput.macs2.macs_peak_9285		Intergenic
Merged-Chr15-6330475-2	Chr15	6330424	6330526	6330475	bio11Pvspoolinput.macs2.macs_peak_5606	bio12Pvspoolinput.macs2.macs_peak_9287		Intergenic
Merged-Chr15-6330743-2	Chr15	6330681	6330805	6330743	bio11Pvspoolinput.macs2.macs_peak_5607	bio12Pvspoolinput.macs2.macs_peak_9288		Intergenic
Merged-Chr02-7995554-2	Chr02	7995459	7995649	7995554	bio11Pvspoolinput.macs2.macs_peak_971	bio12Pvspoolinput.macs2.macs_peak_1676		Promoter
Merged-Chr02-8396746-2	Chr02	8396683	8396810	8396747	bio11Pvspoolinput.macs2.macs_peak_977	bio12Pvspoolinput.macs2.macs_peak_1690		Promoter
Merged-Chr10-10656418-2	Chr10	10656355	10656481	10656418	bio11Pvspoolinput.macs2.macs_peak_4006	bio12Pvspoolinput.macs2.macs_peak_6666		Intergenic
Merged-Chr10-10657021-2	Chr10	10656966	10657077	10657022	bio11Pvspoolinput.macs2.macs_peak_4007	bio12Pvspoolinput.macs2.macs_peak_6667		Intergenic
Merged-Chr15-6409242-2	Chr15	6409181	6409303	6409242	bio11Pvspoolinput.macs2.macs_peak_5610	bio12Pvspoolinput.macs2.macs_peak_9290		Intergenic
Merged-Chr02-8444836-2	Chr02	8444772	8444901	8444837	bio11Pvspoolinput.macs2.macs_peak_980	bio12Pvspoolinput.macs2.macs_peak_1693		Intergenic
Merged-Chr02-8452868-2	Chr02	8452790	8452947	8452869	bio11Pvspoolinput.macs2.macs_peak_981	bio12Pvspoolinput.macs2.macs_peak_1694		Intergenic
Merged-Chr02-8647071-2	Chr02	8646979	8647164	8647072	bio11Pvspoolinput.macs2.macs_peak_989	bio12Pvspoolinput.macs2.macs_peak_1712		5' UTR
Merged-Chr15-9548582-2	Chr15	9548525	9548640	9548583	bio11Pvspoolinput.macs2.macs_peak_5629	bio12Pvspoolinput.macs2.macs_peak_9318		Promoter
Merged-Chr02-8651360-2	Chr02	8651289	8651431	8651360	bio11Pvspoolinput.macs2.macs_peak_992	bio12Pvspoolinput.macs2.macs_peak_1713		Intergenic
Merged-Chr10-11091406-2	Chr10	11091334	11091479	11091407	bio11Pvspoolinput.macs2.macs_peak_4028	bio12Pvspoolinput.macs2.macs_peak_6701		Intergenic
Merged-Chr10-11301680-2	Chr10	11301629	11301731	11301680	bio11Pvspoolinput.macs2.macs_peak_4037	bio12Pvspoolinput.macs2.macs_peak_6719		Intergenic
Merged-Chr10-11302022-2	Chr10	11301966	11302078	11302022	bio11Pvspoolinput.macs2.macs_peak_4038	bio12Pvspoolinput.macs2.macs_peak_6720		Intergenic
Merged-Chr15-10000051-2	Chr15	9999993	10000109	10000051	bio11Pvspoolinput.macs2.macs_peak_5646	bio12Pvspoolinput.macs2.macs_peak_9337		Promoter
Merged-Chr10-11364829-2	Chr10	11364743	11364916	11364830	bio11Pvspoolinput.macs2.macs_peak_4043	bio12Pvspoolinput.macs2.macs_peak_6729		Promoter
Merged-Chr10-11520453-2	Chr10	11520373	11520533	11520453	bio11Pvspoolinput.macs2.macs_peak_4046	bio12Pvspoolinput.macs2.macs_peak_6735		Intergenic
Merged-Chr10-11520948-2	Chr10	11520883	11521013	11520948	bio11Pvspoolinput.macs2.macs_peak_4047	bio12Pvspoolinput.macs2.macs_peak_6736		Intergenic
Merged-Chr15-10327024-2	Chr15	10326969	10327080	10327025	bio11Pvspoolinput.macs2.macs_peak_5654	bio12Pvspoolinput.macs2.macs_peak_9354		Promoter
Merged-Chr15-10555463-2	Chr15	10555412	10555514	10555463	bio11Pvspoolinput.macs2.macs_peak_5660	bio12Pvspoolinput.macs2.macs_peak_9363		Intergenic
Merged-Chr15-10555831-2	Chr15	10555780	10555883	10555832	bio11Pvspoolinput.macs2.macs_peak_5661	bio12Pvspoolinput.macs2.macs_peak_9364		Intergenic
Merged-Chr10-12205617-2	Chr10	12205564	12205670	12205617	bio11Pvspoolinput.macs2.macs_peak_4060	bio12Pvspoolinput.macs2.macs_peak_6757		3' UTR
Merged-Chr10-12207327-2	Chr10	12207239	12207416	12207328	bio11Pvspoolinput.macs2.macs_peak_4062	bio12Pvspoolinput.macs2.macs_peak_6760		Intergenic
Merged-Chr10-12334180-2	Chr10	12334109	12334251	12334180	bio11Pvspoolinput.macs2.macs_peak_4065	bio12Pvspoolinput.macs2.macs_peak_6765		3' UTR
Merged-Chr15-11055549-2	Chr15	11055476	11055622	11055549	bio11Pvspoolinput.macs2.macs_peak_5674	bio12Pvspoolinput.macs2.macs_peak_9376		Intergenic
Merged-Chr15-11467179-2	Chr15	11467128	11467231	11467180	bio11Pvspoolinput.macs2.macs_peak_5677	bio12Pvspoolinput.macs2.macs_peak_9381		Promoter
Merged-Chr15-11557453-2	Chr15	11557399	11557508	11557454	bio11Pvspoolinput.macs2.macs_peak_5679	bio12Pvspoolinput.macs2.macs_peak_9384		Promoter
Merged-Chr15-11578864-2	Chr15	11578784	11578944	11578864	bio11Pvspoolinput.macs2.macs_peak_5680	bio12Pvspoolinput.macs2.macs_peak_9385		Intergenic
Merged-Chr15-11588032-2	Chr15	11587946	11588119	11588033	bio11Pvspoolinput.macs2.macs_peak_5682	bio12Pvspoolinput.macs2.macs_peak_9387		Promoter
Merged-Chr15-11746448-2	Chr15	11746392	11746505	11746449	bio11Pvspoolinput.macs2.macs_peak_5686	bio12Pvspoolinput.macs2.macs_peak_9393		Intron
Merged-Chr10-12957130-2	Chr10	12957075	12957186	12957131	bio11Pvspoolinput.macs2.macs_peak_4082	bio12Pvspoolinput.macs2.macs_peak_6803		3' UTR
Merged-Chr10-13029076-2	Chr10	13028988	13029165	13029077	bio11Pvspoolinput.macs2.macs_peak_4084	bio12Pvspoolinput.macs2.macs_peak_6809		Promoter
Merged-Chr10-13029912-2	Chr10	13029847	13029977	13029912	bio11Pvspoolinput.macs2.macs_peak_4085	bio12Pvspoolinput.macs2.macs_peak_6810		Promoter
Merged-Chr10-13117074-2	Chr10	13116998	13117151	13117075	bio11Pvspoolinput.macs2.macs_peak_4089	bio12Pvspoolinput.macs2.macs_peak_6820		5' UTR
Merged-Chr15-11789165-2	Chr15	11789101	11789230	11789166	bio11Pvspoolinput.macs2.macs_peak_5695	bio12Pvspoolinput.macs2.macs_peak_9400		Promoter
Merged-Chr10-13145647-2	Chr10	13145565	13145730	13145648	bio11Pvspoolinput.macs2.macs_peak_4091	bio12Pvspoolinput.macs2.macs_peak_6826		Promoter
Merged-Chr10-13333542-2	Chr10	13333490	13333595	13333543	bio11Pvspoolinput.macs2.macs_peak_4099	bio12Pvspoolinput.macs2.macs_peak_6842		Intergenic
Merged-Chr03-20658528-2	Chr03	20658465	20658592	20658529	bio11Pvspoolinput.macs2.macs_peak_1607	bio12Pvspoolinput.macs2.macs_peak_2673		Intergenic
Merged-Chr03-20660033-2	Chr03	20659981	20660086	20660034	bio11Pvspoolinput.macs2.macs_peak_1608	bio12Pvspoolinput.macs2.macs_peak_2675		Intergenic
Merged-Chr03-20793647-2	Chr03	20793562	20793733	20793648	bio11Pvspoolinput.macs2.macs_peak_1611	bio12Pvspoolinput.macs2.macs_peak_2678		Promoter
Merged-Chr03-20794216-2	Chr03	20794150	20794283	20794217	bio11Pvspoolinput.macs2.macs_peak_1612	bio12Pvspoolinput.macs2.macs_peak_2679		Promoter
Merged-Chr03-20930597-2	Chr03	20930547	20930648	20930598	bio11Pvspoolinput.macs2.macs_peak_1614	bio12Pvspoolinput.macs2.macs_peak_2681		Intergenic
Merged-Chr03-21453459-2	Chr03	21453399	21453520	21453460	bio11Pvspoolinput.macs2.macs_peak_1620	bio12Pvspoolinput.macs2.macs_peak_2692		Promoter
Merged-Chr03-21488054-2	Chr03	21487990	21488119	21488055	bio11Pvspoolinput.macs2.macs_peak_1621	bio12Pvspoolinput.macs2.macs_peak_2695		Intron
Merged-Chr03-21654698-2	Chr03	21654644	21654753	21654699	bio11Pvspoolinput.macs2.macs_peak_1624	bio12Pvspoolinput.macs2.macs_peak_2704		Promoter
Merged-Chr03-21681169-2	Chr03	21681102	21681237	21681170	bio11Pvspoolinput.macs2.macs_peak_1625	bio12Pvspoolinput.macs2.macs_peak_2707		Promoter
Merged-Chr04-139377-2	Chr04	139302	139453	139378	bio11Pvspoolinput.macs2.macs_peak_1629	bio12Pvspoolinput.macs2.macs_peak_2711		Intergenic
Merged-Chr04-148368-2	Chr04	148301	148435	148368	bio11Pvspoolinput.macs2.macs_peak_1631	bio12Pvspoolinput.macs2.macs_peak_2713		Intergenic
Merged-Chr04-149310-2	Chr04	149223	149397	149310	bio11Pvspoolinput.macs2.macs_peak_1633	bio12Pvspoolinput.macs2.macs_peak_2714		Intergenic
Merged-Chr04-215960-2	Chr04	215871	216050	215961	bio11Pvspoolinput.macs2.macs_peak_1635	bio12Pvspoolinput.macs2.macs_peak_2720		Promoter
Merged-Chr04-260899-2	Chr04	260840	260959	260900	bio11Pvspoolinput.macs2.macs_peak_1636	bio12Pvspoolinput.macs2.macs_peak_2721		Promoter
Merged-Chr04-1051600-2	Chr04	1051506	1051694	1051600	bio11Pvspoolinput.macs2.macs_peak_1661	bio12Pvspoolinput.macs2.macs_peak_2752		Promoter
Merged-Chr04-1052136-2	Chr04	1052063	1052209	1052136	bio11Pvspoolinput.macs2.macs_peak_1662	bio12Pvspoolinput.macs2.macs_peak_2753		Promoter
Merged-Chr04-1190303-2	Chr04	1190243	1190363	1190303	bio11Pvspoolinput.macs2.macs_peak_1663	bio12Pvspoolinput.macs2.macs_peak_2760		Promoter
Merged-Chr04-1190758-2	Chr04	1190664	1190853	1190759	bio11Pvspoolinput.macs2.macs_peak_1664	bio12Pvspoolinput.macs2.macs_peak_2761		Promoter
Merged-Chr04-1315417-2	Chr04	1315357	1315477	1315417	bio11Pvspoolinput.macs2.macs_peak_1670	bio12Pvspoolinput.macs2.macs_peak_2767		Promoter
Merged-Chr04-1627340-2	Chr04	1627286	1627395	1627341	bio11Pvspoolinput.macs2.macs_peak_1675	bio12Pvspoolinput.macs2.macs_peak_2777		Intron
Merged-Chr04-2133626-2	Chr04	2133554	2133699	2133627	bio11Pvspoolinput.macs2.macs_peak_1683	bio12Pvspoolinput.macs2.macs_peak_2787		Intergenic
Merged-Chr04-2296645-2	Chr04	2296581	2296709	2296645	bio11Pvspoolinput.macs2.macs_peak_1688	bio12Pvspoolinput.macs2.macs_peak_2791		5' UTR
Merged-Chr04-2566506-2	Chr04	2566454	2566559	2566507	bio11Pvspoolinput.macs2.macs_peak_1696	bio12Pvspoolinput.macs2.macs_peak_2802		Intergenic
Merged-Chr04-2566789-2	Chr04	2566727	2566851	2566789	bio11Pvspoolinput.macs2.macs_peak_1697	bio12Pvspoolinput.macs2.macs_peak_2803		Intergenic
Merged-Chr15-12183176-2	Chr15	12183123	12183230	12183177	bio11Pvspoolinput.macs2.macs_peak_5703	bio12Pvspoolinput.macs2.macs_peak_9414		Promoter
Merged-Chr15-12184150-2	Chr15	12184096	12184204	12184150	bio11Pvspoolinput.macs2.macs_peak_5704	bio12Pvspoolinput.macs2.macs_peak_9415		Promoter
Merged-Chr15-12419648-2	Chr15	12419573	12419724	12419649	bio11Pvspoolinput.macs2.macs_peak_5710	bio12Pvspoolinput.macs2.macs_peak_9427		Intergenic
Merged-Chr15-12419955-2	Chr15	12419902	12420009	12419956	bio11Pvspoolinput.macs2.macs_peak_5711	bio12Pvspoolinput.macs2.macs_peak_9428		Intergenic
Merged-Chr15-12568379-2	Chr15	12568326	12568432	12568379	bio11Pvspoolinput.macs2.macs_peak_5712	bio12Pvspoolinput.macs2.macs_peak_9429		3' UTR
Merged-Chr15-13245710-2	Chr15	13245637	13245784	13245711	bio11Pvspoolinput.macs2.macs_peak_5718	bio12Pvspoolinput.macs2.macs_peak_9440		Promoter
Merged-Chr15-13310562-2	Chr15	13310494	13310630	13310562	bio11Pvspoolinput.macs2.macs_peak_5722	bio12Pvspoolinput.macs2.macs_peak_9450		Intergenic
Merged-Chr15-13316438-2	Chr15	13316357	13316519	13316438	bio11Pvspoolinput.macs2.macs_peak_5724	bio12Pvspoolinput.macs2.macs_peak_9455		Intergenic
Merged-Chr15-13323622-2	Chr15	13323531	13323714	13323623	bio11Pvspoolinput.macs2.macs_peak_5726	bio12Pvspoolinput.macs2.macs_peak_9458		Intergenic
Merged-Chr15-13324294-2	Chr15	13324234	13324355	13324295	bio11Pvspoolinput.macs2.macs_peak_5727	bio12Pvspoolinput.macs2.macs_peak_9459		Intergenic
Merged-Chr10-14112415-2	Chr10	14112348	14112482	14112415	bio11Pvspoolinput.macs2.macs_peak_4126	bio12Pvspoolinput.macs2.macs_peak_6886		Promoter
Merged-Chr10-14177950-2	Chr10	14177885	14178016	14177951	bio11Pvspoolinput.macs2.macs_peak_4128	bio12Pvspoolinput.macs2.macs_peak_6889		Intron
Merged-Chr10-14178548-2	Chr10	14178494	14178603	14178549	bio11Pvspoolinput.macs2.macs_peak_4129	bio12Pvspoolinput.macs2.macs_peak_6890		Intron
Merged-Chr15-13994468-2	Chr15	13994383	13994553	13994468	bio11Pvspoolinput.macs2.macs_peak_5738	bio12Pvspoolinput.macs2.macs_peak_9474		Promoter
Merged-Chr15-14046438-2	Chr15	14046378	14046499	14046439	bio11Pvspoolinput.macs2.macs_peak_5739	bio12Pvspoolinput.macs2.macs_peak_9477		Promoter
Merged-Chr10-14208683-2	Chr10	14208610	14208757	14208684	bio11Pvspoolinput.macs2.macs_peak_4133	bio12Pvspoolinput.macs2.macs_peak_6896		Promoter
Merged-Chr10-14355567-2	Chr10	14355512	14355623	14355568	bio11Pvspoolinput.macs2.macs_peak_4137	bio12Pvspoolinput.macs2.macs_peak_6905		5' UTR
Merged-Chr10-14355822-2	Chr10	14355772	14355872	14355822	bio11Pvspoolinput.macs2.macs_peak_4138	bio12Pvspoolinput.macs2.macs_peak_6906		Promoter
Merged-Chr10-14360044-2	Chr10	14359949	14360139	14360044	bio11Pvspoolinput.macs2.macs_peak_4139	bio12Pvspoolinput.macs2.macs_peak_6908		Intron
Merged-Chr15-14182055-2	Chr15	14181995	14182116	14182056	bio11Pvspoolinput.macs2.macs_peak_5746	bio12Pvspoolinput.macs2.macs_peak_9489		Intergenic
Merged-Chr10-14431913-2	Chr10	14431816	14432010	14431913	bio11Pvspoolinput.macs2.macs_peak_4141	bio12Pvspoolinput.macs2.macs_peak_6915		Intergenic
Merged-Chr10-14464555-2	Chr10	14464494	14464616	14464555	bio11Pvspoolinput.macs2.macs_peak_4143	bio12Pvspoolinput.macs2.macs_peak_6918		3' UTR
Merged-Chr10-14845762-2	Chr10	14845676	14845849	14845763	bio11Pvspoolinput.macs2.macs_peak_4149	bio12Pvspoolinput.macs2.macs_peak_6933		Promoter
Merged-Chr15-14628148-2	Chr15	14628097	14628200	14628149	bio11Pvspoolinput.macs2.macs_peak_5755	bio12Pvspoolinput.macs2.macs_peak_9510		Intergenic
Merged-Chr15-14628523-2	Chr15	14628446	14628600	14628523	bio11Pvspoolinput.macs2.macs_peak_5756	bio12Pvspoolinput.macs2.macs_peak_9511		Intergenic
Merged-Chr15-14675269-2	Chr15	14675215	14675324	14675270	bio11Pvspoolinput.macs2.macs_peak_5760	bio12Pvspoolinput.macs2.macs_peak_9513		Promoter
Merged-Chr15-14675692-2	Chr15	14675637	14675748	14675693	bio11Pvspoolinput.macs2.macs_peak_5761	bio12Pvspoolinput.macs2.macs_peak_9514		Promoter
Merged-Chr15-14984979-2	Chr15	14984913	14985046	14984980	bio11Pvspoolinput.macs2.macs_peak_5768	bio12Pvspoolinput.macs2.macs_peak_9528		Promoter
Merged-Chr10-15824161-2	Chr10	15824101	15824222	15824162	bio11Pvspoolinput.macs2.macs_peak_4166	bio12Pvspoolinput.macs2.macs_peak_6976		Intergenic
Merged-Chr10-15872498-2	Chr10	15872434	15872563	15872499	bio11Pvspoolinput.macs2.macs_peak_4168	bio12Pvspoolinput.macs2.macs_peak_6982		Intergenic
Merged-Chr15-15002058-2	Chr15	15001992	15002125	15002059	bio11Pvspoolinput.macs2.macs_peak_5770	bio12Pvspoolinput.macs2.macs_peak_9531		5' UTR
Merged-Chr15-15002612-2	Chr15	15002557	15002667	15002612	bio11Pvspoolinput.macs2.macs_peak_5772	bio12Pvspoolinput.macs2.macs_peak_9532		Promoter
Merged-Chr15-15010539-2	Chr15	15010483	15010595	15010539	bio11Pvspoolinput.macs2.macs_peak_5773	bio12Pvspoolinput.macs2.macs_peak_9536		Intron
Merged-Chr16-77847-2	Chr16	77749	77946	77848	bio11Pvspoolinput.macs2.macs_peak_5779	bio12Pvspoolinput.macs2.macs_peak_9549		Promoter
Merged-Chr10-16175170-2	Chr10	16175117	16175223	16175170	bio11Pvspoolinput.macs2.macs_peak_4175	bio12Pvspoolinput.macs2.macs_peak_6999		Intergenic
Merged-Chr16-185340-2	Chr16	185282	185398	185340	bio11Pvspoolinput.macs2.macs_peak_5784	bio12Pvspoolinput.macs2.macs_peak_9553		Promoter
Merged-Chr10-16535378-2	Chr10	16535317	16535440	16535379	bio11Pvspoolinput.macs2.macs_peak_4182	bio12Pvspoolinput.macs2.macs_peak_7019		Promoter
Merged-Chr10-16787445-2	Chr10	16787388	16787503	16787446	bio11Pvspoolinput.macs2.macs_peak_4188	bio12Pvspoolinput.macs2.macs_peak_7028		Intergenic
Merged-Chr16-524724-2	Chr16	524654	524795	524725	bio11Pvspoolinput.macs2.macs_peak_5793	bio12Pvspoolinput.macs2.macs_peak_9569		Intron
Merged-Chr10-16826027-2	Chr10	16825944	16826110	16826027	bio11Pvspoolinput.macs2.macs_peak_4190	bio12Pvspoolinput.macs2.macs_peak_7031		Promoter
Merged-Chr10-17063869-2	Chr10	17063801	17063937	17063869	bio11Pvspoolinput.macs2.macs_peak_4198	bio12Pvspoolinput.macs2.macs_peak_7045		Promoter
Merged-Chr04-2805668-2	Chr04	2805612	2805724	2805668	bio11Pvspoolinput.macs2.macs_peak_1706	bio12Pvspoolinput.macs2.macs_peak_2819		Intergenic
Merged-Chr04-3310476-2	Chr04	3310425	3310528	3310477	bio11Pvspoolinput.macs2.macs_peak_1716	bio12Pvspoolinput.macs2.macs_peak_2837		5' UTR
Merged-Chr04-3686580-2	Chr04	3686525	3686635	3686580	bio11Pvspoolinput.macs2.macs_peak_1728	bio12Pvspoolinput.macs2.macs_peak_2858		Intergenic
Merged-Chr04-3761484-2	Chr04	3761429	3761539	3761484	bio11Pvspoolinput.macs2.macs_peak_1731	bio12Pvspoolinput.macs2.macs_peak_2863		Promoter
Merged-Chr04-3817379-2	Chr04	3817327	3817431	3817379	bio11Pvspoolinput.macs2.macs_peak_1732	bio12Pvspoolinput.macs2.macs_peak_2866		Promoter
Merged-Chr04-3908705-2	Chr04	3908629	3908782	3908706	bio11Pvspoolinput.macs2.macs_peak_1734	bio12Pvspoolinput.macs2.macs_peak_2870		Promoter
Merged-Chr04-3918441-2	Chr04	3918386	3918496	3918441	bio11Pvspoolinput.macs2.macs_peak_1737	bio12Pvspoolinput.macs2.macs_peak_2873		Promoter
Merged-Chr04-4050162-2	Chr04	4050109	4050215	4050162	bio11Pvspoolinput.macs2.macs_peak_1740	bio12Pvspoolinput.macs2.macs_peak_2878		Promoter
Merged-Chr04-4348023-2	Chr04	4347963	4348083	4348023	bio11Pvspoolinput.macs2.macs_peak_1744	bio12Pvspoolinput.macs2.macs_peak_2884		Intron
Merged-Chr04-5251432-2	Chr04	5251363	5251502	5251433	bio11Pvspoolinput.macs2.macs_peak_1767	bio12Pvspoolinput.macs2.macs_peak_2906		Intergenic
Merged-Chr04-5251803-2	Chr04	5251732	5251875	5251804	bio11Pvspoolinput.macs2.macs_peak_1768	bio12Pvspoolinput.macs2.macs_peak_2907		Intergenic
Merged-Chr04-5425014-2	Chr04	5424930	5425099	5425015	bio11Pvspoolinput.macs2.macs_peak_1771	bio12Pvspoolinput.macs2.macs_peak_2910		Intergenic
Merged-Chr04-6194514-2	Chr04	6194459	6194570	6194515	bio11Pvspoolinput.macs2.macs_peak_1774	bio12Pvspoolinput.macs2.macs_peak_2921		3' UTR
Merged-Chr04-6268317-2	Chr04	6268232	6268402	6268317	bio11Pvspoolinput.macs2.macs_peak_1776	bio12Pvspoolinput.macs2.macs_peak_2923		Promoter
Merged-Chr04-6813721-2	Chr04	6813661	6813781	6813721	bio11Pvspoolinput.macs2.macs_peak_1786	bio12Pvspoolinput.macs2.macs_peak_2935		Intergenic
Merged-Chr04-7016353-2	Chr04	7016301	7016405	7016353	bio11Pvspoolinput.macs2.macs_peak_1790	bio12Pvspoolinput.macs2.macs_peak_2940		5' UTR
Merged-Chr16-761887-2	Chr16	761829	761946	761888	bio11Pvspoolinput.macs2.macs_peak_5800	bio12Pvspoolinput.macs2.macs_peak_9578		Promoter
Merged-Chr16-1386958-2	Chr16	1386893	1387024	1386959	bio11Pvspoolinput.macs2.macs_peak_5803	bio12Pvspoolinput.macs2.macs_peak_9586		Intron
Merged-Chr16-1387336-2	Chr16	1387263	1387409	1387336	bio11Pvspoolinput.macs2.macs_peak_5804	bio12Pvspoolinput.macs2.macs_peak_9587		Intron
Merged-Chr10-17137876-2	Chr10	17137820	17137933	17137877	bio11Pvspoolinput.macs2.macs_peak_4202	bio12Pvspoolinput.macs2.macs_peak_7048		Promoter
Merged-Chr16-1664315-2	Chr16	1664234	1664396	1664315	bio11Pvspoolinput.macs2.macs_peak_5810	bio12Pvspoolinput.macs2.macs_peak_9594		Promoter
Merged-Chr16-1664774-2	Chr16	1664675	1664874	1664775	bio11Pvspoolinput.macs2.macs_peak_5812	bio12Pvspoolinput.macs2.macs_peak_9595		Promoter
Merged-Chr16-1784288-2	Chr16	1784222	1784355	1784289	bio11Pvspoolinput.macs2.macs_peak_5814	bio12Pvspoolinput.macs2.macs_peak_9599		Promoter
Merged-Chr16-1926477-2	Chr16	1926415	1926540	1926478	bio11Pvspoolinput.macs2.macs_peak_5819	bio12Pvspoolinput.macs2.macs_peak_9602		Intergenic
Merged-Chr10-18153871-2	Chr10	18153816	18153926	18153871	bio11Pvspoolinput.macs2.macs_peak_4215	bio12Pvspoolinput.macs2.macs_peak_7086		Intergenic
Merged-Chr10-18198809-2	Chr10	18198722	18198897	18198810	bio11Pvspoolinput.macs2.macs_peak_4219	bio12Pvspoolinput.macs2.macs_peak_7092		5' UTR
Merged-Chr10-18278198-2	Chr10	18278136	18278260	18278198	bio11Pvspoolinput.macs2.macs_peak_4221	bio12Pvspoolinput.macs2.macs_peak_7096		Promoter
Merged-Chr10-18376616-2	Chr10	18376520	18376713	18376617	bio11Pvspoolinput.macs2.macs_peak_4228	bio12Pvspoolinput.macs2.macs_peak_7108		Intergenic
Merged-Chr16-2322137-2	Chr16	2322084	2322190	2322137	bio11Pvspoolinput.macs2.macs_peak_5834	bio12Pvspoolinput.macs2.macs_peak_9625		Intergenic
Merged-Chr10-18425373-2	Chr10	18425292	18425455	18425374	bio11Pvspoolinput.macs2.macs_peak_4232	bio12Pvspoolinput.macs2.macs_peak_7117		Intergenic
Merged-Chr10-18525235-2	Chr10	18525178	18525293	18525236	bio11Pvspoolinput.macs2.macs_peak_4239	bio12Pvspoolinput.macs2.macs_peak_7127		Intron
Merged-Chr16-3078443-2	Chr16	3078374	3078513	3078444	bio11Pvspoolinput.macs2.macs_peak_5842	bio12Pvspoolinput.macs2.macs_peak_9647		5' UTR
Merged-Chr16-3129032-2	Chr16	3128979	3129086	3129033	bio11Pvspoolinput.macs2.macs_peak_5844	bio12Pvspoolinput.macs2.macs_peak_9649		Intergenic
Merged-Chr10-18535765-2	Chr10	18535700	18535831	18535766	bio11Pvspoolinput.macs2.macs_peak_4241	bio12Pvspoolinput.macs2.macs_peak_7129		Intergenic
Merged-Chr10-18536063-2	Chr10	18536006	18536121	18536064	bio11Pvspoolinput.macs2.macs_peak_4242	bio12Pvspoolinput.macs2.macs_peak_7130		Intergenic
Merged-Chr10-18537051-2	Chr10	18536986	18537116	18537051	bio11Pvspoolinput.macs2.macs_peak_4243	bio12Pvspoolinput.macs2.macs_peak_7131		Intergenic
Merged-Chr10-18675563-2	Chr10	18675497	18675629	18675563	bio11Pvspoolinput.macs2.macs_peak_4246	bio12Pvspoolinput.macs2.macs_peak_7139		Intergenic
Merged-Chr10-18774757-2	Chr10	18774703	18774812	18774758	bio11Pvspoolinput.macs2.macs_peak_4249	bio12Pvspoolinput.macs2.macs_peak_7142		Intron
Merged-Chr16-3505728-2	Chr16	3505668	3505788	3505728	bio11Pvspoolinput.macs2.macs_peak_5857	bio12Pvspoolinput.macs2.macs_peak_9667		5' UTR
Merged-Chr16-3518969-2	Chr16	3518913	3519026	3518970	bio11Pvspoolinput.macs2.macs_peak_5858	bio12Pvspoolinput.macs2.macs_peak_9670		Promoter
Merged-Chr16-3644864-2	Chr16	3644814	3644915	3644865	bio11Pvspoolinput.macs2.macs_peak_5859	bio12Pvspoolinput.macs2.macs_peak_9671		Intergenic
Merged-Chr10-18853580-2	Chr10	18853510	18853650	18853580	bio11Pvspoolinput.macs2.macs_peak_4253	bio12Pvspoolinput.macs2.macs_peak_7147		Intergenic
Merged-Chr16-3916384-2	Chr16	3916327	3916442	3916385	bio11Pvspoolinput.macs2.macs_peak_5865	bio12Pvspoolinput.macs2.macs_peak_9684		Promoter
Merged-Chr16-4038668-2	Chr16	4038600	4038736	4038668	bio11Pvspoolinput.macs2.macs_peak_5867	bio12Pvspoolinput.macs2.macs_peak_9685		Intergenic
Merged-Chr16-4039057-2	Chr16	4038993	4039121	4039057	bio11Pvspoolinput.macs2.macs_peak_5868	bio12Pvspoolinput.macs2.macs_peak_9686		Intergenic
Merged-Chr10-18962656-2	Chr10	18962597	18962715	18962656	bio11Pvspoolinput.macs2.macs_peak_4260	bio12Pvspoolinput.macs2.macs_peak_7159		Promoter
Merged-Chr16-4047789-2	Chr16	4047734	4047845	4047790	bio11Pvspoolinput.macs2.macs_peak_5870	bio12Pvspoolinput.macs2.macs_peak_9688		Intergenic
Merged-Chr16-4639778-2	Chr16	4639718	4639838	4639778	bio11Pvspoolinput.macs2.macs_peak_5876	bio12Pvspoolinput.macs2.macs_peak_9704		Intron
Merged-Chr16-4699269-2	Chr16	4699170	4699369	4699270	bio11Pvspoolinput.macs2.macs_peak_5877	bio12Pvspoolinput.macs2.macs_peak_9707		5' UTR
Merged-Chr16-4715820-2	Chr16	4715760	4715880	4715820	bio11Pvspoolinput.macs2.macs_peak_5878	bio12Pvspoolinput.macs2.macs_peak_9710		Intron
Merged-Chr10-19180243-2	Chr10	19180166	19180320	19180243	bio11Pvspoolinput.macs2.macs_peak_4270	bio12Pvspoolinput.macs2.macs_peak_7175		3' UTR
Merged-Chr10-19234983-2	Chr10	19234930	19235036	19234983	bio11Pvspoolinput.macs2.macs_peak_4273	bio12Pvspoolinput.macs2.macs_peak_7177		Promoter
Merged-Chr10-19510129-2	Chr10	19510068	19510191	19510130	bio11Pvspoolinput.macs2.macs_peak_4277	bio12Pvspoolinput.macs2.macs_peak_7199		Intergenic
Merged-Chr16-4767264-2	Chr16	4767194	4767334	4767264	bio11Pvspoolinput.macs2.macs_peak_5880	bio12Pvspoolinput.macs2.macs_peak_9713		Promoter
Merged-Chr16-4869873-2	Chr16	4869817	4869930	4869874	bio11Pvspoolinput.macs2.macs_peak_5881	bio12Pvspoolinput.macs2.macs_peak_9716		Intergenic
Merged-Chr16-4870484-2	Chr16	4870418	4870551	4870485	bio11Pvspoolinput.macs2.macs_peak_5882	bio12Pvspoolinput.macs2.macs_peak_9718		Intergenic
Merged-Chr16-5237218-2	Chr16	5237165	5237272	5237219	bio11Pvspoolinput.macs2.macs_peak_5888	bio12Pvspoolinput.macs2.macs_peak_9727		Intergenic
Merged-Chr10-19730810-2	Chr10	19730734	19730886	19730810	bio11Pvspoolinput.macs2.macs_peak_4287	bio12Pvspoolinput.macs2.macs_peak_7214		Intron
Merged-Chr10-19911599-2	Chr10	19911529	19911669	19911599	bio11Pvspoolinput.macs2.macs_peak_4289	bio12Pvspoolinput.macs2.macs_peak_7223		Promoter
Merged-Chr16-5453160-2	Chr16	5453108	5453213	5453161	bio11Pvspoolinput.macs2.macs_peak_5893	bio12Pvspoolinput.macs2.macs_peak_9737		Intergenic
Merged-Chr16-5522987-2	Chr16	5522934	5523040	5522987	bio11Pvspoolinput.macs2.macs_peak_5896	bio12Pvspoolinput.macs2.macs_peak_9740		Intergenic
Merged-Chr10-19955365-2	Chr10	19955304	19955426	19955365	bio11Pvspoolinput.macs2.macs_peak_4291	bio12Pvspoolinput.macs2.macs_peak_7229		Promoter
Merged-Chr10-19969718-2	Chr10	19969667	19969769	19969718	bio11Pvspoolinput.macs2.macs_peak_4292	bio12Pvspoolinput.macs2.macs_peak_7231		Intergenic
Merged-Chr10-20150914-2	Chr10	20150833	20150995	20150914	bio11Pvspoolinput.macs2.macs_peak_4297	bio12Pvspoolinput.macs2.macs_peak_7248		Intergenic
Merged-Chr04-8185486-2	Chr04	8185432	8185541	8185487	bio11Pvspoolinput.macs2.macs_peak_1804	bio12Pvspoolinput.macs2.macs_peak_2965		Intergenic
Merged-Chr04-8403129-2	Chr04	8403078	8403181	8403130	bio11Pvspoolinput.macs2.macs_peak_1806	bio12Pvspoolinput.macs2.macs_peak_2970		Promoter
Merged-Chr04-8403495-2	Chr04	8403441	8403549	8403495	bio11Pvspoolinput.macs2.macs_peak_1807	bio12Pvspoolinput.macs2.macs_peak_2971		Intron
Merged-Chr04-8500611-2	Chr04	8500560	8500663	8500612	bio11Pvspoolinput.macs2.macs_peak_1808	bio12Pvspoolinput.macs2.macs_peak_2973		Intergenic
Merged-Chr04-8501710-2	Chr04	8501647	8501774	8501711	bio11Pvspoolinput.macs2.macs_peak_1809	bio12Pvspoolinput.macs2.macs_peak_2974		Intergenic
Merged-Chr04-9046049-2	Chr04	9045986	9046112	9046049	bio11Pvspoolinput.macs2.macs_peak_1813	bio12Pvspoolinput.macs2.macs_peak_2984		Promoter
Merged-Chr04-9046473-2	Chr04	9046410	9046536	9046473	bio11Pvspoolinput.macs2.macs_peak_1814	bio12Pvspoolinput.macs2.macs_peak_2985		Intergenic
Merged-Chr04-9560902-2	Chr04	9560836	9560969	9560903	bio11Pvspoolinput.macs2.macs_peak_1819	bio12Pvspoolinput.macs2.macs_peak_2991		Promoter
Merged-Chr04-12404210-2	Chr04	12404157	12404263	12404210	bio11Pvspoolinput.macs2.macs_peak_1831	bio12Pvspoolinput.macs2.macs_peak_3010		Intergenic
Merged-Chr04-14868472-2	Chr04	14868372	14868572	14868472	bio11Pvspoolinput.macs2.macs_peak_1834	bio12Pvspoolinput.macs2.macs_peak_3013		Intergenic
Merged-Chr04-15887515-2	Chr04	15887460	15887570	15887515	bio11Pvspoolinput.macs2.macs_peak_1842	bio12Pvspoolinput.macs2.macs_peak_3023		Intron
Merged-Chr04-15911562-2	Chr04	15911506	15911619	15911563	bio11Pvspoolinput.macs2.macs_peak_1844	bio12Pvspoolinput.macs2.macs_peak_3025		Intergenic
Merged-Chr04-16138829-2	Chr04	16138765	16138893	16138829	bio11Pvspoolinput.macs2.macs_peak_1848	bio12Pvspoolinput.macs2.macs_peak_3029		Intergenic
Merged-Chr04-16475531-2	Chr04	16475477	16475586	16475532	bio11Pvspoolinput.macs2.macs_peak_1855	bio12Pvspoolinput.macs2.macs_peak_3042		Promoter
Merged-Chr04-16717233-2	Chr04	16717180	16717287	16717234	bio11Pvspoolinput.macs2.macs_peak_1860	bio12Pvspoolinput.macs2.macs_peak_3046		Promoter
Merged-Chr04-16891916-2	Chr04	16891823	16892010	16891917	bio11Pvspoolinput.macs2.macs_peak_1864	bio12Pvspoolinput.macs2.macs_peak_3053		Intergenic
Merged-Chr04-17081859-2	Chr04	17081770	17081949	17081860	bio11Pvspoolinput.macs2.macs_peak_1865	bio12Pvspoolinput.macs2.macs_peak_3056		Intergenic
Merged-Chr04-17271220-2	Chr04	17271164	17271277	17271221	bio11Pvspoolinput.macs2.macs_peak_1869	bio12Pvspoolinput.macs2.macs_peak_3064		Promoter
Merged-Chr04-17439636-2	Chr04	17439560	17439712	17439636	bio11Pvspoolinput.macs2.macs_peak_1874	bio12Pvspoolinput.macs2.macs_peak_3068		Promoter
Merged-Chr04-17440085-2	Chr04	17440031	17440139	17440085	bio11Pvspoolinput.macs2.macs_peak_1875	bio12Pvspoolinput.macs2.macs_peak_3069		Promoter
Merged-Chr04-17656628-2	Chr04	17656577	17656679	17656628	bio11Pvspoolinput.macs2.macs_peak_1877	bio12Pvspoolinput.macs2.macs_peak_3076		3' UTR
Merged-Chr04-17893719-2	Chr04	17893668	17893771	17893720	bio11Pvspoolinput.macs2.macs_peak_1883	bio12Pvspoolinput.macs2.macs_peak_3090		Intergenic
Merged-Chr04-17896610-2	Chr04	17896521	17896699	17896610	bio11Pvspoolinput.macs2.macs_peak_1886	bio12Pvspoolinput.macs2.macs_peak_3093		Promoter
Merged-Chr04-17991786-2	Chr04	17991727	17991846	17991787	bio11Pvspoolinput.macs2.macs_peak_1890	bio12Pvspoolinput.macs2.macs_peak_3100		Promoter
Merged-Chr10-20320382-2	Chr10	20320317	20320448	20320383	bio11Pvspoolinput.macs2.macs_peak_4301	bio12Pvspoolinput.macs2.macs_peak_7258		Intergenic
Merged-Chr16-6863392-2	Chr16	6863323	6863461	6863392	bio11Pvspoolinput.macs2.macs_peak_5911	bio12Pvspoolinput.macs2.macs_peak_9756		Intergenic
Merged-Chr16-6863774-2	Chr16	6863702	6863846	6863774	bio11Pvspoolinput.macs2.macs_peak_5912	bio12Pvspoolinput.macs2.macs_peak_9757		Intergenic
Merged-Chr10-20665999-2	Chr10	20665942	20666057	20666000	bio11Pvspoolinput.macs2.macs_peak_4314	bio12Pvspoolinput.macs2.macs_peak_7284		Promoter
Merged-Chr16-9885980-2	Chr16	9885920	9886041	9885981	bio11Pvspoolinput.macs2.macs_peak_5928	bio12Pvspoolinput.macs2.macs_peak_9783		Intergenic
Merged-Chr10-20929582-2	Chr10	20929500	20929665	20929583	bio11Pvspoolinput.macs2.macs_peak_4327	bio12Pvspoolinput.macs2.macs_peak_7305		Intergenic
Merged-Chr16-11514365-2	Chr16	11514314	11514416	11514365	bio11Pvspoolinput.macs2.macs_peak_5937	bio12Pvspoolinput.macs2.macs_peak_9803		Intergenic
Merged-Chr10-21011704-2	Chr10	21011637	21011771	21011704	bio11Pvspoolinput.macs2.macs_peak_4338	bio12Pvspoolinput.macs2.macs_peak_7317		Intergenic
Merged-Chr10-21012668-2	Chr10	21012617	21012720	21012669	bio11Pvspoolinput.macs2.macs_peak_4339	bio12Pvspoolinput.macs2.macs_peak_7318		Promoter
Merged-Chr16-11603281-2	Chr16	11603223	11603339	11603281	bio11Pvspoolinput.macs2.macs_peak_5943	bio12Pvspoolinput.macs2.macs_peak_9808		Promoter
Merged-Chr16-11698350-2	Chr16	11698253	11698448	11698351	bio11Pvspoolinput.macs2.macs_peak_5944	bio12Pvspoolinput.macs2.macs_peak_9809		5' UTR
Merged-Chr16-11732550-2	Chr16	11732451	11732650	11732551	bio11Pvspoolinput.macs2.macs_peak_5946	bio12Pvspoolinput.macs2.macs_peak_9813		Intergenic
Merged-Chr16-11732996-2	Chr16	11732924	11733069	11732997	bio11Pvspoolinput.macs2.macs_peak_5947	bio12Pvspoolinput.macs2.macs_peak_9814		Intergenic
Merged-Chr10-21022731-2	Chr10	21022643	21022819	21022731	bio11Pvspoolinput.macs2.macs_peak_4341	bio12Pvspoolinput.macs2.macs_peak_7320		Intergenic
Merged-Chr10-21148532-2	Chr10	21148464	21148601	21148533	bio11Pvspoolinput.macs2.macs_peak_4347	bio12Pvspoolinput.macs2.macs_peak_7326		Promoter
Merged-Chr16-12324408-2	Chr16	12324345	12324472	12324409	bio11Pvspoolinput.macs2.macs_peak_5956	bio12Pvspoolinput.macs2.macs_peak_9830		Promoter
Merged-Chr16-13051288-2	Chr16	13051208	13051369	13051289	bio11Pvspoolinput.macs2.macs_peak_5968	bio12Pvspoolinput.macs2.macs_peak_9850		Intergenic
Merged-Chr10-21549379-2	Chr10	21549305	21549454	21549380	bio11Pvspoolinput.macs2.macs_peak_4363	bio12Pvspoolinput.macs2.macs_peak_7353		Promoter
Merged-Chr10-21549905-2	Chr10	21549836	21549975	21549906	bio11Pvspoolinput.macs2.macs_peak_4365	bio12Pvspoolinput.macs2.macs_peak_7354		Promoter
Merged-Chr10-21559032-2	Chr10	21558942	21559122	21559032	bio11Pvspoolinput.macs2.macs_peak_4367	bio12Pvspoolinput.macs2.macs_peak_7355		Intergenic
Merged-Chr16-13210046-2	Chr16	13209985	13210107	13210046	bio11Pvspoolinput.macs2.macs_peak_5970	bio12Pvspoolinput.macs2.macs_peak_9856		Intergenic
Merged-Chr10-22117190-2	Chr10	22117135	22117246	22117191	bio11Pvspoolinput.macs2.macs_peak_4375	bio12Pvspoolinput.macs2.macs_peak_7375		Promoter
Merged-Chr16-14430262-2	Chr16	14430200	14430325	14430263	bio11Pvspoolinput.macs2.macs_peak_5987	bio12Pvspoolinput.macs2.macs_peak_9892		Promoter
Merged-Chr10-22525872-2	Chr10	22525815	22525929	22525872	bio11Pvspoolinput.macs2.macs_peak_4381	bio12Pvspoolinput.macs2.macs_peak_7396		Promoter
Merged-Chr04-18533073-2	Chr04	18532995	18533152	18533074	bio11Pvspoolinput.macs2.macs_peak_1900	bio12Pvspoolinput.macs2.macs_peak_3118		Intergenic
Merged-Chr04-19047639-2	Chr04	19047586	19047692	19047639	bio11Pvspoolinput.macs2.macs_peak_1902	bio12Pvspoolinput.macs2.macs_peak_3124		Promoter
Merged-Chr04-19095345-2	Chr04	19095283	19095407	19095345	bio11Pvspoolinput.macs2.macs_peak_1906	bio12Pvspoolinput.macs2.macs_peak_3132		Intergenic
Merged-Chr04-19137294-2	Chr04	19137218	19137371	19137295	bio11Pvspoolinput.macs2.macs_peak_1907	bio12Pvspoolinput.macs2.macs_peak_3138		Intergenic
Merged-Chr04-19439336-2	Chr04	19439281	19439391	19439336	bio11Pvspoolinput.macs2.macs_peak_1920	bio12Pvspoolinput.macs2.macs_peak_3159		Promoter
Merged-Chr04-20002822-2	Chr04	20002743	20002902	20002823	bio11Pvspoolinput.macs2.macs_peak_1934	bio12Pvspoolinput.macs2.macs_peak_3185		Intergenic
Merged-Chr04-21160249-2	Chr04	21160194	21160305	21160250	bio11Pvspoolinput.macs2.macs_peak_1955	bio12Pvspoolinput.macs2.macs_peak_3222		Promoter
Merged-Chr04-21609050-2	Chr04	21608982	21609118	21609050	bio11Pvspoolinput.macs2.macs_peak_1962	bio12Pvspoolinput.macs2.macs_peak_3229		Intron
Merged-Chr04-21897400-2	Chr04	21897338	21897463	21897401	bio11Pvspoolinput.macs2.macs_peak_1964	bio12Pvspoolinput.macs2.macs_peak_3235		Promoter
Merged-Chr04-23020644-2	Chr04	23020579	23020709	23020644	bio11Pvspoolinput.macs2.macs_peak_1988	bio12Pvspoolinput.macs2.macs_peak_3260		Promoter
Merged-Chr04-23629785-2	Chr04	23629734	23629837	23629786	bio11Pvspoolinput.macs2.macs_peak_1994	bio12Pvspoolinput.macs2.macs_peak_3274		Promoter
Merged-Chr11-2731694-2	Chr11	2731644	2731745	2731695	bio11Pvspoolinput.macs2.macs_peak_4419	bio12Pvspoolinput.macs2.macs_peak_7458		Exon
Merged-Chr11-3107731-2	Chr11	3107668	3107794	3107731	bio11Pvspoolinput.macs2.macs_peak_4420	bio12Pvspoolinput.macs2.macs_peak_7459		Intergenic
Merged-Chr11-3480034-2	Chr11	3479943	3480125	3480034	bio11Pvspoolinput.macs2.macs_peak_4421	bio12Pvspoolinput.macs2.macs_peak_7461		Intergenic
Merged-Chr11-3845192-2	Chr11	3845115	3845269	3845192	bio11Pvspoolinput.macs2.macs_peak_4430	bio12Pvspoolinput.macs2.macs_peak_7479		Intergenic
Merged-Chr11-3894927-2	Chr11	3894871	3894983	3894927	bio11Pvspoolinput.macs2.macs_peak_4432	bio12Pvspoolinput.macs2.macs_peak_7482		Exon
Merged-Chr11-3947063-2	Chr11	3947009	3947118	3947064	bio11Pvspoolinput.macs2.macs_peak_4433	bio12Pvspoolinput.macs2.macs_peak_7483		Intergenic
Merged-Chr11-4454025-2	Chr11	4453971	4454080	4454026	bio11Pvspoolinput.macs2.macs_peak_4442	bio12Pvspoolinput.macs2.macs_peak_7497		Intron
Merged-Chr11-4454397-2	Chr11	4454339	4454455	4454397	bio11Pvspoolinput.macs2.macs_peak_4443	bio12Pvspoolinput.macs2.macs_peak_7498		Intron
Merged-Chr11-4719164-2	Chr11	4719109	4719219	4719164	bio11Pvspoolinput.macs2.macs_peak_4452	bio12Pvspoolinput.macs2.macs_peak_7510		Intergenic
Merged-Chr11-5003179-2	Chr11	5003099	5003259	5003179	bio11Pvspoolinput.macs2.macs_peak_4458	bio12Pvspoolinput.macs2.macs_peak_7519		Intergenic
Merged-Chr11-5066385-2	Chr11	5066330	5066440	5066385	bio11Pvspoolinput.macs2.macs_peak_4461	bio12Pvspoolinput.macs2.macs_peak_7523		Intergenic
Merged-Chr11-5066895-2	Chr11	5066833	5066958	5066896	bio11Pvspoolinput.macs2.macs_peak_4462	bio12Pvspoolinput.macs2.macs_peak_7524		Intergenic
Merged-Chr11-5260014-2	Chr11	5259950	5260079	5260015	bio11Pvspoolinput.macs2.macs_peak_4465	bio12Pvspoolinput.macs2.macs_peak_7531		Promoter
Merged-Chr11-5334062-2	Chr11	5334009	5334115	5334062	bio11Pvspoolinput.macs2.macs_peak_4468	bio12Pvspoolinput.macs2.macs_peak_7534		Intergenic
Merged-Chr11-5441249-2	Chr11	5441192	5441306	5441249	bio11Pvspoolinput.macs2.macs_peak_4471	bio12Pvspoolinput.macs2.macs_peak_7538		Intergenic
Merged-Chr11-6175162-2	Chr11	6175081	6175243	6175162	bio11Pvspoolinput.macs2.macs_peak_4480	bio12Pvspoolinput.macs2.macs_peak_7551		Intergenic
Merged-Chr11-6177330-2	Chr11	6177237	6177423	6177330	bio11Pvspoolinput.macs2.macs_peak_4481	bio12Pvspoolinput.macs2.macs_peak_7552		5' UTR
Merged-Chr11-6309836-2	Chr11	6309784	6309888	6309836	bio11Pvspoolinput.macs2.macs_peak_4483	bio12Pvspoolinput.macs2.macs_peak_7555		Intergenic
Merged-Chr11-6793851-2	Chr11	6793800	6793902	6793851	bio11Pvspoolinput.macs2.macs_peak_4493	bio12Pvspoolinput.macs2.macs_peak_7565		Promoter
Merged-Chr11-6851325-2	Chr11	6851249	6851402	6851326	bio11Pvspoolinput.macs2.macs_peak_4498	bio12Pvspoolinput.macs2.macs_peak_7572		Intron
Merged-Chr11-10436850-2	Chr11	10436759	10436942	10436851	bio11Pvspoolinput.macs2.macs_peak_4510	bio12Pvspoolinput.macs2.macs_peak_7595		Promoter
Merged-Chr11-11005951-2	Chr11	11005887	11006015	11005951	bio11Pvspoolinput.macs2.macs_peak_4511	bio12Pvspoolinput.macs2.macs_peak_7597		Promoter
Merged-Chr11-12497405-2	Chr11	12497352	12497459	12497406	bio11Pvspoolinput.macs2.macs_peak_4521	bio12Pvspoolinput.macs2.macs_peak_7608		Intergenic
Merged-Chr11-12854164-2	Chr11	12854112	12854217	12854165	bio11Pvspoolinput.macs2.macs_peak_4526	bio12Pvspoolinput.macs2.macs_peak_7615		Promoter
Merged-Chr11-12946332-2	Chr11	12946253	12946411	12946332	bio11Pvspoolinput.macs2.macs_peak_4528	bio12Pvspoolinput.macs2.macs_peak_7617		5' UTR
Merged-Chr11-12947359-2	Chr11	12947291	12947427	12947359	bio11Pvspoolinput.macs2.macs_peak_4530	bio12Pvspoolinput.macs2.macs_peak_7619		Promoter
Merged-Chr11-14028436-2	Chr11	14028366	14028506	14028436	bio11Pvspoolinput.macs2.macs_peak_4537	bio12Pvspoolinput.macs2.macs_peak_7637		Intergenic
Merged-Chr11-14063095-2	Chr11	14063037	14063153	14063095	bio11Pvspoolinput.macs2.macs_peak_4539	bio12Pvspoolinput.macs2.macs_peak_7639		Intergenic
Merged-Chr11-14787583-2	Chr11	14787517	14787649	14787583	bio11Pvspoolinput.macs2.macs_peak_4550	bio12Pvspoolinput.macs2.macs_peak_7663		Promoter
Merged-Chr11-15470311-2	Chr11	15470241	15470381	15470311	bio11Pvspoolinput.macs2.macs_peak_4558	bio12Pvspoolinput.macs2.macs_peak_7682		Intergenic
Merged-Chr11-15480417-2	Chr11	15480353	15480482	15480418	bio11Pvspoolinput.macs2.macs_peak_4559	bio12Pvspoolinput.macs2.macs_peak_7683		Intergenic
Merged-Chr11-15481203-2	Chr11	15481110	15481296	15481203	bio11Pvspoolinput.macs2.macs_peak_4561	bio12Pvspoolinput.macs2.macs_peak_7685		Intergenic
Merged-Chr11-15493344-2	Chr11	15493282	15493407	15493345	bio11Pvspoolinput.macs2.macs_peak_4562	bio12Pvspoolinput.macs2.macs_peak_7687		Intergenic
Merged-Chr11-15493904-2	Chr11	15493812	15493996	15493904	bio11Pvspoolinput.macs2.macs_peak_4563	bio12Pvspoolinput.macs2.macs_peak_7688		Intergenic
Merged-Chr11-16056033-2	Chr11	16055975	16056091	16056033	bio11Pvspoolinput.macs2.macs_peak_4573	bio12Pvspoolinput.macs2.macs_peak_7702		Promoter
Merged-Chr11-16075235-2	Chr11	16075181	16075289	16075235	bio11Pvspoolinput.macs2.macs_peak_4576	bio12Pvspoolinput.macs2.macs_peak_7704		Promoter
Merged-Chr11-16478533-2	Chr11	16478474	16478593	16478534	bio11Pvspoolinput.macs2.macs_peak_4580	bio12Pvspoolinput.macs2.macs_peak_7715		Promoter
Merged-Chr11-17080616-2	Chr11	17080561	17080671	17080616	bio11Pvspoolinput.macs2.macs_peak_4598	bio12Pvspoolinput.macs2.macs_peak_7734		Intron
Merged-Chr11-17254869-2	Chr11	17254818	17254920	17254869	bio11Pvspoolinput.macs2.macs_peak_4602	bio12Pvspoolinput.macs2.macs_peak_7739		Intergenic
Merged-Chr11-17370489-2	Chr11	17370408	17370570	17370489	bio11Pvspoolinput.macs2.macs_peak_4606	bio12Pvspoolinput.macs2.macs_peak_7745		Promoter
Merged-Chr07-2586379-2	Chr07	2586324	2586434	2586379	bio11Pvspoolinput.macs2.macs_peak_3011	bio12Pvspoolinput.macs2.macs_peak_4926		Intergenic
Merged-Chr11-18476764-2	Chr11	18476698	18476830	18476764	bio11Pvspoolinput.macs2.macs_peak_4621	bio12Pvspoolinput.macs2.macs_peak_7762		Promoter
Merged-Chr11-18477355-2	Chr11	18477282	18477428	18477355	bio11Pvspoolinput.macs2.macs_peak_4622	bio12Pvspoolinput.macs2.macs_peak_7764		Promoter
Merged-Chr11-18477681-2	Chr11	18477618	18477745	18477682	bio11Pvspoolinput.macs2.macs_peak_4623	bio12Pvspoolinput.macs2.macs_peak_7765		Promoter
Merged-Chr12-58861-2	Chr12	58800	58922	58861	bio11Pvspoolinput.macs2.macs_peak_4624	bio12Pvspoolinput.macs2.macs_peak_7767		Intergenic
Merged-Chr12-247164-2	Chr12	247112	247217	247165	bio11Pvspoolinput.macs2.macs_peak_4630	bio12Pvspoolinput.macs2.macs_peak_7775		5' UTR
Merged-Chr12-481429-2	Chr12	481352	481506	481429	bio11Pvspoolinput.macs2.macs_peak_4634	bio12Pvspoolinput.macs2.macs_peak_7778		Promoter
Merged-Chr07-3616185-2	Chr07	3616134	3616236	3616185	bio11Pvspoolinput.macs2.macs_peak_3034	bio12Pvspoolinput.macs2.macs_peak_4964		Intergenic
Merged-Chr07-3616635-2	Chr07	3616582	3616688	3616635	bio11Pvspoolinput.macs2.macs_peak_3035	bio12Pvspoolinput.macs2.macs_peak_4965		Intergenic
Merged-Chr07-3854848-2	Chr07	3854798	3854899	3854849	bio11Pvspoolinput.macs2.macs_peak_3041	bio12Pvspoolinput.macs2.macs_peak_4976		Intergenic
Merged-Chr07-3946336-2	Chr07	3946263	3946410	3946337	bio11Pvspoolinput.macs2.macs_peak_3042	bio12Pvspoolinput.macs2.macs_peak_4977		Intergenic
Merged-Chr12-1446984-2	Chr12	1446928	1447041	1446985	bio11Pvspoolinput.macs2.macs_peak_4652	bio12Pvspoolinput.macs2.macs_peak_7803		Promoter
Merged-Chr12-1518486-2	Chr12	1518402	1518571	1518487	bio11Pvspoolinput.macs2.macs_peak_4657	bio12Pvspoolinput.macs2.macs_peak_7808		Intergenic
Merged-Chr12-1519893-2	Chr12	1519838	1519948	1519893	bio11Pvspoolinput.macs2.macs_peak_4660	bio12Pvspoolinput.macs2.macs_peak_7809		Intergenic
Merged-Chr12-1553108-2	Chr12	1553055	1553161	1553108	bio11Pvspoolinput.macs2.macs_peak_4663	bio12Pvspoolinput.macs2.macs_peak_7812		Intergenic
Merged-Chr12-1627313-2	Chr12	1627242	1627384	1627313	bio11Pvspoolinput.macs2.macs_peak_4667	bio12Pvspoolinput.macs2.macs_peak_7819		5' UTR
Merged-Chr07-6130285-2	Chr07	6130230	6130341	6130286	bio11Pvspoolinput.macs2.macs_peak_3068	bio12Pvspoolinput.macs2.macs_peak_5031		Intergenic
Merged-Chr12-1692506-2	Chr12	1692432	1692580	1692506	bio11Pvspoolinput.macs2.macs_peak_4673	bio12Pvspoolinput.macs2.macs_peak_7825		Intergenic
Merged-Chr07-6319417-2	Chr07	6319340	6319495	6319418	bio11Pvspoolinput.macs2.macs_peak_3071	bio12Pvspoolinput.macs2.macs_peak_5038		Promoter
Merged-Chr12-1776117-2	Chr12	1776053	1776181	1776117	bio11Pvspoolinput.macs2.macs_peak_4681	bio12Pvspoolinput.macs2.macs_peak_7833		Intergenic
Merged-Chr12-1993108-2	Chr12	1993057	1993160	1993109	bio11Pvspoolinput.macs2.macs_peak_4684	bio12Pvspoolinput.macs2.macs_peak_7840		3' UTR
Merged-Chr12-2112388-2	Chr12	2112332	2112444	2112388	bio11Pvspoolinput.macs2.macs_peak_4689	bio12Pvspoolinput.macs2.macs_peak_7848		Intergenic
Merged-Chr12-2112742-2	Chr12	2112687	2112798	2112743	bio11Pvspoolinput.macs2.macs_peak_4690	bio12Pvspoolinput.macs2.macs_peak_7849		Intergenic
Merged-Chr12-2113163-2	Chr12	2113090	2113236	2113163	bio11Pvspoolinput.macs2.macs_peak_4691	bio12Pvspoolinput.macs2.macs_peak_7850		Intergenic
Merged-Chr12-2114553-2	Chr12	2114484	2114623	2114554	bio11Pvspoolinput.macs2.macs_peak_4692	bio12Pvspoolinput.macs2.macs_peak_7851		Promoter
Merged-Chr12-3153391-2	Chr12	3153293	3153489	3153391	bio11Pvspoolinput.macs2.macs_peak_4701	bio12Pvspoolinput.macs2.macs_peak_7865		Intergenic
Merged-Chr12-3153935-2	Chr12	3153883	3153988	3153936	bio11Pvspoolinput.macs2.macs_peak_4702	bio12Pvspoolinput.macs2.macs_peak_7866		Intergenic
Merged-Chr12-3526877-2	Chr12	3526779	3526976	3526878	bio11Pvspoolinput.macs2.macs_peak_4707	bio12Pvspoolinput.macs2.macs_peak_7871		Intergenic
Merged-Chr07-11700917-2	Chr07	11700865	11700969	11700917	bio11Pvspoolinput.macs2.macs_peak_3100	bio12Pvspoolinput.macs2.macs_peak_5080		Promoter
Merged-Chr12-3991357-2	Chr12	3991303	3991412	3991358	bio11Pvspoolinput.macs2.macs_peak_4712	bio12Pvspoolinput.macs2.macs_peak_7882		Promoter
Merged-Chr12-4002945-2	Chr12	4002895	4002996	4002946	bio11Pvspoolinput.macs2.macs_peak_4715	bio12Pvspoolinput.macs2.macs_peak_7885		Promoter
Merged-Chr12-4401011-2	Chr12	4400949	4401073	4401011	bio11Pvspoolinput.macs2.macs_peak_4722	bio12Pvspoolinput.macs2.macs_peak_7896		Intergenic
Merged-Chr12-5503649-2	Chr12	5503582	5503717	5503650	bio11Pvspoolinput.macs2.macs_peak_4728	bio12Pvspoolinput.macs2.macs_peak_7905		Promoter
Merged-Chr07-13109408-2	Chr07	13109353	13109463	13109408	bio11Pvspoolinput.macs2.macs_peak_3123	bio12Pvspoolinput.macs2.macs_peak_5124		Intergenic
Merged-Chr12-6053272-2	Chr12	6053221	6053324	6053273	bio11Pvspoolinput.macs2.macs_peak_4730	bio12Pvspoolinput.macs2.macs_peak_7907		Promoter
Merged-Chr12-6588329-2	Chr12	6588274	6588385	6588330	bio11Pvspoolinput.macs2.macs_peak_4732	bio12Pvspoolinput.macs2.macs_peak_7911		Intergenic
Merged-Chr07-13932607-2	Chr07	13932556	13932658	13932607	bio11Pvspoolinput.macs2.macs_peak_3130	bio12Pvspoolinput.macs2.macs_peak_5141		Promoter
Merged-Chr07-13984771-2	Chr07	13984718	13984824	13984771	bio11Pvspoolinput.macs2.macs_peak_3131	bio12Pvspoolinput.macs2.macs_peak_5142		Promoter
Merged-Chr07-13985524-2	Chr07	13985462	13985587	13985525	bio11Pvspoolinput.macs2.macs_peak_3133	bio12Pvspoolinput.macs2.macs_peak_5144		Promoter
Merged-Chr07-14404528-2	Chr07	14404451	14404605	14404528	bio11Pvspoolinput.macs2.macs_peak_3137	bio12Pvspoolinput.macs2.macs_peak_5149		Intergenic
Merged-Chr07-14405639-2	Chr07	14405575	14405704	14405640	bio11Pvspoolinput.macs2.macs_peak_3139	bio12Pvspoolinput.macs2.macs_peak_5152		Intergenic
Merged-Chr12-10113166-2	Chr12	10113106	10113226	10113166	bio11Pvspoolinput.macs2.macs_peak_4744	bio12Pvspoolinput.macs2.macs_peak_7929		Intergenic
Merged-Chr07-14619194-2	Chr07	14619138	14619251	14619195	bio11Pvspoolinput.macs2.macs_peak_3146	bio12Pvspoolinput.macs2.macs_peak_5157		Intergenic
Merged-Chr12-10282325-2	Chr12	10282273	10282378	10282326	bio11Pvspoolinput.macs2.macs_peak_4752	bio12Pvspoolinput.macs2.macs_peak_7940		Intergenic
Merged-Chr07-15181499-2	Chr07	15181433	15181565	15181499	bio11Pvspoolinput.macs2.macs_peak_3152	bio12Pvspoolinput.macs2.macs_peak_5175		Promoter
Merged-Chr07-15535727-2	Chr07	15535665	15535789	15535727	bio11Pvspoolinput.macs2.macs_peak_3155	bio12Pvspoolinput.macs2.macs_peak_5183		Promoter
Merged-Chr07-15569954-2	Chr07	15569900	15570009	15569955	bio11Pvspoolinput.macs2.macs_peak_3157	bio12Pvspoolinput.macs2.macs_peak_5185		Intergenic
Merged-Chr08-132976-2	Chr08	132909	133043	132976	bio11Pvspoolinput.macs2.macs_peak_3158	bio12Pvspoolinput.macs2.macs_peak_5188		5' UTR
Merged-Chr08-771671-2	Chr08	771599	771743	771671	bio11Pvspoolinput.macs2.macs_peak_3168	bio12Pvspoolinput.macs2.macs_peak_5202		Promoter
Merged-Chr12-11111150-2	Chr12	11111081	11111220	11111151	bio11Pvspoolinput.macs2.macs_peak_4774	bio12Pvspoolinput.macs2.macs_peak_7966		Intergenic
Merged-Chr08-907854-2	Chr08	907803	907905	907854	bio11Pvspoolinput.macs2.macs_peak_3172	bio12Pvspoolinput.macs2.macs_peak_5206		Intergenic
Merged-Chr08-980118-2	Chr08	980063	980174	980119	bio11Pvspoolinput.macs2.macs_peak_3177	bio12Pvspoolinput.macs2.macs_peak_5210		Promoter
Merged-Chr12-11191899-2	Chr12	11191840	11191959	11191900	bio11Pvspoolinput.macs2.macs_peak_4783	bio12Pvspoolinput.macs2.macs_peak_7973		Intergenic
Merged-Chr12-11192482-2	Chr12	11192423	11192541	11192482	bio11Pvspoolinput.macs2.macs_peak_4784	bio12Pvspoolinput.macs2.macs_peak_7974		Intergenic
Merged-Chr12-11278072-2	Chr12	11278021	11278124	11278073	bio11Pvspoolinput.macs2.macs_peak_4786	bio12Pvspoolinput.macs2.macs_peak_7975		Promoter
Merged-Chr12-11278401-2	Chr12	11278315	11278488	11278402	bio11Pvspoolinput.macs2.macs_peak_4788	bio12Pvspoolinput.macs2.macs_peak_7976		Promoter
Merged-Chr01-1553159-2	Chr01	1553096	1553223	1553160	bio11Pvspoolinput.macs2.macs_peak_17	bio12Pvspoolinput.macs2.macs_peak_37		Intergenic
Merged-Chr01-1599066-2	Chr01	1599004	1599128	1599066	bio11Pvspoolinput.macs2.macs_peak_18	bio12Pvspoolinput.macs2.macs_peak_41		Promoter
Merged-Chr01-1781248-2	Chr01	1781161	1781336	1781249	bio11Pvspoolinput.macs2.macs_peak_21	bio12Pvspoolinput.macs2.macs_peak_44		Promoter
Merged-Chr01-2155303-2	Chr01	2155233	2155374	2155304	bio11Pvspoolinput.macs2.macs_peak_41	bio12Pvspoolinput.macs2.macs_peak_72		Promoter
Merged-Chr01-3036200-2	Chr01	3036145	3036256	3036201	bio11Pvspoolinput.macs2.macs_peak_46	bio12Pvspoolinput.macs2.macs_peak_84		Promoter
Merged-Chr01-3512722-2	Chr01	3512665	3512780	3512723	bio11Pvspoolinput.macs2.macs_peak_56	bio12Pvspoolinput.macs2.macs_peak_104		Promoter
Merged-Chr01-3519579-2	Chr01	3519505	3519653	3519579	bio11Pvspoolinput.macs2.macs_peak_57	bio12Pvspoolinput.macs2.macs_peak_105		Intergenic
Merged-Chr01-3519904-2	Chr01	3519838	3519970	3519904	bio11Pvspoolinput.macs2.macs_peak_58	bio12Pvspoolinput.macs2.macs_peak_106		Intergenic
Merged-Chr01-3520369-2	Chr01	3520305	3520434	3520370	bio11Pvspoolinput.macs2.macs_peak_59	bio12Pvspoolinput.macs2.macs_peak_107		Intergenic
Merged-Chr01-3524435-2	Chr01	3524372	3524499	3524436	bio11Pvspoolinput.macs2.macs_peak_62	bio12Pvspoolinput.macs2.macs_peak_112		Promoter
Merged-Chr01-3525158-2	Chr01	3525084	3525232	3525158	bio11Pvspoolinput.macs2.macs_peak_63	bio12Pvspoolinput.macs2.macs_peak_114		5' UTR
Merged-Chr01-4076383-2	Chr01	4076323	4076444	4076384	bio11Pvspoolinput.macs2.macs_peak_73	bio12Pvspoolinput.macs2.macs_peak_130		Promoter
Merged-Chr01-4216339-2	Chr01	4216281	4216397	4216339	bio11Pvspoolinput.macs2.macs_peak_79	bio12Pvspoolinput.macs2.macs_peak_138		Intergenic
Merged-Chr01-4317915-2	Chr01	4317865	4317966	4317916	bio11Pvspoolinput.macs2.macs_peak_80	bio12Pvspoolinput.macs2.macs_peak_142		Promoter
Merged-Chr01-4467394-2	Chr01	4467311	4467478	4467395	bio11Pvspoolinput.macs2.macs_peak_86	bio12Pvspoolinput.macs2.macs_peak_154		Intergenic
Merged-Chr01-4784574-2	Chr01	4784522	4784626	4784574	bio11Pvspoolinput.macs2.macs_peak_96	bio12Pvspoolinput.macs2.macs_peak_174		Promoter
Merged-Chr12-12120543-2	Chr12	12120491	12120595	12120543	bio11Pvspoolinput.macs2.macs_peak_4803	bio12Pvspoolinput.macs2.macs_peak_8002		Intergenic
Merged-Chr12-12121095-2	Chr12	12121037	12121153	12121095	bio11Pvspoolinput.macs2.macs_peak_4804	bio12Pvspoolinput.macs2.macs_peak_8003		Intergenic
Merged-Chr08-1806075-2	Chr08	1805975	1806175	1806075	bio11Pvspoolinput.macs2.macs_peak_3202	bio12Pvspoolinput.macs2.macs_peak_5253		Intergenic
Merged-Chr08-2019285-2	Chr08	2019220	2019351	2019286	bio11Pvspoolinput.macs2.macs_peak_3209	bio12Pvspoolinput.macs2.macs_peak_5260		Promoter
Merged-Chr12-12465490-2	Chr12	12465408	12465572	12465490	bio11Pvspoolinput.macs2.macs_peak_4810	bio12Pvspoolinput.macs2.macs_peak_8012		Intergenic
Merged-Chr12-12465992-2	Chr12	12465941	12466043	12465992	bio11Pvspoolinput.macs2.macs_peak_4811	bio12Pvspoolinput.macs2.macs_peak_8013		3' UTR
Merged-Chr12-12468634-2	Chr12	12468558	12468711	12468635	bio11Pvspoolinput.macs2.macs_peak_4812	bio12Pvspoolinput.macs2.macs_peak_8014		Promoter
Merged-Chr12-12549945-2	Chr12	12549873	12550017	12549945	bio11Pvspoolinput.macs2.macs_peak_4819	bio12Pvspoolinput.macs2.macs_peak_8022		Promoter
Merged-Chr08-2065252-2	Chr08	2065166	2065338	2065252	bio11Pvspoolinput.macs2.macs_peak_3214	bio12Pvspoolinput.macs2.macs_peak_5264		Promoter
Merged-Chr08-2065675-2	Chr08	2065616	2065734	2065675	bio11Pvspoolinput.macs2.macs_peak_3215	bio12Pvspoolinput.macs2.macs_peak_5265		Promoter
Merged-Chr12-12818554-2	Chr12	12818503	12818605	12818554	bio11Pvspoolinput.macs2.macs_peak_4827	bio12Pvspoolinput.macs2.macs_peak_8039		Promoter
Merged-Chr08-2377769-2	Chr08	2377675	2377864	2377770	bio11Pvspoolinput.macs2.macs_peak_3225	bio12Pvspoolinput.macs2.macs_peak_5287		Intron
Merged-Chr12-12882109-2	Chr12	12882052	12882167	12882110	bio11Pvspoolinput.macs2.macs_peak_4832	bio12Pvspoolinput.macs2.macs_peak_8047		Promoter
Merged-Chr12-12938826-2	Chr12	12938774	12938879	12938827	bio11Pvspoolinput.macs2.macs_peak_4834	bio12Pvspoolinput.macs2.macs_peak_8051		Intron
Merged-Chr12-13780031-2	Chr12	13779973	13780090	13780032	bio11Pvspoolinput.macs2.macs_peak_4847	bio12Pvspoolinput.macs2.macs_peak_8074		Intergenic
Merged-Chr12-13862300-2	Chr12	13862249	13862352	13862301	bio11Pvspoolinput.macs2.macs_peak_4851	bio12Pvspoolinput.macs2.macs_peak_8081		Intergenic
Merged-Chr12-13862659-2	Chr12	13862585	13862733	13862659	bio11Pvspoolinput.macs2.macs_peak_4852	bio12Pvspoolinput.macs2.macs_peak_8082		Intergenic
Merged-Chr12-13863108-2	Chr12	13863058	13863159	13863109	bio11Pvspoolinput.macs2.macs_peak_4853	bio12Pvspoolinput.macs2.macs_peak_8083		Intergenic
Merged-Chr12-13871058-2	Chr12	13870990	13871127	13871059	bio11Pvspoolinput.macs2.macs_peak_4859	bio12Pvspoolinput.macs2.macs_peak_8086		Promoter
Merged-Chr08-3157238-2	Chr08	3157185	3157292	3157239	bio11Pvspoolinput.macs2.macs_peak_3250	bio12Pvspoolinput.macs2.macs_peak_5329		Promoter
Merged-Chr08-3157806-2	Chr08	3157752	3157861	3157807	bio11Pvspoolinput.macs2.macs_peak_3251	bio12Pvspoolinput.macs2.macs_peak_5330		Promoter
Merged-Chr08-3158341-2	Chr08	3158285	3158398	3158342	bio11Pvspoolinput.macs2.macs_peak_3252	bio12Pvspoolinput.macs2.macs_peak_5331		Promoter
Merged-Chr08-3209260-2	Chr08	3209194	3209327	3209261	bio11Pvspoolinput.macs2.macs_peak_3254	bio12Pvspoolinput.macs2.macs_peak_5333		Intron
Merged-Chr08-3226821-2	Chr08	3226741	3226902	3226822	bio11Pvspoolinput.macs2.macs_peak_3255	bio12Pvspoolinput.macs2.macs_peak_5336		Intergenic
Merged-Chr12-13930933-2	Chr12	13930854	13931013	13930934	bio11Pvspoolinput.macs2.macs_peak_4863	bio12Pvspoolinput.macs2.macs_peak_8092		Promoter
Merged-Chr12-13931325-2	Chr12	13931229	13931422	13931326	bio11Pvspoolinput.macs2.macs_peak_4864	bio12Pvspoolinput.macs2.macs_peak_8093		Promoter
Merged-Chr08-3360306-2	Chr08	3360254	3360358	3360306	bio11Pvspoolinput.macs2.macs_peak_3261	bio12Pvspoolinput.macs2.macs_peak_5350		Promoter
Merged-Chr12-13945803-2	Chr12	13945733	13945873	13945803	bio11Pvspoolinput.macs2.macs_peak_4871	bio12Pvspoolinput.macs2.macs_peak_8107		Intergenic
Merged-Chr12-14435172-2	Chr12	14435101	14435244	14435173	bio11Pvspoolinput.macs2.macs_peak_4876	bio12Pvspoolinput.macs2.macs_peak_8116		Intergenic
Merged-Chr08-3567125-2	Chr08	3567039	3567212	3567126	bio11Pvspoolinput.macs2.macs_peak_3274	bio12Pvspoolinput.macs2.macs_peak_5372		Intergenic
Merged-Chr08-3739149-2	Chr08	3739092	3739207	3739150	bio11Pvspoolinput.macs2.macs_peak_3287	bio12Pvspoolinput.macs2.macs_peak_5390		Intergenic
Merged-Chr12-14798426-2	Chr12	14798345	14798508	14798427	bio11Pvspoolinput.macs2.macs_peak_4890	bio12Pvspoolinput.macs2.macs_peak_8147		5' UTR
Merged-Chr12-14814401-2	Chr12	14814301	14814501	14814401	bio11Pvspoolinput.macs2.macs_peak_4891	bio12Pvspoolinput.macs2.macs_peak_8148		Intron
Merged-Chr12-15120077-2	Chr12	15120022	15120132	15120077	bio11Pvspoolinput.macs2.macs_peak_4897	bio12Pvspoolinput.macs2.macs_peak_8157		Promoter
Merged-Chr12-15120396-2	Chr12	15120329	15120464	15120397	bio11Pvspoolinput.macs2.macs_peak_4898	bio12Pvspoolinput.macs2.macs_peak_8158		Promoter
Merged-Chr08-3882162-2	Chr08	3882107	3882218	3882163	bio11Pvspoolinput.macs2.macs_peak_3292	bio12Pvspoolinput.macs2.macs_peak_5405		Intergenic
Merged-Chr08-3883299-2	Chr08	3883212	3883386	3883299	bio11Pvspoolinput.macs2.macs_peak_3294	bio12Pvspoolinput.macs2.macs_peak_5407		Intergenic
Merged-Chr12-15284356-2	Chr12	15284293	15284419	15284356	bio11Pvspoolinput.macs2.macs_peak_4901	bio12Pvspoolinput.macs2.macs_peak_8164		Intergenic
Merged-Chr12-15397468-2	Chr12	15397417	15397519	15397468	bio11Pvspoolinput.macs2.macs_peak_4903	bio12Pvspoolinput.macs2.macs_peak_8166		Promoter
Merged-Chr08-4105265-2	Chr08	4105169	4105362	4105266	bio11Pvspoolinput.macs2.macs_peak_3300	bio12Pvspoolinput.macs2.macs_peak_5418		Intron
Merged-Chr08-4200377-2	Chr08	4200307	4200447	4200377	bio11Pvspoolinput.macs2.macs_peak_3305	bio12Pvspoolinput.macs2.macs_peak_5423		Promoter
Merged-Chr08-4229001-2	Chr08	4228944	4229059	4229002	bio11Pvspoolinput.macs2.macs_peak_3308	bio12Pvspoolinput.macs2.macs_peak_5428		Promoter
Merged-Chr08-4259956-2	Chr08	4259899	4260013	4259956	bio11Pvspoolinput.macs2.macs_peak_3309	bio12Pvspoolinput.macs2.macs_peak_5431		5' UTR
Merged-Chr12-15666075-2	Chr12	15665991	15666160	15666076	bio11Pvspoolinput.macs2.macs_peak_4911	bio12Pvspoolinput.macs2.macs_peak_8181		Promoter
Merged-Chr13-80193-2	Chr13	80141	80245	80193	bio11Pvspoolinput.macs2.macs_peak_4917	bio12Pvspoolinput.macs2.macs_peak_8191		Promoter
Merged-Chr08-4499448-2	Chr08	4499377	4499520	4499449	bio11Pvspoolinput.macs2.macs_peak_3316	bio12Pvspoolinput.macs2.macs_peak_5445		5' UTR
Merged-Chr13-242954-2	Chr13	242894	243015	242955	bio11Pvspoolinput.macs2.macs_peak_4927	bio12Pvspoolinput.macs2.macs_peak_8195		Promoter
Merged-Chr13-286246-2	Chr13	286148	286345	286247	bio11Pvspoolinput.macs2.macs_peak_4929	bio12Pvspoolinput.macs2.macs_peak_8200		Intergenic
Merged-Chr08-5280214-2	Chr08	5280145	5280284	5280215	bio11Pvspoolinput.macs2.macs_peak_3325	bio12Pvspoolinput.macs2.macs_peak_5469		Intergenic
Merged-Chr13-286788-2	Chr13	286732	286844	286788	bio11Pvspoolinput.macs2.macs_peak_4930	bio12Pvspoolinput.macs2.macs_peak_8201		Intergenic
Merged-Chr13-634258-2	Chr13	634197	634320	634259	bio11Pvspoolinput.macs2.macs_peak_4938	bio12Pvspoolinput.macs2.macs_peak_8217		5' UTR
Merged-Chr08-5476772-2	Chr08	5476672	5476872	5476772	bio11Pvspoolinput.macs2.macs_peak_3330	bio12Pvspoolinput.macs2.macs_peak_5481		Intergenic
Merged-Chr13-742681-2	Chr13	742615	742747	742681	bio11Pvspoolinput.macs2.macs_peak_4947	bio12Pvspoolinput.macs2.macs_peak_8232		Promoter
Merged-Chr08-5700263-2	Chr08	5700196	5700331	5700264	bio11Pvspoolinput.macs2.macs_peak_3342	bio12Pvspoolinput.macs2.macs_peak_5500		Promoter
Merged-Chr13-1210344-2	Chr13	1210287	1210402	1210345	bio11Pvspoolinput.macs2.macs_peak_4957	bio12Pvspoolinput.macs2.macs_peak_8247		Intergenic
Merged-Chr13-1245649-2	Chr13	1245595	1245703	1245649	bio11Pvspoolinput.macs2.macs_peak_4959	bio12Pvspoolinput.macs2.macs_peak_8250		Promoter
Merged-Chr13-1644082-2	Chr13	1643986	1644179	1644083	bio11Pvspoolinput.macs2.macs_peak_4961	bio12Pvspoolinput.macs2.macs_peak_8258		Promoter
Merged-Chr13-2305954-2	Chr13	2305898	2306010	2305954	bio11Pvspoolinput.macs2.macs_peak_4974	bio12Pvspoolinput.macs2.macs_peak_8286		Intergenic
Merged-Chr13-2439505-2	Chr13	2439419	2439591	2439505	bio11Pvspoolinput.macs2.macs_peak_4976	bio12Pvspoolinput.macs2.macs_peak_8289		Intergenic
Merged-Chr08-6578790-2	Chr08	6578738	6578842	6578790	bio11Pvspoolinput.macs2.macs_peak_3377	bio12Pvspoolinput.macs2.macs_peak_5554		Promoter
Merged-Chr08-6768288-2	Chr08	6768231	6768345	6768288	bio11Pvspoolinput.macs2.macs_peak_3382	bio12Pvspoolinput.macs2.macs_peak_5568		Intergenic
Merged-Chr08-7019993-2	Chr08	7019900	7020086	7019993	bio11Pvspoolinput.macs2.macs_peak_3386	bio12Pvspoolinput.macs2.macs_peak_5578		3' UTR
Merged-Chr13-2896216-2	Chr13	2896134	2896299	2896217	bio11Pvspoolinput.macs2.macs_peak_4992	bio12Pvspoolinput.macs2.macs_peak_8304		Promoter
Merged-Chr08-7021821-2	Chr08	7021760	7021883	7021822	bio11Pvspoolinput.macs2.macs_peak_3390	bio12Pvspoolinput.macs2.macs_peak_5581		5' UTR
Merged-Chr08-7483298-3	Chr08	7483231	7483365	7483298	bio11Pvspoolinput.macs2.macs_peak_3400	bio12Pvspoolinput.macs2.macs_peak_5599	bio13Pvspoolinput.macs2.macs_peak_4839	Intergenic
Merged-Chr08-7531969-3	Chr08	7531875	7532074	7531975	bio11Pvspoolinput.macs2.macs_peak_3403	bio12Pvspoolinput.macs2.macs_peak_5604	bio13Pvspoolinput.macs2.macs_peak_4846	Promoter
Merged-Chr08-7589858-3	Chr08	7589790	7589924	7589857	bio11Pvspoolinput.macs2.macs_peak_3405	bio12Pvspoolinput.macs2.macs_peak_5606	bio13Pvspoolinput.macs2.macs_peak_4848	Promoter
Merged-Chr08-7980336-3	Chr08	7980274	7980407	7980341	bio11Pvspoolinput.macs2.macs_peak_3409	bio12Pvspoolinput.macs2.macs_peak_5621	bio13Pvspoolinput.macs2.macs_peak_4866	3' UTR
Merged-Chr08-8259701-3	Chr08	8259629	8259764	8259697	bio11Pvspoolinput.macs2.macs_peak_3415	bio12Pvspoolinput.macs2.macs_peak_5634	bio13Pvspoolinput.macs2.macs_peak_4879	Intergenic
Merged-Chr08-8403859-3	Chr08	8403795	8403934	8403865	bio11Pvspoolinput.macs2.macs_peak_3419	bio12Pvspoolinput.macs2.macs_peak_5646	bio13Pvspoolinput.macs2.macs_peak_4887	Intergenic
Merged-Chr08-8440324-3	Chr08	8440244	8440397	8440321	bio11Pvspoolinput.macs2.macs_peak_3420	bio12Pvspoolinput.macs2.macs_peak_5648	bio13Pvspoolinput.macs2.macs_peak_4888	Intergenic
Merged-Chr08-8444542-3	Chr08	8444448	8444638	8444543	bio11Pvspoolinput.macs2.macs_peak_3421	bio12Pvspoolinput.macs2.macs_peak_5649	bio13Pvspoolinput.macs2.macs_peak_4890	5' UTR
Merged-Chr08-8455898-3	Chr08	8455819	8455974	8455897	bio11Pvspoolinput.macs2.macs_peak_3424	bio12Pvspoolinput.macs2.macs_peak_5651	bio13Pvspoolinput.macs2.macs_peak_4893	Intergenic
Merged-Chr08-8494651-3	Chr08	8494574	8494740	8494657	bio11Pvspoolinput.macs2.macs_peak_3428	bio12Pvspoolinput.macs2.macs_peak_5659	bio13Pvspoolinput.macs2.macs_peak_4899	Intergenic
Merged-Chr08-8571541-3	Chr08	8571444	8571628	8571536	bio11Pvspoolinput.macs2.macs_peak_3430	bio12Pvspoolinput.macs2.macs_peak_5662	bio13Pvspoolinput.macs2.macs_peak_4902	Promoter
Merged-Chr08-8574855-3	Chr08	8574784	8574948	8574866	bio11Pvspoolinput.macs2.macs_peak_3432	bio12Pvspoolinput.macs2.macs_peak_5665	bio13Pvspoolinput.macs2.macs_peak_4903	Promoter
Merged-Chr08-8711887-3	Chr08	8711786	8711970	8711878	bio11Pvspoolinput.macs2.macs_peak_3436	bio12Pvspoolinput.macs2.macs_peak_5670	bio13Pvspoolinput.macs2.macs_peak_4905	Intergenic
Merged-Chr08-8723317-3	Chr08	8723255	8723379	8723317	bio11Pvspoolinput.macs2.macs_peak_3437	bio12Pvspoolinput.macs2.macs_peak_5671	bio13Pvspoolinput.macs2.macs_peak_4907	Intergenic
Merged-Chr08-8724301-3	Chr08	8724198	8724406	8724302	bio11Pvspoolinput.macs2.macs_peak_3438	bio12Pvspoolinput.macs2.macs_peak_5674	bio13Pvspoolinput.macs2.macs_peak_4908	Intergenic
Merged-Chr08-8765938-3	Chr08	8765862	8766009	8765936	bio11Pvspoolinput.macs2.macs_peak_3439	bio12Pvspoolinput.macs2.macs_peak_5678	bio13Pvspoolinput.macs2.macs_peak_4910	Intergenic
Merged-Chr08-8811456-3	Chr08	8811396	8811521	8811459	bio11Pvspoolinput.macs2.macs_peak_3442	bio12Pvspoolinput.macs2.macs_peak_5687	bio13Pvspoolinput.macs2.macs_peak_4915	Intergenic
Merged-Chr08-8935830-3	Chr08	8935764	8935912	8935838	bio11Pvspoolinput.macs2.macs_peak_3446	bio12Pvspoolinput.macs2.macs_peak_5693	bio13Pvspoolinput.macs2.macs_peak_4919	Intergenic
Merged-Chr08-8969469-3	Chr08	8969384	8969582	8969483	bio11Pvspoolinput.macs2.macs_peak_3447	bio12Pvspoolinput.macs2.macs_peak_5694	bio13Pvspoolinput.macs2.macs_peak_4920	Intergenic
Merged-Chr08-9101762-3	Chr08	9101687	9101855	9101771	bio11Pvspoolinput.macs2.macs_peak_3448	bio12Pvspoolinput.macs2.macs_peak_5697	bio13Pvspoolinput.macs2.macs_peak_4921	Intergenic
Merged-Chr08-9137369-3	Chr08	9137272	9137448	9137360	bio11Pvspoolinput.macs2.macs_peak_3449	bio12Pvspoolinput.macs2.macs_peak_5699	bio13Pvspoolinput.macs2.macs_peak_4922	Intergenic
Merged-Chr08-9380388-3	Chr08	9380266	9380519	9380393	bio11Pvspoolinput.macs2.macs_peak_3451	bio12Pvspoolinput.macs2.macs_peak_5707	bio13Pvspoolinput.macs2.macs_peak_4935	Promoter
Merged-Chr08-9755988-3	Chr08	9755909	9756059	9755984	bio11Pvspoolinput.macs2.macs_peak_3455	bio12Pvspoolinput.macs2.macs_peak_5718	bio13Pvspoolinput.macs2.macs_peak_4944	Intron
Merged-Chr08-9756830-3	Chr08	9756762	9756890	9756826	bio11Pvspoolinput.macs2.macs_peak_3456	bio12Pvspoolinput.macs2.macs_peak_5719	bio13Pvspoolinput.macs2.macs_peak_4945	Intron
Merged-Chr08-9762454-3	Chr08	9762362	9762535	9762449	bio11Pvspoolinput.macs2.macs_peak_3460	bio12Pvspoolinput.macs2.macs_peak_5724	bio13Pvspoolinput.macs2.macs_peak_4947	Promoter
Merged-Chr08-9793732-3	Chr08	9793646	9793828	9793737	bio11Pvspoolinput.macs2.macs_peak_3463	bio12Pvspoolinput.macs2.macs_peak_5726	bio13Pvspoolinput.macs2.macs_peak_4949	Promoter
Merged-Chr08-9880699-3	Chr08	9880642	9880763	9880703	bio11Pvspoolinput.macs2.macs_peak_3466	bio12Pvspoolinput.macs2.macs_peak_5728	bio13Pvspoolinput.macs2.macs_peak_4954	Intergenic
Merged-Chr08-9886428-3	Chr08	9886362	9886508	9886435	bio11Pvspoolinput.macs2.macs_peak_3467	bio12Pvspoolinput.macs2.macs_peak_5729	bio13Pvspoolinput.macs2.macs_peak_4956	Promoter
Merged-Chr08-10020593-3	Chr08	10020526	10020678	10020602	bio11Pvspoolinput.macs2.macs_peak_3468	bio12Pvspoolinput.macs2.macs_peak_5733	bio13Pvspoolinput.macs2.macs_peak_4961	Intergenic
Merged-Chr08-10023789-3	Chr08	10023705	10023865	10023785	bio11Pvspoolinput.macs2.macs_peak_3469	bio12Pvspoolinput.macs2.macs_peak_5734	bio13Pvspoolinput.macs2.macs_peak_4963	Promoter
Merged-Chr08-10024148-3	Chr08	10024055	10024238	10024147	bio11Pvspoolinput.macs2.macs_peak_3470	bio12Pvspoolinput.macs2.macs_peak_5735	bio13Pvspoolinput.macs2.macs_peak_4964	Promoter
Merged-Chr08-10031524-3	Chr08	10031459	10031595	10031527	bio11Pvspoolinput.macs2.macs_peak_3472	bio12Pvspoolinput.macs2.macs_peak_5737	bio13Pvspoolinput.macs2.macs_peak_4966	Promoter
Merged-Chr08-10086290-3	Chr08	10086204	10086371	10086288	bio11Pvspoolinput.macs2.macs_peak_3473	bio12Pvspoolinput.macs2.macs_peak_5738	bio13Pvspoolinput.macs2.macs_peak_4967	Intergenic
Merged-Chr08-10086746-3	Chr08	10086636	10086830	10086733	bio11Pvspoolinput.macs2.macs_peak_3474	bio12Pvspoolinput.macs2.macs_peak_5739	bio13Pvspoolinput.macs2.macs_peak_4968	Intergenic
Merged-Chr08-10097894-3	Chr08	10097816	10097965	10097891	bio11Pvspoolinput.macs2.macs_peak_3476	bio12Pvspoolinput.macs2.macs_peak_5742	bio13Pvspoolinput.macs2.macs_peak_4973	Promoter
Merged-Chr08-10782477-3	Chr08	10782401	10782570	10782486	bio11Pvspoolinput.macs2.macs_peak_3496	bio12Pvspoolinput.macs2.macs_peak_5772	bio13Pvspoolinput.macs2.macs_peak_5003	Intergenic
Merged-Chr08-10789830-3	Chr08	10789738	10789935	10789837	bio11Pvspoolinput.macs2.macs_peak_3498	bio12Pvspoolinput.macs2.macs_peak_5775	bio13Pvspoolinput.macs2.macs_peak_5007	Intergenic
Merged-Chr08-10830123-3	Chr08	10830044	10830204	10830124	bio11Pvspoolinput.macs2.macs_peak_3499	bio12Pvspoolinput.macs2.macs_peak_5780	bio13Pvspoolinput.macs2.macs_peak_5008	Promoter
Merged-Chr08-10844357-3	Chr08	10844257	10844475	10844366	bio11Pvspoolinput.macs2.macs_peak_3502	bio12Pvspoolinput.macs2.macs_peak_5784	bio13Pvspoolinput.macs2.macs_peak_5010	Intergenic
Merged-Chr08-10951853-3	Chr08	10951793	10951924	10951859	bio11Pvspoolinput.macs2.macs_peak_3508	bio12Pvspoolinput.macs2.macs_peak_5793	bio13Pvspoolinput.macs2.macs_peak_5018	Promoter
Merged-Chr08-11007733-3	Chr08	11007640	11007833	11007737	bio11Pvspoolinput.macs2.macs_peak_3509	bio12Pvspoolinput.macs2.macs_peak_5795	bio13Pvspoolinput.macs2.macs_peak_5020	3' UTR
Merged-Chr08-11175413-3	Chr08	11175338	11175476	11175407	bio11Pvspoolinput.macs2.macs_peak_3510	bio12Pvspoolinput.macs2.macs_peak_5798	bio13Pvspoolinput.macs2.macs_peak_5022	Promoter
Merged-Chr08-11364666-3	Chr08	11364554	11364797	11364676	bio11Pvspoolinput.macs2.macs_peak_3515	bio12Pvspoolinput.macs2.macs_peak_5812	bio13Pvspoolinput.macs2.macs_peak_5033	Intergenic
Merged-Chr08-11602761-3	Chr08	11602679	11602858	11602769	bio11Pvspoolinput.macs2.macs_peak_3517	bio12Pvspoolinput.macs2.macs_peak_5823	bio13Pvspoolinput.macs2.macs_peak_5037	Promoter
Merged-Chr08-11698861-3	Chr08	11698785	11698956	11698871	bio11Pvspoolinput.macs2.macs_peak_3518	bio12Pvspoolinput.macs2.macs_peak_5824	bio13Pvspoolinput.macs2.macs_peak_5038	Promoter
Merged-Chr08-11783375-3	Chr08	11783293	11783480	11783387	bio11Pvspoolinput.macs2.macs_peak_3522	bio12Pvspoolinput.macs2.macs_peak_5833	bio13Pvspoolinput.macs2.macs_peak_5041	5' UTR
Merged-Chr08-11833567-3	Chr08	11833502	11833631	11833567	bio11Pvspoolinput.macs2.macs_peak_3523	bio12Pvspoolinput.macs2.macs_peak_5834	bio13Pvspoolinput.macs2.macs_peak_5042	Promoter
Merged-Chr08-11849845-3	Chr08	11849776	11849928	11849852	bio11Pvspoolinput.macs2.macs_peak_3524	bio12Pvspoolinput.macs2.macs_peak_5835	bio13Pvspoolinput.macs2.macs_peak_5043	Promoter
Merged-Chr08-11906919-3	Chr08	11906846	11906986	11906916	bio11Pvspoolinput.macs2.macs_peak_3525	bio12Pvspoolinput.macs2.macs_peak_5836	bio13Pvspoolinput.macs2.macs_peak_5044	Intergenic
Merged-Chr08-12104759-3	Chr08	12104703	12104817	12104760	bio11Pvspoolinput.macs2.macs_peak_3531	bio12Pvspoolinput.macs2.macs_peak_5845	bio13Pvspoolinput.macs2.macs_peak_5053	Intergenic
Merged-Chr08-12228935-3	Chr08	12228863	12229018	12228941	bio11Pvspoolinput.macs2.macs_peak_3534	bio12Pvspoolinput.macs2.macs_peak_5846	bio13Pvspoolinput.macs2.macs_peak_5055	Promoter
Merged-Chr08-12239645-3	Chr08	12239566	12239748	12239657	bio11Pvspoolinput.macs2.macs_peak_3536	bio12Pvspoolinput.macs2.macs_peak_5848	bio13Pvspoolinput.macs2.macs_peak_5057	Promoter
Merged-Chr08-12392098-3	Chr08	12392031	12392178	12392105	bio11Pvspoolinput.macs2.macs_peak_3540	bio12Pvspoolinput.macs2.macs_peak_5853	bio13Pvspoolinput.macs2.macs_peak_5061	Promoter
Merged-Chr08-12406245-3	Chr08	12406136	12406369	12406253	bio11Pvspoolinput.macs2.macs_peak_3542	bio12Pvspoolinput.macs2.macs_peak_5856	bio13Pvspoolinput.macs2.macs_peak_5063	Intergenic
Merged-Chr08-12719175-3	Chr08	12719093	12719248	12719171	bio11Pvspoolinput.macs2.macs_peak_3544	bio12Pvspoolinput.macs2.macs_peak_5859	bio13Pvspoolinput.macs2.macs_peak_5066	Intergenic
Merged-Chr08-12929328-3	Chr08	12929205	12929441	12929323	bio11Pvspoolinput.macs2.macs_peak_3547	bio12Pvspoolinput.macs2.macs_peak_5869	bio13Pvspoolinput.macs2.macs_peak_5074	Intron
Merged-Chr08-12997529-3	Chr08	12997458	12997612	12997535	bio11Pvspoolinput.macs2.macs_peak_3550	bio12Pvspoolinput.macs2.macs_peak_5874	bio13Pvspoolinput.macs2.macs_peak_5077	Intergenic
Merged-Chr08-13069085-3	Chr08	13069016	13069152	13069084	bio11Pvspoolinput.macs2.macs_peak_3551	bio12Pvspoolinput.macs2.macs_peak_5877	bio13Pvspoolinput.macs2.macs_peak_5079	Promoter
Merged-Chr08-13238661-4	Chr08	13238514	13238790	13238652	bio11Pvspoolinput.macs2.macs_peak_3552	bio12Pvspoolinput.macs2.macs_peak_5883,bio12Pvspoolinput.macs2.macs_peak_5884	bio13Pvspoolinput.macs2.macs_peak_5084	Intergenic
Merged-Chr08-13394538-3	Chr08	13394450	13394657	13394554	bio11Pvspoolinput.macs2.macs_peak_3555	bio12Pvspoolinput.macs2.macs_peak_5889	bio13Pvspoolinput.macs2.macs_peak_5088	Promoter
Merged-Chr08-13697975-3	Chr08	13697893	13698052	13697973	bio11Pvspoolinput.macs2.macs_peak_3560	bio12Pvspoolinput.macs2.macs_peak_5893	bio13Pvspoolinput.macs2.macs_peak_5097	Intergenic
Merged-Chr08-13811115-3	Chr08	13811059	13811172	13811116	bio11Pvspoolinput.macs2.macs_peak_3562	bio12Pvspoolinput.macs2.macs_peak_5895	bio13Pvspoolinput.macs2.macs_peak_5100	Promoter
Merged-Chr08-14197051-3	Chr08	14196932	14197174	14197053	bio11Pvspoolinput.macs2.macs_peak_3564	bio12Pvspoolinput.macs2.macs_peak_5906	bio13Pvspoolinput.macs2.macs_peak_5108	Promoter
Merged-Chr08-14359651-3	Chr08	14359523	14359787	14359655	bio11Pvspoolinput.macs2.macs_peak_3570	bio12Pvspoolinput.macs2.macs_peak_5912	bio13Pvspoolinput.macs2.macs_peak_5113	Intergenic
Merged-Chr08-14493370-3	Chr08	14493253	14493462	14493358	bio11Pvspoolinput.macs2.macs_peak_3571	bio12Pvspoolinput.macs2.macs_peak_5917	bio13Pvspoolinput.macs2.macs_peak_5117	Intergenic
Merged-Chr08-14606895-3	Chr08	14606811	14607002	14606907	bio11Pvspoolinput.macs2.macs_peak_3575	bio12Pvspoolinput.macs2.macs_peak_5921	bio13Pvspoolinput.macs2.macs_peak_5121	Intergenic
Merged-Chr08-16013820-3	Chr08	16013737	16013898	16013818	bio11Pvspoolinput.macs2.macs_peak_3579	bio12Pvspoolinput.macs2.macs_peak_5928	bio13Pvspoolinput.macs2.macs_peak_5132	Intergenic
Merged-Chr08-16474050-3	Chr08	16473987	16474114	16474051	bio11Pvspoolinput.macs2.macs_peak_3582	bio12Pvspoolinput.macs2.macs_peak_5930	bio13Pvspoolinput.macs2.macs_peak_5134	Intergenic
Merged-Chr08-16616946-3	Chr08	16616863	16617061	16616962	bio11Pvspoolinput.macs2.macs_peak_3583	bio12Pvspoolinput.macs2.macs_peak_5931	bio13Pvspoolinput.macs2.macs_peak_5136	Promoter
Merged-Chr08-16649165-3	Chr08	16649064	16649242	16649153	bio11Pvspoolinput.macs2.macs_peak_3584	bio12Pvspoolinput.macs2.macs_peak_5933	bio13Pvspoolinput.macs2.macs_peak_5137	Promoter
Merged-Chr08-16824372-3	Chr08	16824313	16824429	16824371	bio11Pvspoolinput.macs2.macs_peak_3585	bio12Pvspoolinput.macs2.macs_peak_5934	bio13Pvspoolinput.macs2.macs_peak_5139	Promoter
Merged-Chr08-17091170-3	Chr08	17091108	17091229	17091169	bio11Pvspoolinput.macs2.macs_peak_3586	bio12Pvspoolinput.macs2.macs_peak_5935	bio13Pvspoolinput.macs2.macs_peak_5140	Intergenic
Merged-Chr08-17449667-3	Chr08	17449577	17449761	17449669	bio11Pvspoolinput.macs2.macs_peak_3587	bio12Pvspoolinput.macs2.macs_peak_5937	bio13Pvspoolinput.macs2.macs_peak_5142	Intergenic
Merged-Chr08-18271523-3	Chr08	18271470	18271579	18271525	bio11Pvspoolinput.macs2.macs_peak_3588	bio12Pvspoolinput.macs2.macs_peak_5939	bio13Pvspoolinput.macs2.macs_peak_5143	Intergenic
Merged-Chr08-18424447-3	Chr08	18424385	18424514	18424450	bio11Pvspoolinput.macs2.macs_peak_3590	bio12Pvspoolinput.macs2.macs_peak_5944	bio13Pvspoolinput.macs2.macs_peak_5147	Exon
Merged-Chr09-250691-3	Chr09	250625	250758	250692	bio11Pvspoolinput.macs2.macs_peak_3592	bio12Pvspoolinput.macs2.macs_peak_5946	bio13Pvspoolinput.macs2.macs_peak_5148	Intergenic
Merged-Chr09-665764-3	Chr09	665679	665840	665760	bio11Pvspoolinput.macs2.macs_peak_3593	bio12Pvspoolinput.macs2.macs_peak_5948	bio13Pvspoolinput.macs2.macs_peak_5151	Intergenic
Merged-Chr09-937042-3	Chr09	936977	937116	937047	bio11Pvspoolinput.macs2.macs_peak_3596	bio12Pvspoolinput.macs2.macs_peak_5951	bio13Pvspoolinput.macs2.macs_peak_5153	Intergenic
Merged-Chr09-987945-3	Chr09	987892	987999	987946	bio11Pvspoolinput.macs2.macs_peak_3597	bio12Pvspoolinput.macs2.macs_peak_5952	bio13Pvspoolinput.macs2.macs_peak_5155	Promoter
Merged-Chr09-990530-3	Chr09	990467	990593	990530	bio11Pvspoolinput.macs2.macs_peak_3598	bio12Pvspoolinput.macs2.macs_peak_5953	bio13Pvspoolinput.macs2.macs_peak_5156	Intergenic
Merged-Chr09-991269-3	Chr09	991219	991321	991270	bio11Pvspoolinput.macs2.macs_peak_3599	bio12Pvspoolinput.macs2.macs_peak_5954	bio13Pvspoolinput.macs2.macs_peak_5157	Intergenic
Merged-Chr17-2629539-3	Chr17	2629476	2629602	2629539	bio11Pvspoolinput.macs2.macs_peak_6001	bio12Pvspoolinput.macs2.macs_peak_9911	bio13Pvspoolinput.macs2.macs_peak_8471	Promoter
Merged-Chr17-2877233-3	Chr17	2877128	2877314	2877221	bio11Pvspoolinput.macs2.macs_peak_6003	bio12Pvspoolinput.macs2.macs_peak_9915	bio13Pvspoolinput.macs2.macs_peak_8473	Intergenic
Merged-Chr17-2878227-3	Chr17	2878171	2878286	2878229	bio11Pvspoolinput.macs2.macs_peak_6006	bio12Pvspoolinput.macs2.macs_peak_9917	bio13Pvspoolinput.macs2.macs_peak_8475	Promoter
Merged-Chr17-3120777-3	Chr17	3120691	3120895	3120793	bio11Pvspoolinput.macs2.macs_peak_6007	bio12Pvspoolinput.macs2.macs_peak_9918	bio13Pvspoolinput.macs2.macs_peak_8476	Intergenic
Merged-Chr17-3432017-3	Chr17	3431936	3432087	3432012	bio11Pvspoolinput.macs2.macs_peak_6008	bio12Pvspoolinput.macs2.macs_peak_9925	bio13Pvspoolinput.macs2.macs_peak_8482	Intergenic
Merged-Chr17-3864967-3	Chr17	3864903	3865029	3864966	bio11Pvspoolinput.macs2.macs_peak_6009	bio12Pvspoolinput.macs2.macs_peak_9927	bio13Pvspoolinput.macs2.macs_peak_8484	Intergenic
Merged-Chr17-4373042-3	Chr17	4372956	4373144	4373050	bio11Pvspoolinput.macs2.macs_peak_6010	bio12Pvspoolinput.macs2.macs_peak_9935	bio13Pvspoolinput.macs2.macs_peak_8493	Intergenic
Merged-Chr17-4516957-3	Chr17	4516899	4517023	4516961	bio11Pvspoolinput.macs2.macs_peak_6013	bio12Pvspoolinput.macs2.macs_peak_9938	bio13Pvspoolinput.macs2.macs_peak_8494	Promoter
Merged-Chr17-4707574-3	Chr17	4707503	4707658	4707581	bio11Pvspoolinput.macs2.macs_peak_6014	bio12Pvspoolinput.macs2.macs_peak_9939	bio13Pvspoolinput.macs2.macs_peak_8495	Intergenic
Merged-Chr17-4752311-3	Chr17	4752244	4752376	4752310	bio11Pvspoolinput.macs2.macs_peak_6015	bio12Pvspoolinput.macs2.macs_peak_9940	bio13Pvspoolinput.macs2.macs_peak_8496	Exon
Merged-Chr17-4752847-3	Chr17	4752737	4752939	4752838	bio11Pvspoolinput.macs2.macs_peak_6016	bio12Pvspoolinput.macs2.macs_peak_9941	bio13Pvspoolinput.macs2.macs_peak_8497	Promoter
Merged-Chr17-4877269-3	Chr17	4877207	4877339	4877273	bio11Pvspoolinput.macs2.macs_peak_6019	bio12Pvspoolinput.macs2.macs_peak_9946	bio13Pvspoolinput.macs2.macs_peak_8499	Intergenic
Merged-Chr17-4961175-3	Chr17	4961078	4961289	4961184	bio11Pvspoolinput.macs2.macs_peak_6020	bio12Pvspoolinput.macs2.macs_peak_9947	bio13Pvspoolinput.macs2.macs_peak_8500	Intergenic
Merged-Chr17-5149240-3	Chr17	5149172	5149323	5149248	bio11Pvspoolinput.macs2.macs_peak_6021	bio12Pvspoolinput.macs2.macs_peak_9948	bio13Pvspoolinput.macs2.macs_peak_8502	Exon
Merged-Chr17-5285261-3	Chr17	5285175	5285340	5285258	bio11Pvspoolinput.macs2.macs_peak_6022	bio12Pvspoolinput.macs2.macs_peak_9949	bio13Pvspoolinput.macs2.macs_peak_8503	Promoter
Merged-Chr17-5293371-3	Chr17	5293277	5293463	5293370	bio11Pvspoolinput.macs2.macs_peak_6023	bio12Pvspoolinput.macs2.macs_peak_9951	bio13Pvspoolinput.macs2.macs_peak_8504	Promoter
Merged-Chr17-5301265-3	Chr17	5301215	5301317	5301266	bio11Pvspoolinput.macs2.macs_peak_6024	bio12Pvspoolinput.macs2.macs_peak_9952	bio13Pvspoolinput.macs2.macs_peak_8505	Intergenic
Merged-Chr17-5393789-3	Chr17	5393728	5393847	5393788	bio11Pvspoolinput.macs2.macs_peak_6025	bio12Pvspoolinput.macs2.macs_peak_9953	bio13Pvspoolinput.macs2.macs_peak_8506	Intergenic
Merged-Chr17-5751471-3	Chr17	5751380	5751568	5751474	bio11Pvspoolinput.macs2.macs_peak_6029	bio12Pvspoolinput.macs2.macs_peak_9958	bio13Pvspoolinput.macs2.macs_peak_8511	Promoter
Merged-Chr17-5868728-3	Chr17	5868662	5868808	5868735	bio11Pvspoolinput.macs2.macs_peak_6030	bio12Pvspoolinput.macs2.macs_peak_9962	bio13Pvspoolinput.macs2.macs_peak_8512	Intergenic
Merged-Chr17-6019046-3	Chr17	6018981	6019106	6019044	bio11Pvspoolinput.macs2.macs_peak_6032	bio12Pvspoolinput.macs2.macs_peak_9964	bio13Pvspoolinput.macs2.macs_peak_8514	Promoter
Merged-Chr17-8262364-3	Chr17	8262309	8262419	8262364	bio11Pvspoolinput.macs2.macs_peak_6035	bio12Pvspoolinput.macs2.macs_peak_9967	bio13Pvspoolinput.macs2.macs_peak_8517	Intergenic
Merged-Chr17-8322715-3	Chr17	8322619	8322792	8322706	bio11Pvspoolinput.macs2.macs_peak_6036	bio12Pvspoolinput.macs2.macs_peak_9968	bio13Pvspoolinput.macs2.macs_peak_8518	Intergenic
Merged-Chr17-8326540-3	Chr17	8326461	8326628	8326545	bio11Pvspoolinput.macs2.macs_peak_6037	bio12Pvspoolinput.macs2.macs_peak_9970	bio13Pvspoolinput.macs2.macs_peak_8519	Intergenic
Merged-Chr17-9046050-3	Chr17	9045957	9046152	9046055	bio11Pvspoolinput.macs2.macs_peak_6040	bio12Pvspoolinput.macs2.macs_peak_9977	bio13Pvspoolinput.macs2.macs_peak_8525	Promoter
Merged-Chr17-9434035-3	Chr17	9433978	9434091	9434035	bio11Pvspoolinput.macs2.macs_peak_6042	bio12Pvspoolinput.macs2.macs_peak_9979	bio13Pvspoolinput.macs2.macs_peak_8530	Intergenic
Merged-Chr17-9496184-3	Chr17	9496113	9496273	9496193	bio11Pvspoolinput.macs2.macs_peak_6043	bio12Pvspoolinput.macs2.macs_peak_9984	bio13Pvspoolinput.macs2.macs_peak_8533	Intergenic
Merged-Chr17-9810037-3	Chr17	9809962	9810112	9810037	bio11Pvspoolinput.macs2.macs_peak_6046	bio12Pvspoolinput.macs2.macs_peak_9989	bio13Pvspoolinput.macs2.macs_peak_8536	Intergenic
Merged-Chr17-9848505-3	Chr17	9848446	9848568	9848507	bio11Pvspoolinput.macs2.macs_peak_6049	bio12Pvspoolinput.macs2.macs_peak_9990	bio13Pvspoolinput.macs2.macs_peak_8540	Intergenic
Merged-Chr17-9996376-3	Chr17	9996271	9996473	9996372	bio11Pvspoolinput.macs2.macs_peak_6052	bio12Pvspoolinput.macs2.macs_peak_9993	bio13Pvspoolinput.macs2.macs_peak_8543	Promoter
Merged-Chr17-10055007-3	Chr17	10054936	10055069	10055003	bio11Pvspoolinput.macs2.macs_peak_6053	bio12Pvspoolinput.macs2.macs_peak_9994	bio13Pvspoolinput.macs2.macs_peak_8544	Intergenic
Merged-Chr17-10067741-3	Chr17	10067686	10067795	10067741	bio11Pvspoolinput.macs2.macs_peak_6054	bio12Pvspoolinput.macs2.macs_peak_9995	bio13Pvspoolinput.macs2.macs_peak_8545	Intergenic
Merged-Chr17-10181818-3	Chr17	10181744	10181882	10181813	bio11Pvspoolinput.macs2.macs_peak_6056	bio12Pvspoolinput.macs2.macs_peak_9996	bio13Pvspoolinput.macs2.macs_peak_8547	Intergenic
Merged-Chr17-10221706-3	Chr17	10221649	10221770	10221710	bio11Pvspoolinput.macs2.macs_peak_6057	bio12Pvspoolinput.macs2.macs_peak_9997	bio13Pvspoolinput.macs2.macs_peak_8549	Promoter
Merged-Chr17-10338018-3	Chr17	10337952	10338089	10338021	bio11Pvspoolinput.macs2.macs_peak_6058	bio12Pvspoolinput.macs2.macs_peak_9998	bio13Pvspoolinput.macs2.macs_peak_8550	Intergenic
Merged-Chr17-10429440-3	Chr17	10429343	10429557	10429450	bio11Pvspoolinput.macs2.macs_peak_6060	bio12Pvspoolinput.macs2.macs_peak_10002	bio13Pvspoolinput.macs2.macs_peak_8552	Promoter
Merged-Chr17-10494847-3	Chr17	10494778	10494932	10494855	bio11Pvspoolinput.macs2.macs_peak_6061	bio12Pvspoolinput.macs2.macs_peak_10003	bio13Pvspoolinput.macs2.macs_peak_8557	3' UTR
Merged-Chr17-10712713-3	Chr17	10712628	10712795	10712712	bio11Pvspoolinput.macs2.macs_peak_6063	bio12Pvspoolinput.macs2.macs_peak_10006	bio13Pvspoolinput.macs2.macs_peak_8563	Intergenic
Merged-Chr17-10764751-3	Chr17	10764695	10764808	10764752	bio11Pvspoolinput.macs2.macs_peak_6064	bio12Pvspoolinput.macs2.macs_peak_10007	bio13Pvspoolinput.macs2.macs_peak_8566	Intergenic
Merged-Chr17-10997473-3	Chr17	10997412	10997532	10997472	bio11Pvspoolinput.macs2.macs_peak_6065	bio12Pvspoolinput.macs2.macs_peak_10010	bio13Pvspoolinput.macs2.macs_peak_8572	Promoter
Merged-Chr17-11146946-3	Chr17	11146885	11147012	11146949	bio11Pvspoolinput.macs2.macs_peak_6067	bio12Pvspoolinput.macs2.macs_peak_10013	bio13Pvspoolinput.macs2.macs_peak_8578	Intergenic
Merged-Chr17-11644807-3	Chr17	11644738	11644883	11644811	bio11Pvspoolinput.macs2.macs_peak_6070	bio12Pvspoolinput.macs2.macs_peak_10017	bio13Pvspoolinput.macs2.macs_peak_8580	Intergenic
Merged-Chr17-11703667-3	Chr17	11703615	11703719	11703667	bio11Pvspoolinput.macs2.macs_peak_6071	bio12Pvspoolinput.macs2.macs_peak_10018	bio13Pvspoolinput.macs2.macs_peak_8581	Promoter
Merged-Chr17-11723081-3	Chr17	11722998	11723150	11723074	bio11Pvspoolinput.macs2.macs_peak_6072	bio12Pvspoolinput.macs2.macs_peak_10019	bio13Pvspoolinput.macs2.macs_peak_8582	Promoter
Merged-Chr17-11923977-3	Chr17	11923921	11924038	11923980	bio11Pvspoolinput.macs2.macs_peak_6073	bio12Pvspoolinput.macs2.macs_peak_10020	bio13Pvspoolinput.macs2.macs_peak_8583	Intergenic
Merged-Chr17-11939946-3	Chr17	11939883	11940011	11939947	bio11Pvspoolinput.macs2.macs_peak_6074	bio12Pvspoolinput.macs2.macs_peak_10023	bio13Pvspoolinput.macs2.macs_peak_8586	Promoter
Merged-Chr17-12436586-3	Chr17	12436487	12436665	12436576	bio11Pvspoolinput.macs2.macs_peak_6077	bio12Pvspoolinput.macs2.macs_peak_10026	bio13Pvspoolinput.macs2.macs_peak_8588	Intergenic
Merged-Chr17-12568652-3	Chr17	12568587	12568719	12568653	bio11Pvspoolinput.macs2.macs_peak_6078	bio12Pvspoolinput.macs2.macs_peak_10030	bio13Pvspoolinput.macs2.macs_peak_8591	Promoter
Merged-Chr17-12708814-3	Chr17	12708710	12708905	12708808	bio11Pvspoolinput.macs2.macs_peak_6080	bio12Pvspoolinput.macs2.macs_peak_10033	bio13Pvspoolinput.macs2.macs_peak_8594	Promoter
Merged-Chr17-12896327-3	Chr17	12896218	12896419	12896319	bio11Pvspoolinput.macs2.macs_peak_6082	bio12Pvspoolinput.macs2.macs_peak_10036	bio13Pvspoolinput.macs2.macs_peak_8596	Intergenic
Merged-Chr17-12995168-3	Chr17	12995091	12995233	12995162	bio11Pvspoolinput.macs2.macs_peak_6084	bio12Pvspoolinput.macs2.macs_peak_10040	bio13Pvspoolinput.macs2.macs_peak_8599	Promoter
Merged-Chr17-13004987-3	Chr17	13004927	13005057	13004992	bio11Pvspoolinput.macs2.macs_peak_6085	bio12Pvspoolinput.macs2.macs_peak_10042	bio13Pvspoolinput.macs2.macs_peak_8601	Intergenic
Merged-Chr17-13144910-3	Chr17	13144852	13144969	13144911	bio11Pvspoolinput.macs2.macs_peak_6086	bio12Pvspoolinput.macs2.macs_peak_10050	bio13Pvspoolinput.macs2.macs_peak_8604	Intergenic
Merged-Chr17-13368073-3	Chr17	13368001	13368164	13368083	bio11Pvspoolinput.macs2.macs_peak_6089	bio12Pvspoolinput.macs2.macs_peak_10051	bio13Pvspoolinput.macs2.macs_peak_8607	Intergenic
Merged-Chr17-13709558-3	Chr17	13709492	13709632	13709562	bio11Pvspoolinput.macs2.macs_peak_6091	bio12Pvspoolinput.macs2.macs_peak_10054	bio13Pvspoolinput.macs2.macs_peak_8609	Intergenic
Merged-Chr17-13719522-3	Chr17	13719439	13719593	13719516	bio11Pvspoolinput.macs2.macs_peak_6092	bio12Pvspoolinput.macs2.macs_peak_10055	bio13Pvspoolinput.macs2.macs_peak_8611	Intergenic
Merged-Chr17-13720095-3	Chr17	13720019	13720175	13720097	bio11Pvspoolinput.macs2.macs_peak_6093	bio12Pvspoolinput.macs2.macs_peak_10056	bio13Pvspoolinput.macs2.macs_peak_8612	Intergenic
Merged-Chr17-13742654-3	Chr17	13742571	13742728	13742650	bio11Pvspoolinput.macs2.macs_peak_6095	bio12Pvspoolinput.macs2.macs_peak_10058	bio13Pvspoolinput.macs2.macs_peak_8613	Intergenic
Merged-Chr17-13743269-3	Chr17	13743206	13743333	13743270	bio11Pvspoolinput.macs2.macs_peak_6096	bio12Pvspoolinput.macs2.macs_peak_10059	bio13Pvspoolinput.macs2.macs_peak_8614	Intergenic
Merged-Chr17-13743986-3	Chr17	13743928	13744040	13743984	bio11Pvspoolinput.macs2.macs_peak_6097	bio12Pvspoolinput.macs2.macs_peak_10060	bio13Pvspoolinput.macs2.macs_peak_8615	Intergenic
Merged-Chr17-13846426-3	Chr17	13846355	13846493	13846424	bio11Pvspoolinput.macs2.macs_peak_6098	bio12Pvspoolinput.macs2.macs_peak_10070	bio13Pvspoolinput.macs2.macs_peak_8624	Intergenic
Merged-Chr17-13848493-3	Chr17	13848439	13848548	13848494	bio11Pvspoolinput.macs2.macs_peak_6099	bio12Pvspoolinput.macs2.macs_peak_10071	bio13Pvspoolinput.macs2.macs_peak_8625	Intergenic
Merged-Chr09-1063659-3	Chr09	1063595	1063717	1063656	bio11Pvspoolinput.macs2.macs_peak_3600	bio12Pvspoolinput.macs2.macs_peak_5955	bio13Pvspoolinput.macs2.macs_peak_5158	Promoter
Merged-Chr09-1121426-3	Chr09	1121291	1121559	1121425	bio11Pvspoolinput.macs2.macs_peak_3602	bio12Pvspoolinput.macs2.macs_peak_5960	bio13Pvspoolinput.macs2.macs_peak_5161	Intergenic
Merged-Chr09-1124424-3	Chr09	1124308	1124515	1124412	bio11Pvspoolinput.macs2.macs_peak_3604	bio12Pvspoolinput.macs2.macs_peak_5962	bio13Pvspoolinput.macs2.macs_peak_5162	Intergenic
Merged-Chr09-1206540-3	Chr09	1206464	1206636	1206550	bio11Pvspoolinput.macs2.macs_peak_3607	bio12Pvspoolinput.macs2.macs_peak_5964	bio13Pvspoolinput.macs2.macs_peak_5165	3' UTR
Merged-Chr04-24170779-3	Chr04	24170717	24170837	24170777	bio11Pvspoolinput.macs2.macs_peak_2001	bio12Pvspoolinput.macs2.macs_peak_3287	bio13Pvspoolinput.macs2.macs_peak_2819	Promoter
Merged-Chr05-101470-3	Chr05	101370	101579	101475	bio11Pvspoolinput.macs2.macs_peak_2005	bio12Pvspoolinput.macs2.macs_peak_3296	bio13Pvspoolinput.macs2.macs_peak_2825	Promoter
Merged-Chr05-101977-3	Chr05	101875	102095	101985	bio11Pvspoolinput.macs2.macs_peak_2006	bio12Pvspoolinput.macs2.macs_peak_3297	bio13Pvspoolinput.macs2.macs_peak_2826	Promoter
Merged-Chr05-127431-3	Chr05	127343	127549	127446	bio11Pvspoolinput.macs2.macs_peak_2009	bio12Pvspoolinput.macs2.macs_peak_3304	bio13Pvspoolinput.macs2.macs_peak_2830	Intergenic
Merged-Chr09-1216802-3	Chr09	1216737	1216868	1216803	bio11Pvspoolinput.macs2.macs_peak_3610	bio12Pvspoolinput.macs2.macs_peak_5968	bio13Pvspoolinput.macs2.macs_peak_5169	Promoter
Merged-Chr09-1460911-3	Chr09	1460840	1460988	1460914	bio11Pvspoolinput.macs2.macs_peak_3611	bio12Pvspoolinput.macs2.macs_peak_5971	bio13Pvspoolinput.macs2.macs_peak_5171	Promoter
Merged-Chr09-1615270-3	Chr09	1615207	1615332	1615270	bio11Pvspoolinput.macs2.macs_peak_3612	bio12Pvspoolinput.macs2.macs_peak_5972	bio13Pvspoolinput.macs2.macs_peak_5172	Intergenic
Merged-Chr09-1907977-3	Chr09	1907921	1908031	1907976	bio11Pvspoolinput.macs2.macs_peak_3616	bio12Pvspoolinput.macs2.macs_peak_5976	bio13Pvspoolinput.macs2.macs_peak_5176	Intergenic
Merged-Chr09-1927494-3	Chr09	1927424	1927561	1927493	bio11Pvspoolinput.macs2.macs_peak_3617	bio12Pvspoolinput.macs2.macs_peak_5977	bio13Pvspoolinput.macs2.macs_peak_5177	Intergenic
Merged-Chr09-1928159-3	Chr09	1928044	1928246	1928145	bio11Pvspoolinput.macs2.macs_peak_3618	bio12Pvspoolinput.macs2.macs_peak_5978	bio13Pvspoolinput.macs2.macs_peak_5178	Intergenic
Merged-Chr05-167561-3	Chr05	167443	167658	167551	bio11Pvspoolinput.macs2.macs_peak_2012	bio12Pvspoolinput.macs2.macs_peak_3306	bio13Pvspoolinput.macs2.macs_peak_2833	Promoter
Merged-Chr09-2530653-3	Chr09	2530559	2530738	2530649	bio11Pvspoolinput.macs2.macs_peak_3623	bio12Pvspoolinput.macs2.macs_peak_5987	bio13Pvspoolinput.macs2.macs_peak_5186	Intergenic
Merged-Chr09-2723768-3	Chr09	2723714	2723822	2723768	bio11Pvspoolinput.macs2.macs_peak_3625	bio12Pvspoolinput.macs2.macs_peak_5988	bio13Pvspoolinput.macs2.macs_peak_5189	Promoter
Merged-Chr09-2726955-3	Chr09	2726903	2727009	2726956	bio11Pvspoolinput.macs2.macs_peak_3626	bio12Pvspoolinput.macs2.macs_peak_5989	bio13Pvspoolinput.macs2.macs_peak_5190	Intron
Merged-Chr09-2727572-3	Chr09	2727520	2727628	2727574	bio11Pvspoolinput.macs2.macs_peak_3627	bio12Pvspoolinput.macs2.macs_peak_5990	bio13Pvspoolinput.macs2.macs_peak_5191	Exon
Merged-Chr09-2728772-3	Chr09	2728717	2728827	2728772	bio11Pvspoolinput.macs2.macs_peak_3628	bio12Pvspoolinput.macs2.macs_peak_5991	bio13Pvspoolinput.macs2.macs_peak_5192	Intergenic
Merged-Chr09-2729431-3	Chr09	2729378	2729485	2729432	bio11Pvspoolinput.macs2.macs_peak_3629	bio12Pvspoolinput.macs2.macs_peak_5992	bio13Pvspoolinput.macs2.macs_peak_5193	Intergenic
Merged-Chr05-1531070-3	Chr05	1530999	1531133	1531066	bio11Pvspoolinput.macs2.macs_peak_2020	bio12Pvspoolinput.macs2.macs_peak_3320	bio13Pvspoolinput.macs2.macs_peak_2844	Intergenic
Merged-Chr05-1600100-3	Chr05	1600042	1600159	1600101	bio11Pvspoolinput.macs2.macs_peak_2021	bio12Pvspoolinput.macs2.macs_peak_3322	bio13Pvspoolinput.macs2.macs_peak_2848	Promoter
Merged-Chr05-1627399-3	Chr05	1627327	1627469	1627398	bio11Pvspoolinput.macs2.macs_peak_2022	bio12Pvspoolinput.macs2.macs_peak_3323	bio13Pvspoolinput.macs2.macs_peak_2849	Intergenic
Merged-Chr05-1867773-3	Chr05	1867694	1867841	1867768	bio11Pvspoolinput.macs2.macs_peak_2028	bio12Pvspoolinput.macs2.macs_peak_3330	bio13Pvspoolinput.macs2.macs_peak_2854	Intron
Merged-Chr09-2730281-3	Chr09	2730229	2730335	2730282	bio11Pvspoolinput.macs2.macs_peak_3630	bio12Pvspoolinput.macs2.macs_peak_5993	bio13Pvspoolinput.macs2.macs_peak_5194	Promoter
Merged-Chr09-2730778-3	Chr09	2730725	2730832	2730779	bio11Pvspoolinput.macs2.macs_peak_3631	bio12Pvspoolinput.macs2.macs_peak_5994	bio13Pvspoolinput.macs2.macs_peak_5195	Promoter
Merged-Chr09-2731359-3	Chr09	2731307	2731411	2731359	bio11Pvspoolinput.macs2.macs_peak_3632	bio12Pvspoolinput.macs2.macs_peak_5995	bio13Pvspoolinput.macs2.macs_peak_5196	Exon
Merged-Chr09-2793684-3	Chr09	2793574	2793767	2793671	bio11Pvspoolinput.macs2.macs_peak_3634	bio12Pvspoolinput.macs2.macs_peak_5996	bio13Pvspoolinput.macs2.macs_peak_5198	3' UTR
Merged-Chr09-2880220-3	Chr09	2880128	2880321	2880225	bio11Pvspoolinput.macs2.macs_peak_3637	bio12Pvspoolinput.macs2.macs_peak_6001	bio13Pvspoolinput.macs2.macs_peak_5200	Promoter
Merged-Chr05-1993507-3	Chr05	1993438	1993579	1993509	bio11Pvspoolinput.macs2.macs_peak_2032	bio12Pvspoolinput.macs2.macs_peak_3337	bio13Pvspoolinput.macs2.macs_peak_2858	Intergenic
Merged-Chr05-2114228-3	Chr05	2114167	2114299	2114233	bio11Pvspoolinput.macs2.macs_peak_2034	bio12Pvspoolinput.macs2.macs_peak_3339	bio13Pvspoolinput.macs2.macs_peak_2860	Promoter
Merged-Chr05-2114695-3	Chr05	2114616	2114788	2114702	bio11Pvspoolinput.macs2.macs_peak_2035	bio12Pvspoolinput.macs2.macs_peak_3340	bio13Pvspoolinput.macs2.macs_peak_2861	Promoter
Merged-Chr05-2668402-3	Chr05	2668344	2668462	2668403	bio11Pvspoolinput.macs2.macs_peak_2036	bio12Pvspoolinput.macs2.macs_peak_3342	bio13Pvspoolinput.macs2.macs_peak_2863	Intergenic
Merged-Chr05-2707737-3	Chr05	2707680	2707796	2707738	bio11Pvspoolinput.macs2.macs_peak_2037	bio12Pvspoolinput.macs2.macs_peak_3343	bio13Pvspoolinput.macs2.macs_peak_2869	Intergenic
Merged-Chr05-2761161-3	Chr05	2761040	2761256	2761148	bio11Pvspoolinput.macs2.macs_peak_2039	bio12Pvspoolinput.macs2.macs_peak_3344	bio13Pvspoolinput.macs2.macs_peak_2870	Intergenic
Merged-Chr09-3901525-3	Chr09	3901453	3901589	3901521	bio11Pvspoolinput.macs2.macs_peak_3647	bio12Pvspoolinput.macs2.macs_peak_6010	bio13Pvspoolinput.macs2.macs_peak_5210	Intergenic
Merged-Chr09-3909132-3	Chr09	3909066	3909196	3909131	bio11Pvspoolinput.macs2.macs_peak_3648	bio12Pvspoolinput.macs2.macs_peak_6011	bio13Pvspoolinput.macs2.macs_peak_5211	Promoter
Merged-Chr05-2835611-3	Chr05	2835520	2835716	2835618	bio11Pvspoolinput.macs2.macs_peak_2041	bio12Pvspoolinput.macs2.macs_peak_3345	bio13Pvspoolinput.macs2.macs_peak_2872	Promoter
Merged-Chr05-2907168-3	Chr05	2907102	2907250	2907176	bio11Pvspoolinput.macs2.macs_peak_2044	bio12Pvspoolinput.macs2.macs_peak_3350	bio13Pvspoolinput.macs2.macs_peak_2876	Intergenic
Merged-Chr05-3173667-3	Chr05	3173576	3173745	3173661	bio11Pvspoolinput.macs2.macs_peak_2048	bio12Pvspoolinput.macs2.macs_peak_3355	bio13Pvspoolinput.macs2.macs_peak_2879	Promoter
Merged-Chr05-3174070-3	Chr05	3173999	3174142	3174071	bio11Pvspoolinput.macs2.macs_peak_2049	bio12Pvspoolinput.macs2.macs_peak_3356	bio13Pvspoolinput.macs2.macs_peak_2880	Promoter
Merged-Chr09-4201277-3	Chr09	4201196	4201373	4201285	bio11Pvspoolinput.macs2.macs_peak_3654	bio12Pvspoolinput.macs2.macs_peak_6021	bio13Pvspoolinput.macs2.macs_peak_5228	Promoter
Merged-Chr09-4286562-3	Chr09	4286487	4286639	4286563	bio11Pvspoolinput.macs2.macs_peak_3656	bio12Pvspoolinput.macs2.macs_peak_6025	bio13Pvspoolinput.macs2.macs_peak_5232	Promoter
Merged-Chr09-4418823-3	Chr09	4418757	4418886	4418822	bio11Pvspoolinput.macs2.macs_peak_3657	bio12Pvspoolinput.macs2.macs_peak_6030	bio13Pvspoolinput.macs2.macs_peak_5235	Intergenic
Merged-Chr09-4631595-3	Chr09	4631534	4631659	4631597	bio11Pvspoolinput.macs2.macs_peak_3659	bio12Pvspoolinput.macs2.macs_peak_6034	bio13Pvspoolinput.macs2.macs_peak_5238	Promoter
Merged-Chr05-3658292-3	Chr05	3658235	3658351	3658293	bio11Pvspoolinput.macs2.macs_peak_2054	bio12Pvspoolinput.macs2.macs_peak_3361	bio13Pvspoolinput.macs2.macs_peak_2891	Intergenic
Merged-Chr05-3746830-3	Chr05	3746772	3746897	3746835	bio11Pvspoolinput.macs2.macs_peak_2058	bio12Pvspoolinput.macs2.macs_peak_3369	bio13Pvspoolinput.macs2.macs_peak_2894	Promoter
Merged-Chr05-3798976-3	Chr05	3798890	3799072	3798981	bio11Pvspoolinput.macs2.macs_peak_2059	bio12Pvspoolinput.macs2.macs_peak_3371	bio13Pvspoolinput.macs2.macs_peak_2895	Intergenic
Merged-Chr09-4871977-3	Chr09	4871889	4872057	4871973	bio11Pvspoolinput.macs2.macs_peak_3661	bio12Pvspoolinput.macs2.macs_peak_6036	bio13Pvspoolinput.macs2.macs_peak_5242	Intergenic
Merged-Chr09-5019783-3	Chr09	5019708	5019861	5019785	bio11Pvspoolinput.macs2.macs_peak_3668	bio12Pvspoolinput.macs2.macs_peak_6044	bio13Pvspoolinput.macs2.macs_peak_5248	Promoter
Merged-Chr09-5212965-3	Chr09	5212841	5213074	5212958	bio11Pvspoolinput.macs2.macs_peak_3669	bio12Pvspoolinput.macs2.macs_peak_6050	bio13Pvspoolinput.macs2.macs_peak_5252	Intergenic
Merged-Chr05-3848750-3	Chr05	3848666	3848829	3848748	bio11Pvspoolinput.macs2.macs_peak_2061	bio12Pvspoolinput.macs2.macs_peak_3373	bio13Pvspoolinput.macs2.macs_peak_2897	Intergenic
Merged-Chr05-3851089-3	Chr05	3850974	3851190	3851082	bio11Pvspoolinput.macs2.macs_peak_2062	bio12Pvspoolinput.macs2.macs_peak_3375	bio13Pvspoolinput.macs2.macs_peak_2898	Promoter
Merged-Chr05-3924093-3	Chr05	3924037	3924149	3924093	bio11Pvspoolinput.macs2.macs_peak_2065	bio12Pvspoolinput.macs2.macs_peak_3381	bio13Pvspoolinput.macs2.macs_peak_2900	Promoter
Merged-Chr09-5239381-3	Chr09	5239284	5239467	5239376	bio11Pvspoolinput.macs2.macs_peak_3670	bio12Pvspoolinput.macs2.macs_peak_6054	bio13Pvspoolinput.macs2.macs_peak_5255	Promoter
Merged-Chr09-5243204-3	Chr09	5243108	5243293	5243201	bio11Pvspoolinput.macs2.macs_peak_3671	bio12Pvspoolinput.macs2.macs_peak_6055	bio13Pvspoolinput.macs2.macs_peak_5256	Intergenic
Merged-Chr09-5390825-3	Chr09	5390710	5390954	5390832	bio11Pvspoolinput.macs2.macs_peak_3673	bio12Pvspoolinput.macs2.macs_peak_6058	bio13Pvspoolinput.macs2.macs_peak_5258	Promoter
Merged-Chr09-5499135-3	Chr09	5499072	5499204	5499138	bio11Pvspoolinput.macs2.macs_peak_3674	bio12Pvspoolinput.macs2.macs_peak_6059	bio13Pvspoolinput.macs2.macs_peak_5260	Intergenic
Merged-Chr09-5553404-3	Chr09	5553260	5553548	5553404	bio11Pvspoolinput.macs2.macs_peak_3676	bio12Pvspoolinput.macs2.macs_peak_6063	bio13Pvspoolinput.macs2.macs_peak_5264	3' UTR
Merged-Chr09-5577354-3	Chr09	5577238	5577474	5577356	bio11Pvspoolinput.macs2.macs_peak_3677	bio12Pvspoolinput.macs2.macs_peak_6068	bio13Pvspoolinput.macs2.macs_peak_5268	Promoter
Merged-Chr05-3928341-3	Chr05	3928276	3928401	3928339	bio11Pvspoolinput.macs2.macs_peak_2071	bio12Pvspoolinput.macs2.macs_peak_3388	bio13Pvspoolinput.macs2.macs_peak_2903	Promoter
Merged-Chr05-3928735-3	Chr05	3928634	3928818	3928726	bio11Pvspoolinput.macs2.macs_peak_2072	bio12Pvspoolinput.macs2.macs_peak_3389	bio13Pvspoolinput.macs2.macs_peak_2904	Promoter
Merged-Chr05-3930789-3	Chr05	3930677	3930885	3930781	bio11Pvspoolinput.macs2.macs_peak_2074	bio12Pvspoolinput.macs2.macs_peak_3390	bio13Pvspoolinput.macs2.macs_peak_2905	Intron
Merged-Chr05-3944444-3	Chr05	3944348	3944567	3944458	bio11Pvspoolinput.macs2.macs_peak_2076	bio12Pvspoolinput.macs2.macs_peak_3395	bio13Pvspoolinput.macs2.macs_peak_2907	Promoter
Merged-Chr05-4024091-3	Chr05	4024029	4024149	4024089	bio11Pvspoolinput.macs2.macs_peak_2078	bio12Pvspoolinput.macs2.macs_peak_3400	bio13Pvspoolinput.macs2.macs_peak_2913	Intergenic
Merged-Chr05-4030598-3	Chr05	4030489	4030694	4030592	bio11Pvspoolinput.macs2.macs_peak_2079	bio12Pvspoolinput.macs2.macs_peak_3401	bio13Pvspoolinput.macs2.macs_peak_2914	Promoter
Merged-Chr09-5974559-3	Chr09	5974438	5974676	5974557	bio11Pvspoolinput.macs2.macs_peak_3684	bio12Pvspoolinput.macs2.macs_peak_6082	bio13Pvspoolinput.macs2.macs_peak_5278	Intergenic
Merged-Chr09-5996821-3	Chr09	5996748	5996909	5996829	bio11Pvspoolinput.macs2.macs_peak_3685	bio12Pvspoolinput.macs2.macs_peak_6084	bio13Pvspoolinput.macs2.macs_peak_5279	Promoter
Merged-Chr09-6023344-3	Chr09	6023241	6023438	6023340	bio11Pvspoolinput.macs2.macs_peak_3686	bio12Pvspoolinput.macs2.macs_peak_6085	bio13Pvspoolinput.macs2.macs_peak_5280	Promoter
Merged-Chr05-4037198-3	Chr05	4037121	4037262	4037192	bio11Pvspoolinput.macs2.macs_peak_2080	bio12Pvspoolinput.macs2.macs_peak_3403	bio13Pvspoolinput.macs2.macs_peak_2919	Intergenic
Merged-Chr05-4145605-3	Chr05	4145547	4145668	4145608	bio11Pvspoolinput.macs2.macs_peak_2082	bio12Pvspoolinput.macs2.macs_peak_3411	bio13Pvspoolinput.macs2.macs_peak_2924	Promoter
Merged-Chr05-4486422-3	Chr05	4486302	4486557	4486430	bio11Pvspoolinput.macs2.macs_peak_2083	bio12Pvspoolinput.macs2.macs_peak_3414	bio13Pvspoolinput.macs2.macs_peak_2926	Promoter
Merged-Chr05-4530769-3	Chr05	4530704	4530846	4530775	bio11Pvspoolinput.macs2.macs_peak_2085	bio12Pvspoolinput.macs2.macs_peak_3419	bio13Pvspoolinput.macs2.macs_peak_2930	Intergenic
Merged-Chr05-4622431-3	Chr05	4622344	4622509	4622427	bio11Pvspoolinput.macs2.macs_peak_2088	bio12Pvspoolinput.macs2.macs_peak_3423	bio13Pvspoolinput.macs2.macs_peak_2934	Intergenic
Merged-Chr05-4624216-3	Chr05	4624108	4624305	4624207	bio11Pvspoolinput.macs2.macs_peak_2089	bio12Pvspoolinput.macs2.macs_peak_3424	bio13Pvspoolinput.macs2.macs_peak_2936	3' UTR
Merged-Chr09-6298412-3	Chr09	6298345	6298475	6298410	bio11Pvspoolinput.macs2.macs_peak_3691	bio12Pvspoolinput.macs2.macs_peak_6093	bio13Pvspoolinput.macs2.macs_peak_5290	Intergenic
Merged-Chr09-6299559-3	Chr09	6299452	6299650	6299551	bio11Pvspoolinput.macs2.macs_peak_3693	bio12Pvspoolinput.macs2.macs_peak_6095	bio13Pvspoolinput.macs2.macs_peak_5291	Intergenic
Merged-Chr09-6303593-3	Chr09	6303507	6303674	6303591	bio11Pvspoolinput.macs2.macs_peak_3694	bio12Pvspoolinput.macs2.macs_peak_6096	bio13Pvspoolinput.macs2.macs_peak_5292	Promoter
Merged-Chr09-6337489-3	Chr09	6337394	6337589	6337492	bio11Pvspoolinput.macs2.macs_peak_3697	bio12Pvspoolinput.macs2.macs_peak_6103	bio13Pvspoolinput.macs2.macs_peak_5294	Intergenic
Merged-Chr05-4635813-3	Chr05	4635713	4635896	4635805	bio11Pvspoolinput.macs2.macs_peak_2091	bio12Pvspoolinput.macs2.macs_peak_3425	bio13Pvspoolinput.macs2.macs_peak_2937	Promoter
Merged-Chr05-4733649-3	Chr05	4733593	4733708	4733651	bio11Pvspoolinput.macs2.macs_peak_2092	bio12Pvspoolinput.macs2.macs_peak_3426	bio13Pvspoolinput.macs2.macs_peak_2938	Exon
Merged-Chr05-4765351-3	Chr05	4765258	4765472	4765365	bio11Pvspoolinput.macs2.macs_peak_2093	bio12Pvspoolinput.macs2.macs_peak_3427	bio13Pvspoolinput.macs2.macs_peak_2939	Promoter
Merged-Chr05-4768779-3	Chr05	4768698	4768863	4768781	bio11Pvspoolinput.macs2.macs_peak_2095	bio12Pvspoolinput.macs2.macs_peak_3428	bio13Pvspoolinput.macs2.macs_peak_2940	Intron
Merged-Chr05-4982423-3	Chr05	4982293	4982551	4982422	bio11Pvspoolinput.macs2.macs_peak_2099	bio12Pvspoolinput.macs2.macs_peak_3432	bio13Pvspoolinput.macs2.macs_peak_2944	Promoter
Merged-Chr17-13852184-3	Chr17	13852103	13852274	13852189	bio11Pvspoolinput.macs2.macs_peak_6100	bio12Pvspoolinput.macs2.macs_peak_10072	bio13Pvspoolinput.macs2.macs_peak_8626	Intergenic
Merged-Chr17-13854061-3	Chr17	13853965	13854142	13854054	bio11Pvspoolinput.macs2.macs_peak_6102	bio12Pvspoolinput.macs2.macs_peak_10075	bio13Pvspoolinput.macs2.macs_peak_8627	Intergenic
Merged-Chr17-13992795-3	Chr17	13992714	13992878	13992796	bio11Pvspoolinput.macs2.macs_peak_6104	bio12Pvspoolinput.macs2.macs_peak_10077	bio13Pvspoolinput.macs2.macs_peak_8628	Promoter
Merged-Chr17-13993927-3	Chr17	13993867	13993983	13993925	bio11Pvspoolinput.macs2.macs_peak_6105	bio12Pvspoolinput.macs2.macs_peak_10078	bio13Pvspoolinput.macs2.macs_peak_8629	Intergenic
Merged-Chr17-14034200-3	Chr17	14034147	14034255	14034201	bio11Pvspoolinput.macs2.macs_peak_6106	bio12Pvspoolinput.macs2.macs_peak_10080	bio13Pvspoolinput.macs2.macs_peak_8630	Promoter
Merged-Chr17-14050736-3	Chr17	14050649	14050810	14050730	bio11Pvspoolinput.macs2.macs_peak_6107	bio12Pvspoolinput.macs2.macs_peak_10081	bio13Pvspoolinput.macs2.macs_peak_8633	Intergenic
Merged-Chr17-14095680-3	Chr17	14095600	14095763	14095682	bio11Pvspoolinput.macs2.macs_peak_6109	bio12Pvspoolinput.macs2.macs_peak_10086	bio13Pvspoolinput.macs2.macs_peak_8636	Promoter
Merged-Chr17-14158277-3	Chr17	14158184	14158350	14158267	bio11Pvspoolinput.macs2.macs_peak_6114	bio12Pvspoolinput.macs2.macs_peak_10093	bio13Pvspoolinput.macs2.macs_peak_8639	3' UTR
Merged-Chr17-14408723-3	Chr17	14408606	14408853	14408730	bio11Pvspoolinput.macs2.macs_peak_6119	bio12Pvspoolinput.macs2.macs_peak_10099	bio13Pvspoolinput.macs2.macs_peak_8645	5' UTR
Merged-Chr17-14410602-3	Chr17	14410549	14410657	14410603	bio11Pvspoolinput.macs2.macs_peak_6120	bio12Pvspoolinput.macs2.macs_peak_10100	bio13Pvspoolinput.macs2.macs_peak_8646	Promoter
Merged-Chr17-14418499-3	Chr17	14418380	14418596	14418488	bio11Pvspoolinput.macs2.macs_peak_6121	bio12Pvspoolinput.macs2.macs_peak_10102	bio13Pvspoolinput.macs2.macs_peak_8647	Promoter
Merged-Chr17-14424530-3	Chr17	14424463	14424601	14424532	bio11Pvspoolinput.macs2.macs_peak_6122	bio12Pvspoolinput.macs2.macs_peak_10106	bio13Pvspoolinput.macs2.macs_peak_8649	Intergenic
Merged-Chr17-14472990-3	Chr17	14472907	14473095	14473001	bio11Pvspoolinput.macs2.macs_peak_6124	bio12Pvspoolinput.macs2.macs_peak_10109	bio13Pvspoolinput.macs2.macs_peak_8651	Promoter
Merged-Chr17-14769010-3	Chr17	14768956	14769064	14769010	bio11Pvspoolinput.macs2.macs_peak_6125	bio12Pvspoolinput.macs2.macs_peak_10115	bio13Pvspoolinput.macs2.macs_peak_8657	Intergenic
Merged-Chr17-14770667-3	Chr17	14770567	14770753	14770660	bio11Pvspoolinput.macs2.macs_peak_6126	bio12Pvspoolinput.macs2.macs_peak_10116	bio13Pvspoolinput.macs2.macs_peak_8658	Intergenic
Merged-Chr17-14771696-3	Chr17	14771616	14771788	14771702	bio11Pvspoolinput.macs2.macs_peak_6127	bio12Pvspoolinput.macs2.macs_peak_10117	bio13Pvspoolinput.macs2.macs_peak_8659	Intergenic
Merged-Chr17-15101607-3	Chr17	15101553	15101663	15101608	bio11Pvspoolinput.macs2.macs_peak_6128	bio12Pvspoolinput.macs2.macs_peak_10120	bio13Pvspoolinput.macs2.macs_peak_8664	Intergenic
Merged-Chr17-15102054-3	Chr17	15102002	15102108	15102055	bio11Pvspoolinput.macs2.macs_peak_6129	bio12Pvspoolinput.macs2.macs_peak_10121	bio13Pvspoolinput.macs2.macs_peak_8665	Intergenic
Merged-Chr17-15266440-3	Chr17	15266383	15266504	15266444	bio11Pvspoolinput.macs2.macs_peak_6130	bio12Pvspoolinput.macs2.macs_peak_10122	bio13Pvspoolinput.macs2.macs_peak_8666	Intergenic
Merged-Chr17-15267454-3	Chr17	15267349	15267580	15267465	bio11Pvspoolinput.macs2.macs_peak_6131	bio12Pvspoolinput.macs2.macs_peak_10123	bio13Pvspoolinput.macs2.macs_peak_8667	Promoter
Merged-Chr17-15419979-3	Chr17	15419882	15420076	15419979	bio11Pvspoolinput.macs2.macs_peak_6134	bio12Pvspoolinput.macs2.macs_peak_10128	bio13Pvspoolinput.macs2.macs_peak_8672	Intergenic
Merged-Chr17-15500779-3	Chr17	15500695	15500863	15500779	bio11Pvspoolinput.macs2.macs_peak_6136	bio12Pvspoolinput.macs2.macs_peak_10130	bio13Pvspoolinput.macs2.macs_peak_8674	Intergenic
Merged-Chr17-16008315-3	Chr17	16008240	16008404	16008322	bio11Pvspoolinput.macs2.macs_peak_6143	bio12Pvspoolinput.macs2.macs_peak_10138	bio13Pvspoolinput.macs2.macs_peak_8681	Intron
Merged-Chr18-184192-3	Chr18	184133	184255	184194	bio11Pvspoolinput.macs2.macs_peak_6144	bio12Pvspoolinput.macs2.macs_peak_10146	bio13Pvspoolinput.macs2.macs_peak_8685	Intergenic
Merged-Chr18-267971-3	Chr18	267862	268076	267969	bio11Pvspoolinput.macs2.macs_peak_6145	bio12Pvspoolinput.macs2.macs_peak_10147	bio13Pvspoolinput.macs2.macs_peak_8686	Intergenic
Merged-Chr18-268850-3	Chr18	268785	268926	268856	bio11Pvspoolinput.macs2.macs_peak_6146	bio12Pvspoolinput.macs2.macs_peak_10148	bio13Pvspoolinput.macs2.macs_peak_8687	Intergenic
Merged-Chr18-403605-3	Chr18	403521	403720	403621	bio11Pvspoolinput.macs2.macs_peak_6147	bio12Pvspoolinput.macs2.macs_peak_10150	bio13Pvspoolinput.macs2.macs_peak_8688	Intergenic
Merged-Chr18-474244-3	Chr18	474160	474312	474236	bio11Pvspoolinput.macs2.macs_peak_6149	bio12Pvspoolinput.macs2.macs_peak_10151	bio13Pvspoolinput.macs2.macs_peak_8692	Promoter
Merged-Chr18-523630-3	Chr18	523561	523700	523631	bio11Pvspoolinput.macs2.macs_peak_6151	bio12Pvspoolinput.macs2.macs_peak_10153	bio13Pvspoolinput.macs2.macs_peak_8694	Intergenic
Merged-Chr18-1123039-3	Chr18	1122964	1123119	1123042	bio11Pvspoolinput.macs2.macs_peak_6154	bio12Pvspoolinput.macs2.macs_peak_10157	bio13Pvspoolinput.macs2.macs_peak_8698	Promoter
Merged-Chr18-1222460-3	Chr18	1222343	1222556	1222450	bio11Pvspoolinput.macs2.macs_peak_6156	bio12Pvspoolinput.macs2.macs_peak_10158	bio13Pvspoolinput.macs2.macs_peak_8700	Intron
Merged-Chr18-1325360-3	Chr18	1325262	1325440	1325351	bio11Pvspoolinput.macs2.macs_peak_6160	bio12Pvspoolinput.macs2.macs_peak_10163	bio13Pvspoolinput.macs2.macs_peak_8703	Promoter
Merged-Chr18-1417374-3	Chr18	1417291	1417467	1417379	bio11Pvspoolinput.macs2.macs_peak_6162	bio12Pvspoolinput.macs2.macs_peak_10166	bio13Pvspoolinput.macs2.macs_peak_8704	Intergenic
Merged-Chr18-1421079-3	Chr18	1421009	1421146	1421078	bio11Pvspoolinput.macs2.macs_peak_6163	bio12Pvspoolinput.macs2.macs_peak_10167	bio13Pvspoolinput.macs2.macs_peak_8706	Promoter
Merged-Chr18-1435567-3	Chr18	1435470	1435656	1435563	bio11Pvspoolinput.macs2.macs_peak_6164	bio12Pvspoolinput.macs2.macs_peak_10168	bio13Pvspoolinput.macs2.macs_peak_8707	Intron
Merged-Chr18-1532863-3	Chr18	1532790	1532926	1532858	bio11Pvspoolinput.macs2.macs_peak_6165	bio12Pvspoolinput.macs2.macs_peak_10169	bio13Pvspoolinput.macs2.macs_peak_8708	Intergenic
Merged-Chr18-1640893-3	Chr18	1640805	1640982	1640894	bio11Pvspoolinput.macs2.macs_peak_6168	bio12Pvspoolinput.macs2.macs_peak_10172	bio13Pvspoolinput.macs2.macs_peak_8711	Promoter
Merged-Chr18-1739186-3	Chr18	1739089	1739270	1739180	bio11Pvspoolinput.macs2.macs_peak_6171	bio12Pvspoolinput.macs2.macs_peak_10177	bio13Pvspoolinput.macs2.macs_peak_8718	Intergenic
Merged-Chr18-1740694-3	Chr18	1740619	1740785	1740702	bio11Pvspoolinput.macs2.macs_peak_6172	bio12Pvspoolinput.macs2.macs_peak_10178	bio13Pvspoolinput.macs2.macs_peak_8719	Intergenic
Merged-Chr18-1741396-3	Chr18	1741293	1741518	1741406	bio11Pvspoolinput.macs2.macs_peak_6174	bio12Pvspoolinput.macs2.macs_peak_10180	bio13Pvspoolinput.macs2.macs_peak_8720	Intergenic
Merged-Chr18-1748596-3	Chr18	1748508	1748677	1748593	bio11Pvspoolinput.macs2.macs_peak_6176	bio12Pvspoolinput.macs2.macs_peak_10183	bio13Pvspoolinput.macs2.macs_peak_8725	Intergenic
Merged-Chr18-1832825-3	Chr18	1832724	1832930	1832827	bio11Pvspoolinput.macs2.macs_peak_6181	bio12Pvspoolinput.macs2.macs_peak_10194	bio13Pvspoolinput.macs2.macs_peak_8733	Promoter
Merged-Chr18-1920125-3	Chr18	1920058	1920194	1920126	bio11Pvspoolinput.macs2.macs_peak_6183	bio12Pvspoolinput.macs2.macs_peak_10198	bio13Pvspoolinput.macs2.macs_peak_8737	Intergenic
Merged-Chr18-2094480-3	Chr18	2094421	2094539	2094480	bio11Pvspoolinput.macs2.macs_peak_6186	bio12Pvspoolinput.macs2.macs_peak_10204	bio13Pvspoolinput.macs2.macs_peak_8742	Intergenic
Merged-Chr18-2094901-3	Chr18	2094831	2094968	2094900	bio11Pvspoolinput.macs2.macs_peak_6187	bio12Pvspoolinput.macs2.macs_peak_10205	bio13Pvspoolinput.macs2.macs_peak_8743	Promoter
Merged-Chr18-2130819-3	Chr18	2130702	2130909	2130806	bio11Pvspoolinput.macs2.macs_peak_6188	bio12Pvspoolinput.macs2.macs_peak_10207	bio13Pvspoolinput.macs2.macs_peak_8745	Intergenic
Merged-Chr18-2139967-3	Chr18	2139886	2140035	2139961	bio11Pvspoolinput.macs2.macs_peak_6189	bio12Pvspoolinput.macs2.macs_peak_10209	bio13Pvspoolinput.macs2.macs_peak_8748	Promoter
Merged-Chr18-2161437-3	Chr18	2161340	2161522	2161431	bio11Pvspoolinput.macs2.macs_peak_6190	bio12Pvspoolinput.macs2.macs_peak_10210	bio13Pvspoolinput.macs2.macs_peak_8750	Promoter
Merged-Chr18-2249942-3	Chr18	2249830	2250053	2249942	bio11Pvspoolinput.macs2.macs_peak_6195	bio12Pvspoolinput.macs2.macs_peak_10218	bio13Pvspoolinput.macs2.macs_peak_8756	Promoter
Merged-Chr18-2375367-3	Chr18	2375292	2375431	2375362	bio11Pvspoolinput.macs2.macs_peak_6199	bio12Pvspoolinput.macs2.macs_peak_10222	bio13Pvspoolinput.macs2.macs_peak_8760	Promoter
Merged-Chr09-6401850-3	Chr09	6401768	6401952	6401860	bio11Pvspoolinput.macs2.macs_peak_3700	bio12Pvspoolinput.macs2.macs_peak_6108	bio13Pvspoolinput.macs2.macs_peak_5296	Promoter
Merged-Chr09-6414003-3	Chr09	6413929	6414087	6414008	bio11Pvspoolinput.macs2.macs_peak_3701	bio12Pvspoolinput.macs2.macs_peak_6109	bio13Pvspoolinput.macs2.macs_peak_5297	Promoter
Merged-Chr09-6522828-3	Chr09	6522775	6522883	6522829	bio11Pvspoolinput.macs2.macs_peak_3705	bio12Pvspoolinput.macs2.macs_peak_6114	bio13Pvspoolinput.macs2.macs_peak_5301	3' UTR
Merged-Chr09-6525434-3	Chr09	6525363	6525506	6525435	bio11Pvspoolinput.macs2.macs_peak_3706	bio12Pvspoolinput.macs2.macs_peak_6115	bio13Pvspoolinput.macs2.macs_peak_5302	Promoter
Merged-Chr09-6686355-3	Chr09	6686304	6686407	6686356	bio11Pvspoolinput.macs2.macs_peak_3708	bio12Pvspoolinput.macs2.macs_peak_6119	bio13Pvspoolinput.macs2.macs_peak_5307	Promoter
Merged-Chr09-6686899-3	Chr09	6686812	6686985	6686899	bio11Pvspoolinput.macs2.macs_peak_3709	bio12Pvspoolinput.macs2.macs_peak_6120	bio13Pvspoolinput.macs2.macs_peak_5308	Promoter
Merged-Chr05-4984572-3	Chr05	4984483	4984687	4984585	bio11Pvspoolinput.macs2.macs_peak_2100	bio12Pvspoolinput.macs2.macs_peak_3433	bio13Pvspoolinput.macs2.macs_peak_2945	Promoter
Merged-Chr05-5117292-3	Chr05	5117213	5117375	5117294	bio11Pvspoolinput.macs2.macs_peak_2101	bio12Pvspoolinput.macs2.macs_peak_3434	bio13Pvspoolinput.macs2.macs_peak_2947	Intergenic
Merged-Chr05-5126305-3	Chr05	5126216	5126375	5126296	bio11Pvspoolinput.macs2.macs_peak_2102	bio12Pvspoolinput.macs2.macs_peak_3435	bio13Pvspoolinput.macs2.macs_peak_2948	Promoter
Merged-Chr05-5175249-3	Chr05	5175142	5175349	5175246	bio11Pvspoolinput.macs2.macs_peak_2105	bio12Pvspoolinput.macs2.macs_peak_3437	bio13Pvspoolinput.macs2.macs_peak_2951	Intergenic
Merged-Chr09-6785677-3	Chr09	6785587	6785757	6785672	bio11Pvspoolinput.macs2.macs_peak_3716	bio12Pvspoolinput.macs2.macs_peak_6130	bio13Pvspoolinput.macs2.macs_peak_5316	5' UTR
Merged-Chr09-6786189-3	Chr09	6786131	6786246	6786189	bio11Pvspoolinput.macs2.macs_peak_3717	bio12Pvspoolinput.macs2.macs_peak_6131	bio13Pvspoolinput.macs2.macs_peak_5317	5' UTR
Merged-Chr05-5240687-3	Chr05	5240622	5240749	5240686	bio11Pvspoolinput.macs2.macs_peak_2111	bio12Pvspoolinput.macs2.macs_peak_3447	bio13Pvspoolinput.macs2.macs_peak_2961	Intergenic
Merged-Chr05-5244265-3	Chr05	5244196	5244336	5244266	bio11Pvspoolinput.macs2.macs_peak_2112	bio12Pvspoolinput.macs2.macs_peak_3448	bio13Pvspoolinput.macs2.macs_peak_2962	Intergenic
Merged-Chr05-5343780-3	Chr05	5343720	5343836	5343778	bio11Pvspoolinput.macs2.macs_peak_2117	bio12Pvspoolinput.macs2.macs_peak_3454	bio13Pvspoolinput.macs2.macs_peak_2968	Intergenic
Merged-Chr05-5374902-3	Chr05	5374823	5375010	5374917	bio11Pvspoolinput.macs2.macs_peak_2119	bio12Pvspoolinput.macs2.macs_peak_3456	bio13Pvspoolinput.macs2.macs_peak_2969	Intergenic
Merged-Chr09-6986329-3	Chr09	6986223	6986429	6986326	bio11Pvspoolinput.macs2.macs_peak_3720	bio12Pvspoolinput.macs2.macs_peak_6139	bio13Pvspoolinput.macs2.macs_peak_5326	Intergenic
Merged-Chr09-7058770-3	Chr09	7058703	7058847	7058775	bio11Pvspoolinput.macs2.macs_peak_3723	bio12Pvspoolinput.macs2.macs_peak_6145	bio13Pvspoolinput.macs2.macs_peak_5330	Promoter
Merged-Chr09-7067778-3	Chr09	7067690	7067848	7067769	bio11Pvspoolinput.macs2.macs_peak_3725	bio12Pvspoolinput.macs2.macs_peak_6146	bio13Pvspoolinput.macs2.macs_peak_5331	Promoter
Merged-Chr09-7142873-3	Chr09	7142806	7142937	7142872	bio11Pvspoolinput.macs2.macs_peak_3727	bio12Pvspoolinput.macs2.macs_peak_6154	bio13Pvspoolinput.macs2.macs_peak_5335	3' UTR
Merged-Chr09-7143571-3	Chr09	7143489	7143641	7143565	bio11Pvspoolinput.macs2.macs_peak_3728	bio12Pvspoolinput.macs2.macs_peak_6155	bio13Pvspoolinput.macs2.macs_peak_5336	Exon
Merged-Chr09-7183021-3	Chr09	7182968	7183074	7183021	bio11Pvspoolinput.macs2.macs_peak_3729	bio12Pvspoolinput.macs2.macs_peak_6158	bio13Pvspoolinput.macs2.macs_peak_5337	Promoter
Merged-Chr05-5375375-3	Chr05	5375313	5375448	5375381	bio11Pvspoolinput.macs2.macs_peak_2120	bio12Pvspoolinput.macs2.macs_peak_3457	bio13Pvspoolinput.macs2.macs_peak_2970	Intergenic
Merged-Chr05-5551716-3	Chr05	5551634	5551826	5551730	bio11Pvspoolinput.macs2.macs_peak_2121	bio12Pvspoolinput.macs2.macs_peak_3461	bio13Pvspoolinput.macs2.macs_peak_2975	Promoter
Merged-Chr05-5681702-3	Chr05	5681610	5681775	5681693	bio11Pvspoolinput.macs2.macs_peak_2128	bio12Pvspoolinput.macs2.macs_peak_3479	bio13Pvspoolinput.macs2.macs_peak_2983	Intergenic
Merged-Chr05-5685752-3	Chr05	5685671	5685834	5685753	bio11Pvspoolinput.macs2.macs_peak_2129	bio12Pvspoolinput.macs2.macs_peak_3480	bio13Pvspoolinput.macs2.macs_peak_2984	Intergenic
Merged-Chr09-7225235-3	Chr09	7225145	7225336	7225241	bio11Pvspoolinput.macs2.macs_peak_3730	bio12Pvspoolinput.macs2.macs_peak_6160	bio13Pvspoolinput.macs2.macs_peak_5338	Promoter
Merged-Chr09-7242937-3	Chr09	7242850	7243015	7242933	bio11Pvspoolinput.macs2.macs_peak_3731	bio12Pvspoolinput.macs2.macs_peak_6163	bio13Pvspoolinput.macs2.macs_peak_5341	Promoter
Merged-Chr09-7247244-3	Chr09	7247156	7247314	7247235	bio11Pvspoolinput.macs2.macs_peak_3733	bio12Pvspoolinput.macs2.macs_peak_6166	bio13Pvspoolinput.macs2.macs_peak_5343	Promoter
Merged-Chr09-7329501-3	Chr09	7329425	7329589	7329507	bio11Pvspoolinput.macs2.macs_peak_3736	bio12Pvspoolinput.macs2.macs_peak_6173	bio13Pvspoolinput.macs2.macs_peak_5347	Promoter
Merged-Chr09-7385394-3	Chr09	7385316	7385497	7385407	bio11Pvspoolinput.macs2.macs_peak_3738	bio12Pvspoolinput.macs2.macs_peak_6179	bio13Pvspoolinput.macs2.macs_peak_5350	Intergenic
Merged-Chr05-5687935-3	Chr05	5687870	5688007	5687939	bio11Pvspoolinput.macs2.macs_peak_2131	bio12Pvspoolinput.macs2.macs_peak_3482	bio13Pvspoolinput.macs2.macs_peak_2987	Intergenic
Merged-Chr05-5692684-3	Chr05	5692598	5692794	5692696	bio11Pvspoolinput.macs2.macs_peak_2132	bio12Pvspoolinput.macs2.macs_peak_3483	bio13Pvspoolinput.macs2.macs_peak_2988	Intergenic
Merged-Chr05-5706982-3	Chr05	5706864	5707076	5706970	bio11Pvspoolinput.macs2.macs_peak_2134	bio12Pvspoolinput.macs2.macs_peak_3488	bio13Pvspoolinput.macs2.macs_peak_2990	Promoter
Merged-Chr05-5797527-3	Chr05	5797416	5797614	5797515	bio11Pvspoolinput.macs2.macs_peak_2139	bio12Pvspoolinput.macs2.macs_peak_3495	bio13Pvspoolinput.macs2.macs_peak_2997	Intergenic
Merged-Chr09-7712712-3	Chr09	7712610	7712810	7712710	bio11Pvspoolinput.macs2.macs_peak_3745	bio12Pvspoolinput.macs2.macs_peak_6193	bio13Pvspoolinput.macs2.macs_peak_5358	Promoter
Merged-Chr09-7752879-3	Chr09	7752803	7752965	7752884	bio11Pvspoolinput.macs2.macs_peak_3746	bio12Pvspoolinput.macs2.macs_peak_6194	bio13Pvspoolinput.macs2.macs_peak_5360	Promoter
Merged-Chr09-7759452-3	Chr09	7759335	7759545	7759440	bio11Pvspoolinput.macs2.macs_peak_3747	bio12Pvspoolinput.macs2.macs_peak_6195	bio13Pvspoolinput.macs2.macs_peak_5361	Promoter
Merged-Chr05-5798392-4	Chr05	5798208	5798584	5798396	bio11Pvspoolinput.macs2.macs_peak_2141	bio12Pvspoolinput.macs2.macs_peak_3497	bio13Pvspoolinput.macs2.macs_peak_2999,bio13Pvspoolinput.macs2.macs_peak_3000	Intergenic
Merged-Chr05-5810593-3	Chr05	5810499	5810670	5810585	bio11Pvspoolinput.macs2.macs_peak_2142	bio12Pvspoolinput.macs2.macs_peak_3499	bio13Pvspoolinput.macs2.macs_peak_3003	Intergenic
Merged-Chr05-6006046-3	Chr05	6005976	6006109	6006043	bio11Pvspoolinput.macs2.macs_peak_2144	bio12Pvspoolinput.macs2.macs_peak_3506	bio13Pvspoolinput.macs2.macs_peak_3007	Promoter
Merged-Chr05-6015059-3	Chr05	6014950	6015166	6015058	bio11Pvspoolinput.macs2.macs_peak_2145	bio12Pvspoolinput.macs2.macs_peak_3507	bio13Pvspoolinput.macs2.macs_peak_3008	5' UTR
Merged-Chr05-6015584-3	Chr05	6015477	6015703	6015590	bio11Pvspoolinput.macs2.macs_peak_2147	bio12Pvspoolinput.macs2.macs_peak_3509	bio13Pvspoolinput.macs2.macs_peak_3009	Promoter
Merged-Chr09-8115945-3	Chr09	8115864	8116054	8115959	bio11Pvspoolinput.macs2.macs_peak_3754	bio12Pvspoolinput.macs2.macs_peak_6212	bio13Pvspoolinput.macs2.macs_peak_5374	Promoter
Merged-Chr09-8119218-3	Chr09	8119124	8119336	8119230	bio11Pvspoolinput.macs2.macs_peak_3756	bio12Pvspoolinput.macs2.macs_peak_6214	bio13Pvspoolinput.macs2.macs_peak_5375	Promoter
Merged-Chr05-6221641-3	Chr05	6221578	6221706	6221642	bio11Pvspoolinput.macs2.macs_peak_2153	bio12Pvspoolinput.macs2.macs_peak_3515	bio13Pvspoolinput.macs2.macs_peak_3015	Promoter
Merged-Chr05-6257078-3	Chr05	6256990	6257148	6257069	bio11Pvspoolinput.macs2.macs_peak_2154	bio12Pvspoolinput.macs2.macs_peak_3517	bio13Pvspoolinput.macs2.macs_peak_3016	Promoter
Merged-Chr05-6444468-3	Chr05	6444389	6444556	6444473	bio11Pvspoolinput.macs2.macs_peak_2157	bio12Pvspoolinput.macs2.macs_peak_3526	bio13Pvspoolinput.macs2.macs_peak_3022	Promoter
Merged-Chr09-8159559-3	Chr09	8159490	8159645	8159568	bio11Pvspoolinput.macs2.macs_peak_3761	bio12Pvspoolinput.macs2.macs_peak_6218	bio13Pvspoolinput.macs2.macs_peak_5379	Intergenic
Merged-Chr09-8160119-3	Chr09	8160053	8160197	8160125	bio11Pvspoolinput.macs2.macs_peak_3762	bio12Pvspoolinput.macs2.macs_peak_6219	bio13Pvspoolinput.macs2.macs_peak_5380	Intergenic
Merged-Chr09-8193817-3	Chr09	8193759	8193881	8193820	bio11Pvspoolinput.macs2.macs_peak_3763	bio12Pvspoolinput.macs2.macs_peak_6221	bio13Pvspoolinput.macs2.macs_peak_5382	Intergenic
Merged-Chr09-8320337-3	Chr09	8320251	8320437	8320344	bio11Pvspoolinput.macs2.macs_peak_3764	bio12Pvspoolinput.macs2.macs_peak_6226	bio13Pvspoolinput.macs2.macs_peak_5386	Promoter
Merged-Chr09-8320997-3	Chr09	8320922	8321060	8320991	bio11Pvspoolinput.macs2.macs_peak_3765	bio12Pvspoolinput.macs2.macs_peak_6227	bio13Pvspoolinput.macs2.macs_peak_5387	Promoter
Merged-Chr05-6468791-3	Chr05	6468726	6468860	6468793	bio11Pvspoolinput.macs2.macs_peak_2160	bio12Pvspoolinput.macs2.macs_peak_3531	bio13Pvspoolinput.macs2.macs_peak_3025	Intergenic
Merged-Chr05-6505734-3	Chr05	6505658	6505815	6505737	bio11Pvspoolinput.macs2.macs_peak_2163	bio12Pvspoolinput.macs2.macs_peak_3534	bio13Pvspoolinput.macs2.macs_peak_3027	Promoter
Merged-Chr05-6543174-3	Chr05	6543090	6543261	6543176	bio11Pvspoolinput.macs2.macs_peak_2165	bio12Pvspoolinput.macs2.macs_peak_3538	bio13Pvspoolinput.macs2.macs_peak_3029	Promoter
Merged-Chr05-6556737-3	Chr05	6556646	6556812	6556729	bio11Pvspoolinput.macs2.macs_peak_2166	bio12Pvspoolinput.macs2.macs_peak_3541	bio13Pvspoolinput.macs2.macs_peak_3031	Intergenic
Merged-Chr05-6629215-3	Chr05	6629104	6629328	6629216	bio11Pvspoolinput.macs2.macs_peak_2167	bio12Pvspoolinput.macs2.macs_peak_3543	bio13Pvspoolinput.macs2.macs_peak_3033	Promoter
Merged-Chr09-8621142-3	Chr09	8621088	8621195	8621142	bio11Pvspoolinput.macs2.macs_peak_3771	bio12Pvspoolinput.macs2.macs_peak_6246	bio13Pvspoolinput.macs2.macs_peak_5395	Intergenic
Merged-Chr09-8645061-3	Chr09	8644964	8645137	8645051	bio11Pvspoolinput.macs2.macs_peak_3772	bio12Pvspoolinput.macs2.macs_peak_6248	bio13Pvspoolinput.macs2.macs_peak_5397	Intergenic
Merged-Chr09-8646739-3	Chr09	8646673	8646804	8646739	bio11Pvspoolinput.macs2.macs_peak_3773	bio12Pvspoolinput.macs2.macs_peak_6249	bio13Pvspoolinput.macs2.macs_peak_5398	Intergenic
Merged-Chr09-8761593-3	Chr09	8761491	8761679	8761585	bio11Pvspoolinput.macs2.macs_peak_3777	bio12Pvspoolinput.macs2.macs_peak_6258	bio13Pvspoolinput.macs2.macs_peak_5409	Intergenic
Merged-Chr09-8815276-3	Chr09	8815210	8815352	8815281	bio11Pvspoolinput.macs2.macs_peak_3779	bio12Pvspoolinput.macs2.macs_peak_6264	bio13Pvspoolinput.macs2.macs_peak_5413	Promoter
Merged-Chr05-6818904-3	Chr05	6818806	6818991	6818899	bio11Pvspoolinput.macs2.macs_peak_2174	bio12Pvspoolinput.macs2.macs_peak_3551	bio13Pvspoolinput.macs2.macs_peak_3044	Intergenic
Merged-Chr05-6900071-3	Chr05	6900015	6900124	6900070	bio11Pvspoolinput.macs2.macs_peak_2175	bio12Pvspoolinput.macs2.macs_peak_3552	bio13Pvspoolinput.macs2.macs_peak_3045	Intron
Merged-Chr05-7126067-3	Chr05	7125968	7126152	7126060	bio11Pvspoolinput.macs2.macs_peak_2176	bio12Pvspoolinput.macs2.macs_peak_3555	bio13Pvspoolinput.macs2.macs_peak_3047	Intergenic
Merged-Chr05-7128655-3	Chr05	7128599	7128712	7128656	bio11Pvspoolinput.macs2.macs_peak_2177	bio12Pvspoolinput.macs2.macs_peak_3556	bio13Pvspoolinput.macs2.macs_peak_3048	Intergenic
Merged-Chr09-8921020-3	Chr09	8920962	8921082	8921022	bio11Pvspoolinput.macs2.macs_peak_3782	bio12Pvspoolinput.macs2.macs_peak_6271	bio13Pvspoolinput.macs2.macs_peak_5419	Promoter
Merged-Chr09-8932948-3	Chr09	8932869	8933033	8932951	bio11Pvspoolinput.macs2.macs_peak_3783	bio12Pvspoolinput.macs2.macs_peak_6273	bio13Pvspoolinput.macs2.macs_peak_5421	5' UTR
Merged-Chr09-8943264-3	Chr09	8943147	8943371	8943259	bio11Pvspoolinput.macs2.macs_peak_3784	bio12Pvspoolinput.macs2.macs_peak_6275	bio13Pvspoolinput.macs2.macs_peak_5422	Promoter
Merged-Chr09-8962235-3	Chr09	8962181	8962289	8962235	bio11Pvspoolinput.macs2.macs_peak_3786	bio12Pvspoolinput.macs2.macs_peak_6277	bio13Pvspoolinput.macs2.macs_peak_5424	Promoter
Merged-Chr09-8963628-3	Chr09	8963561	8963705	8963633	bio11Pvspoolinput.macs2.macs_peak_3787	bio12Pvspoolinput.macs2.macs_peak_6278	bio13Pvspoolinput.macs2.macs_peak_5425	Exon
Merged-Chr09-9005521-3	Chr09	9005445	9005586	9005516	bio11Pvspoolinput.macs2.macs_peak_3788	bio12Pvspoolinput.macs2.macs_peak_6279	bio13Pvspoolinput.macs2.macs_peak_5426	Intergenic
Merged-Chr09-9018367-3	Chr09	9018309	9018429	9018369	bio11Pvspoolinput.macs2.macs_peak_3789	bio12Pvspoolinput.macs2.macs_peak_6280	bio13Pvspoolinput.macs2.macs_peak_5429	Promoter
Merged-Chr05-7411255-3	Chr05	7411183	7411342	7411263	bio11Pvspoolinput.macs2.macs_peak_2180	bio12Pvspoolinput.macs2.macs_peak_3563	bio13Pvspoolinput.macs2.macs_peak_3057	Intron
Merged-Chr05-7506656-3	Chr05	7506581	7506749	7506665	bio11Pvspoolinput.macs2.macs_peak_2184	bio12Pvspoolinput.macs2.macs_peak_3568	bio13Pvspoolinput.macs2.macs_peak_3061	Intergenic
Merged-Chr05-7536766-3	Chr05	7536708	7536826	7536767	bio11Pvspoolinput.macs2.macs_peak_2185	bio12Pvspoolinput.macs2.macs_peak_3571	bio13Pvspoolinput.macs2.macs_peak_3064	Promoter
Merged-Chr05-7840468-3	Chr05	7840380	7840577	7840479	bio11Pvspoolinput.macs2.macs_peak_2187	bio12Pvspoolinput.macs2.macs_peak_3576	bio13Pvspoolinput.macs2.macs_peak_3071	Promoter
Merged-Chr05-8078901-3	Chr05	8078812	8078985	8078899	bio11Pvspoolinput.macs2.macs_peak_2189	bio12Pvspoolinput.macs2.macs_peak_3579	bio13Pvspoolinput.macs2.macs_peak_3073	Promoter
Merged-Chr09-9018838-3	Chr09	9018757	9018931	9018844	bio11Pvspoolinput.macs2.macs_peak_3790	bio12Pvspoolinput.macs2.macs_peak_6281	bio13Pvspoolinput.macs2.macs_peak_5430	Intron
Merged-Chr09-9109806-3	Chr09	9109716	9109906	9109811	bio11Pvspoolinput.macs2.macs_peak_3791	bio12Pvspoolinput.macs2.macs_peak_6284	bio13Pvspoolinput.macs2.macs_peak_5433	Promoter
Merged-Chr09-9230150-3	Chr09	9230090	9230213	9230152	bio11Pvspoolinput.macs2.macs_peak_3794	bio12Pvspoolinput.macs2.macs_peak_6287	bio13Pvspoolinput.macs2.macs_peak_5438	5' UTR
Merged-Chr09-9272424-3	Chr09	9272347	9272526	9272437	bio11Pvspoolinput.macs2.macs_peak_3795	bio12Pvspoolinput.macs2.macs_peak_6290	bio13Pvspoolinput.macs2.macs_peak_5440	Intergenic
Merged-Chr09-9276747-3	Chr09	9276678	9276822	9276750	bio11Pvspoolinput.macs2.macs_peak_3797	bio12Pvspoolinput.macs2.macs_peak_6292	bio13Pvspoolinput.macs2.macs_peak_5441	Promoter
Merged-Chr09-9277371-3	Chr09	9277295	9277444	9277370	bio11Pvspoolinput.macs2.macs_peak_3798	bio12Pvspoolinput.macs2.macs_peak_6293	bio13Pvspoolinput.macs2.macs_peak_5442	Promoter
Merged-Chr05-8303363-3	Chr05	8303275	8303439	8303357	bio11Pvspoolinput.macs2.macs_peak_2194	bio12Pvspoolinput.macs2.macs_peak_3583	bio13Pvspoolinput.macs2.macs_peak_3075	Intergenic
Merged-Chr05-8336089-3	Chr05	8336037	8336140	8336089	bio11Pvspoolinput.macs2.macs_peak_2195	bio12Pvspoolinput.macs2.macs_peak_3584	bio13Pvspoolinput.macs2.macs_peak_3076	Intergenic
Merged-Chr05-8551254-3	Chr05	8551177	8551331	8551254	bio11Pvspoolinput.macs2.macs_peak_2197	bio12Pvspoolinput.macs2.macs_peak_3586	bio13Pvspoolinput.macs2.macs_peak_3079	5' UTR
Merged-Chr05-8561224-3	Chr05	8561161	8561289	8561225	bio11Pvspoolinput.macs2.macs_peak_2198	bio12Pvspoolinput.macs2.macs_peak_3587	bio13Pvspoolinput.macs2.macs_peak_3080	3' UTR
Merged-Chr05-8589842-3	Chr05	8589769	8589920	8589845	bio11Pvspoolinput.macs2.macs_peak_2199	bio12Pvspoolinput.macs2.macs_peak_3588	bio13Pvspoolinput.macs2.macs_peak_3081	5' UTR
Merged-Chr18-2378136-3	Chr18	2378053	2378219	2378136	bio11Pvspoolinput.macs2.macs_peak_6200	bio12Pvspoolinput.macs2.macs_peak_10223	bio13Pvspoolinput.macs2.macs_peak_8761	Intergenic
Merged-Chr18-2437532-3	Chr18	2437481	2437583	2437532	bio11Pvspoolinput.macs2.macs_peak_6201	bio12Pvspoolinput.macs2.macs_peak_10224	bio13Pvspoolinput.macs2.macs_peak_8763	Exon
Merged-Chr18-2442493-3	Chr18	2442422	2442572	2442497	bio11Pvspoolinput.macs2.macs_peak_6203	bio12Pvspoolinput.macs2.macs_peak_10227	bio13Pvspoolinput.macs2.macs_peak_8765	Promoter
Merged-Chr18-2540240-3	Chr18	2540181	2540302	2540242	bio11Pvspoolinput.macs2.macs_peak_6204	bio12Pvspoolinput.macs2.macs_peak_10228	bio13Pvspoolinput.macs2.macs_peak_8767	Intergenic
Merged-Chr18-2568839-3	Chr18	2568776	2568900	2568838	bio11Pvspoolinput.macs2.macs_peak_6206	bio12Pvspoolinput.macs2.macs_peak_10229	bio13Pvspoolinput.macs2.macs_peak_8769	Promoter
Merged-Chr18-2597625-3	Chr18	2597535	2597709	2597622	bio11Pvspoolinput.macs2.macs_peak_6207	bio12Pvspoolinput.macs2.macs_peak_10231	bio13Pvspoolinput.macs2.macs_peak_8770	Intergenic
Merged-Chr18-2716677-3	Chr18	2716572	2716770	2716671	bio11Pvspoolinput.macs2.macs_peak_6209	bio12Pvspoolinput.macs2.macs_peak_10234	bio13Pvspoolinput.macs2.macs_peak_8773	Intergenic
Merged-Chr18-3046921-3	Chr18	3046867	3046976	3046922	bio11Pvspoolinput.macs2.macs_peak_6214	bio12Pvspoolinput.macs2.macs_peak_10242	bio13Pvspoolinput.macs2.macs_peak_8778	Intergenic
Merged-Chr18-3107832-3	Chr18	3107780	3107885	3107833	bio11Pvspoolinput.macs2.macs_peak_6215	bio12Pvspoolinput.macs2.macs_peak_10244	bio13Pvspoolinput.macs2.macs_peak_8779	Intergenic
Merged-Chr18-3308103-3	Chr18	3308031	3308173	3308102	bio11Pvspoolinput.macs2.macs_peak_6216	bio12Pvspoolinput.macs2.macs_peak_10246	bio13Pvspoolinput.macs2.macs_peak_8781	Promoter
Merged-Chr18-3869241-3	Chr18	3869184	3869300	3869242	bio11Pvspoolinput.macs2.macs_peak_6217	bio12Pvspoolinput.macs2.macs_peak_10248	bio13Pvspoolinput.macs2.macs_peak_8783	Intergenic
Merged-Chr18-3917213-3	Chr18	3917140	3917301	3917221	bio11Pvspoolinput.macs2.macs_peak_6218	bio12Pvspoolinput.macs2.macs_peak_10250	bio13Pvspoolinput.macs2.macs_peak_8787	Intergenic
Merged-Chr18-3923594-3	Chr18	3923519	3923678	3923599	bio11Pvspoolinput.macs2.macs_peak_6219	bio12Pvspoolinput.macs2.macs_peak_10253	bio13Pvspoolinput.macs2.macs_peak_8788	Intergenic
Merged-Chr18-3963032-3	Chr18	3962918	3963149	3963034	bio11Pvspoolinput.macs2.macs_peak_6220	bio12Pvspoolinput.macs2.macs_peak_10256	bio13Pvspoolinput.macs2.macs_peak_8791	Intergenic
Merged-Chr18-4008933-3	Chr18	4008865	4008995	4008930	bio11Pvspoolinput.macs2.macs_peak_6221	bio12Pvspoolinput.macs2.macs_peak_10257	bio13Pvspoolinput.macs2.macs_peak_8792	Intergenic
Merged-Chr18-4061673-3	Chr18	4061620	4061726	4061673	bio11Pvspoolinput.macs2.macs_peak_6222	bio12Pvspoolinput.macs2.macs_peak_10258	bio13Pvspoolinput.macs2.macs_peak_8794	5' UTR
Merged-Chr18-4111726-3	Chr18	4111645	4111819	4111732	bio11Pvspoolinput.macs2.macs_peak_6223	bio12Pvspoolinput.macs2.macs_peak_10261	bio13Pvspoolinput.macs2.macs_peak_8796	Intergenic
Merged-Chr18-5015422-3	Chr18	5015361	5015488	5015425	bio11Pvspoolinput.macs2.macs_peak_6226	bio12Pvspoolinput.macs2.macs_peak_10265	bio13Pvspoolinput.macs2.macs_peak_8805	Intergenic
Merged-Chr18-5435022-3	Chr18	5434929	5435111	5435020	bio11Pvspoolinput.macs2.macs_peak_6227	bio12Pvspoolinput.macs2.macs_peak_10266	bio13Pvspoolinput.macs2.macs_peak_8806	Promoter
Merged-Chr18-5996661-3	Chr18	5996566	5996766	5996666	bio11Pvspoolinput.macs2.macs_peak_6228	bio12Pvspoolinput.macs2.macs_peak_10276	bio13Pvspoolinput.macs2.macs_peak_8811	Promoter
Merged-Chr18-6252513-3	Chr18	6252397	6252613	6252505	bio11Pvspoolinput.macs2.macs_peak_6229	bio12Pvspoolinput.macs2.macs_peak_10279	bio13Pvspoolinput.macs2.macs_peak_8816	Intergenic
Merged-Chr18-7356135-3	Chr18	7356072	7356194	7356133	bio11Pvspoolinput.macs2.macs_peak_6231	bio12Pvspoolinput.macs2.macs_peak_10285	bio13Pvspoolinput.macs2.macs_peak_8818	Intergenic
Merged-Chr18-8260169-3	Chr18	8260097	8260241	8260169	bio11Pvspoolinput.macs2.macs_peak_6234	bio12Pvspoolinput.macs2.macs_peak_10290	bio13Pvspoolinput.macs2.macs_peak_8825	Promoter
Merged-Chr18-8277778-3	Chr18	8277675	8277888	8277782	bio11Pvspoolinput.macs2.macs_peak_6235	bio12Pvspoolinput.macs2.macs_peak_10292	bio13Pvspoolinput.macs2.macs_peak_8827	Promoter
Merged-Chr18-9114466-3	Chr18	9114368	9114588	9114478	bio11Pvspoolinput.macs2.macs_peak_6239	bio12Pvspoolinput.macs2.macs_peak_10297	bio13Pvspoolinput.macs2.macs_peak_8833	Intergenic
Merged-Chr18-9352302-3	Chr18	9352239	9352373	9352306	bio11Pvspoolinput.macs2.macs_peak_6240	bio12Pvspoolinput.macs2.macs_peak_10301	bio13Pvspoolinput.macs2.macs_peak_8836	Intergenic
Merged-Chr18-9792032-3	Chr18	9791961	9792106	9792034	bio11Pvspoolinput.macs2.macs_peak_6241	bio12Pvspoolinput.macs2.macs_peak_10304	bio13Pvspoolinput.macs2.macs_peak_8837	Intron
Merged-Chr18-10211039-3	Chr18	10210981	10211099	10211040	bio11Pvspoolinput.macs2.macs_peak_6242	bio12Pvspoolinput.macs2.macs_peak_10308	bio13Pvspoolinput.macs2.macs_peak_8840	Promoter
Merged-Chr18-10243948-3	Chr18	10243894	10244004	10243949	bio11Pvspoolinput.macs2.macs_peak_6243	bio12Pvspoolinput.macs2.macs_peak_10310	bio13Pvspoolinput.macs2.macs_peak_8841	Intergenic
Merged-Chr18-10544727-3	Chr18	10544659	10544797	10544728	bio11Pvspoolinput.macs2.macs_peak_6244	bio12Pvspoolinput.macs2.macs_peak_10312	bio13Pvspoolinput.macs2.macs_peak_8842	Promoter
Merged-Chr18-10546525-3	Chr18	10546433	10546614	10546524	bio11Pvspoolinput.macs2.macs_peak_6245	bio12Pvspoolinput.macs2.macs_peak_10313	bio13Pvspoolinput.macs2.macs_peak_8844	5' UTR
Merged-Chr18-11086660-3	Chr18	11086603	11086717	11086660	bio11Pvspoolinput.macs2.macs_peak_6249	bio12Pvspoolinput.macs2.macs_peak_10320	bio13Pvspoolinput.macs2.macs_peak_8849	Intergenic
Merged-Chr18-11161086-3	Chr18	11161029	11161144	11161087	bio11Pvspoolinput.macs2.macs_peak_6250	bio12Pvspoolinput.macs2.macs_peak_10324	bio13Pvspoolinput.macs2.macs_peak_8852	Intergenic
Merged-Chr18-11289428-3	Chr18	11289354	11289514	11289434	bio11Pvspoolinput.macs2.macs_peak_6253	bio12Pvspoolinput.macs2.macs_peak_10326	bio13Pvspoolinput.macs2.macs_peak_8853	Promoter
Merged-Chr18-11358913-3	Chr18	11358835	11358991	11358913	bio11Pvspoolinput.macs2.macs_peak_6254	bio12Pvspoolinput.macs2.macs_peak_10327	bio13Pvspoolinput.macs2.macs_peak_8855	Intergenic
Merged-Chr18-11463304-3	Chr18	11463218	11463375	11463297	bio11Pvspoolinput.macs2.macs_peak_6256	bio12Pvspoolinput.macs2.macs_peak_10330	bio13Pvspoolinput.macs2.macs_peak_8861	Exon
Merged-Chr18-11815214-3	Chr18	11815149	11815289	11815219	bio11Pvspoolinput.macs2.macs_peak_6257	bio12Pvspoolinput.macs2.macs_peak_10331	bio13Pvspoolinput.macs2.macs_peak_8862	Promoter
Merged-Chr18-12035962-3	Chr18	12035884	12036064	12035974	bio11Pvspoolinput.macs2.macs_peak_6263	bio12Pvspoolinput.macs2.macs_peak_10339	bio13Pvspoolinput.macs2.macs_peak_8870	Intergenic
Merged-Chr18-12063165-3	Chr18	12063050	12063291	12063171	bio11Pvspoolinput.macs2.macs_peak_6264	bio12Pvspoolinput.macs2.macs_peak_10342	bio13Pvspoolinput.macs2.macs_peak_8874	Promoter
Merged-Chr18-12072484-3	Chr18	12072416	12072561	12072489	bio11Pvspoolinput.macs2.macs_peak_6265	bio12Pvspoolinput.macs2.macs_peak_10343	bio13Pvspoolinput.macs2.macs_peak_8875	Intergenic
Merged-Chr18-12164553-3	Chr18	12164479	12164629	12164554	bio11Pvspoolinput.macs2.macs_peak_6269	bio12Pvspoolinput.macs2.macs_peak_10349	bio13Pvspoolinput.macs2.macs_peak_8881	Intergenic
Merged-Chr18-12235551-3	Chr18	12235489	12235624	12235557	bio11Pvspoolinput.macs2.macs_peak_6272	bio12Pvspoolinput.macs2.macs_peak_10353	bio13Pvspoolinput.macs2.macs_peak_8884	Promoter
Merged-Chr18-12242928-3	Chr18	12242828	12243053	12242941	bio11Pvspoolinput.macs2.macs_peak_6273	bio12Pvspoolinput.macs2.macs_peak_10354	bio13Pvspoolinput.macs2.macs_peak_8885	Intergenic
Merged-Chr18-12865217-3	Chr18	12865123	12865314	12865219	bio11Pvspoolinput.macs2.macs_peak_6285	bio12Pvspoolinput.macs2.macs_peak_10376	bio13Pvspoolinput.macs2.macs_peak_8899	Promoter
Merged-Chr18-12895798-3	Chr18	12895677	12895913	12895795	bio11Pvspoolinput.macs2.macs_peak_6288	bio12Pvspoolinput.macs2.macs_peak_10379	bio13Pvspoolinput.macs2.macs_peak_8903	Promoter
Merged-Chr18-13010575-3	Chr18	13010485	13010674	13010580	bio11Pvspoolinput.macs2.macs_peak_6290	bio12Pvspoolinput.macs2.macs_peak_10383	bio13Pvspoolinput.macs2.macs_peak_8906	Intron
Merged-Chr18-13055323-3	Chr18	13055231	13055410	13055321	bio11Pvspoolinput.macs2.macs_peak_6291	bio12Pvspoolinput.macs2.macs_peak_10385	bio13Pvspoolinput.macs2.macs_peak_8909	Intergenic
Merged-Chr18-13124493-4	Chr18	13124330	13124619	13124475	bio11Pvspoolinput.macs2.macs_peak_6294	bio12Pvspoolinput.macs2.macs_peak_10391,bio12Pvspoolinput.macs2.macs_peak_10392	bio13Pvspoolinput.macs2.macs_peak_8913	Intergenic
Merged-Chr18-13333539-3	Chr18	13333445	13333652	13333549	bio11Pvspoolinput.macs2.macs_peak_6298	bio12Pvspoolinput.macs2.macs_peak_10398	bio13Pvspoolinput.macs2.macs_peak_8919	Promoter
Merged-Chr09-9286136-3	Chr09	9286056	9286203	9286130	bio11Pvspoolinput.macs2.macs_peak_3801	bio12Pvspoolinput.macs2.macs_peak_6295	bio13Pvspoolinput.macs2.macs_peak_5446	Intergenic
Merged-Chr09-9315532-3	Chr09	9315465	9315611	9315538	bio11Pvspoolinput.macs2.macs_peak_3805	bio12Pvspoolinput.macs2.macs_peak_6304	bio13Pvspoolinput.macs2.macs_peak_5451	Intergenic
Merged-Chr09-9318763-3	Chr09	9318631	9318883	9318757	bio11Pvspoolinput.macs2.macs_peak_3807	bio12Pvspoolinput.macs2.macs_peak_6305	bio13Pvspoolinput.macs2.macs_peak_5452	Promoter
Merged-Chr09-9319582-3	Chr09	9319476	9319672	9319574	bio11Pvspoolinput.macs2.macs_peak_3808	bio12Pvspoolinput.macs2.macs_peak_6306	bio13Pvspoolinput.macs2.macs_peak_5453	3' UTR
Merged-Chr05-8706933-3	Chr05	8706868	8707005	8706937	bio11Pvspoolinput.macs2.macs_peak_2201	bio12Pvspoolinput.macs2.macs_peak_3593	bio13Pvspoolinput.macs2.macs_peak_3086	Intergenic
Merged-Chr05-8739513-3	Chr05	8739427	8739595	8739511	bio11Pvspoolinput.macs2.macs_peak_2203	bio12Pvspoolinput.macs2.macs_peak_3596	bio13Pvspoolinput.macs2.macs_peak_3092	Intergenic
Merged-Chr05-9036451-3	Chr05	9036383	9036524	9036454	bio11Pvspoolinput.macs2.macs_peak_2204	bio12Pvspoolinput.macs2.macs_peak_3598	bio13Pvspoolinput.macs2.macs_peak_3093	Intergenic
Merged-Chr05-9267658-3	Chr05	9267579	9267759	9267669	bio11Pvspoolinput.macs2.macs_peak_2209	bio12Pvspoolinput.macs2.macs_peak_3610	bio13Pvspoolinput.macs2.macs_peak_3100	Intergenic
Merged-Chr09-9441297-3	Chr09	9441221	9441378	9441300	bio11Pvspoolinput.macs2.macs_peak_3811	bio12Pvspoolinput.macs2.macs_peak_6314	bio13Pvspoolinput.macs2.macs_peak_5460	Promoter
Merged-Chr09-9454380-3	Chr09	9454314	9454453	9454384	bio11Pvspoolinput.macs2.macs_peak_3812	bio12Pvspoolinput.macs2.macs_peak_6317	bio13Pvspoolinput.macs2.macs_peak_5461	Intron
Merged-Chr09-9515054-3	Chr09	9514997	9515111	9515054	bio11Pvspoolinput.macs2.macs_peak_3813	bio12Pvspoolinput.macs2.macs_peak_6320	bio13Pvspoolinput.macs2.macs_peak_5464	Intergenic
Merged-Chr09-9640267-3	Chr09	9640193	9640336	9640265	bio11Pvspoolinput.macs2.macs_peak_3814	bio12Pvspoolinput.macs2.macs_peak_6321	bio13Pvspoolinput.macs2.macs_peak_5465	Promoter
Merged-Chr09-9711846-3	Chr09	9711731	9711930	9711831	bio11Pvspoolinput.macs2.macs_peak_3816	bio12Pvspoolinput.macs2.macs_peak_6327	bio13Pvspoolinput.macs2.macs_peak_5467	Promoter
Merged-Chr09-9715472-3	Chr09	9715403	9715560	9715482	bio11Pvspoolinput.macs2.macs_peak_3818	bio12Pvspoolinput.macs2.macs_peak_6330	bio13Pvspoolinput.macs2.macs_peak_5469	Promoter
Merged-Chr09-9759109-3	Chr09	9759005	9759218	9759112	bio11Pvspoolinput.macs2.macs_peak_3819	bio12Pvspoolinput.macs2.macs_peak_6332	bio13Pvspoolinput.macs2.macs_peak_5470	Promoter
Merged-Chr05-9299001-3	Chr05	9298919	9299083	9299001	bio11Pvspoolinput.macs2.macs_peak_2211	bio12Pvspoolinput.macs2.macs_peak_3612	bio13Pvspoolinput.macs2.macs_peak_3101	Intron
Merged-Chr05-9537991-3	Chr05	9537928	9538051	9537990	bio11Pvspoolinput.macs2.macs_peak_2213	bio12Pvspoolinput.macs2.macs_peak_3615	bio13Pvspoolinput.macs2.macs_peak_3105	Intergenic
Merged-Chr05-9565746-3	Chr05	9565636	9565872	9565754	bio11Pvspoolinput.macs2.macs_peak_2215	bio12Pvspoolinput.macs2.macs_peak_3617	bio13Pvspoolinput.macs2.macs_peak_3106	Intergenic
Merged-Chr05-9650822-3	Chr05	9650756	9650890	9650823	bio11Pvspoolinput.macs2.macs_peak_2217	bio12Pvspoolinput.macs2.macs_peak_3618	bio13Pvspoolinput.macs2.macs_peak_3109	Intergenic
Merged-Chr09-9759941-3	Chr09	9759861	9760049	9759955	bio11Pvspoolinput.macs2.macs_peak_3820	bio12Pvspoolinput.macs2.macs_peak_6333	bio13Pvspoolinput.macs2.macs_peak_5471	Intergenic
Merged-Chr09-9760641-3	Chr09	9760561	9760740	9760651	bio11Pvspoolinput.macs2.macs_peak_3821	bio12Pvspoolinput.macs2.macs_peak_6334	bio13Pvspoolinput.macs2.macs_peak_5472	3' UTR
Merged-Chr09-9890207-3	Chr09	9890109	9890293	9890201	bio11Pvspoolinput.macs2.macs_peak_3824	bio12Pvspoolinput.macs2.macs_peak_6339	bio13Pvspoolinput.macs2.macs_peak_5476	Promoter
Merged-Chr09-9890552-3	Chr09	9890483	9890625	9890554	bio11Pvspoolinput.macs2.macs_peak_3825	bio12Pvspoolinput.macs2.macs_peak_6340	bio13Pvspoolinput.macs2.macs_peak_5477	Promoter
Merged-Chr09-9951758-3	Chr09	9951689	9951831	9951760	bio11Pvspoolinput.macs2.macs_peak_3827	bio12Pvspoolinput.macs2.macs_peak_6345	bio13Pvspoolinput.macs2.macs_peak_5479	Promoter
Merged-Chr09-9976941-3	Chr09	9976824	9977047	9976936	bio11Pvspoolinput.macs2.macs_peak_3829	bio12Pvspoolinput.macs2.macs_peak_6346	bio13Pvspoolinput.macs2.macs_peak_5480	Promoter
Merged-Chr05-9839946-3	Chr05	9839885	9840004	9839945	bio11Pvspoolinput.macs2.macs_peak_2223	bio12Pvspoolinput.macs2.macs_peak_3625	bio13Pvspoolinput.macs2.macs_peak_3115	Intergenic
Merged-Chr05-9953735-3	Chr05	9953655	9953837	9953746	bio11Pvspoolinput.macs2.macs_peak_2225	bio12Pvspoolinput.macs2.macs_peak_3627	bio13Pvspoolinput.macs2.macs_peak_3117	Intergenic
Merged-Chr05-10022483-3	Chr05	10022402	10022560	10022481	bio11Pvspoolinput.macs2.macs_peak_2226	bio12Pvspoolinput.macs2.macs_peak_3628	bio13Pvspoolinput.macs2.macs_peak_3118	Intergenic
Merged-Chr05-10470211-3	Chr05	10470089	10470318	10470204	bio11Pvspoolinput.macs2.macs_peak_2227	bio12Pvspoolinput.macs2.macs_peak_3630	bio13Pvspoolinput.macs2.macs_peak_3120	Promoter
Merged-Chr05-10480498-3	Chr05	10480433	10480573	10480503	bio11Pvspoolinput.macs2.macs_peak_2228	bio12Pvspoolinput.macs2.macs_peak_3631	bio13Pvspoolinput.macs2.macs_peak_3121	Intergenic
Merged-Chr09-9977831-3	Chr09	9977761	9977899	9977830	bio11Pvspoolinput.macs2.macs_peak_3830	bio12Pvspoolinput.macs2.macs_peak_6347	bio13Pvspoolinput.macs2.macs_peak_5481	Promoter
Merged-Chr09-10034647-3	Chr09	10034528	10034769	10034649	bio11Pvspoolinput.macs2.macs_peak_3834	bio12Pvspoolinput.macs2.macs_peak_6357	bio13Pvspoolinput.macs2.macs_peak_5485	5' UTR
Merged-Chr09-10216415-3	Chr09	10216319	10216497	10216408	bio11Pvspoolinput.macs2.macs_peak_3837	bio12Pvspoolinput.macs2.macs_peak_6367	bio13Pvspoolinput.macs2.macs_peak_5492	Intergenic
Merged-Chr05-10896676-3	Chr05	10896581	10896759	10896670	bio11Pvspoolinput.macs2.macs_peak_2237	bio12Pvspoolinput.macs2.macs_peak_3638	bio13Pvspoolinput.macs2.macs_peak_3128	Intergenic
Merged-Chr09-10655097-3	Chr09	10654994	10655188	10655091	bio11Pvspoolinput.macs2.macs_peak_3841	bio12Pvspoolinput.macs2.macs_peak_6389	bio13Pvspoolinput.macs2.macs_peak_5506	Promoter
Merged-Chr09-10662631-3	Chr09	10662510	10662763	10662637	bio11Pvspoolinput.macs2.macs_peak_3842	bio12Pvspoolinput.macs2.macs_peak_6391	bio13Pvspoolinput.macs2.macs_peak_5508	Promoter
Merged-Chr09-10676475-3	Chr09	10676387	10676551	10676469	bio11Pvspoolinput.macs2.macs_peak_3843	bio12Pvspoolinput.macs2.macs_peak_6392	bio13Pvspoolinput.macs2.macs_peak_5509	Promoter
Merged-Chr09-10695966-3	Chr09	10695870	10696051	10695961	bio11Pvspoolinput.macs2.macs_peak_3844	bio12Pvspoolinput.macs2.macs_peak_6396	bio13Pvspoolinput.macs2.macs_peak_5513	Promoter
Merged-Chr09-10813642-3	Chr09	10813535	10813725	10813630	bio11Pvspoolinput.macs2.macs_peak_3849	bio12Pvspoolinput.macs2.macs_peak_6405	bio13Pvspoolinput.macs2.macs_peak_5522	Promoter
Merged-Chr05-10997542-3	Chr05	10997487	10997601	10997544	bio11Pvspoolinput.macs2.macs_peak_2242	bio12Pvspoolinput.macs2.macs_peak_3644	bio13Pvspoolinput.macs2.macs_peak_3133	Intergenic
Merged-Chr05-10997906-3	Chr05	10997839	10997984	10997912	bio11Pvspoolinput.macs2.macs_peak_2243	bio12Pvspoolinput.macs2.macs_peak_3645	bio13Pvspoolinput.macs2.macs_peak_3134	Intergenic
Merged-Chr05-11057415-3	Chr05	11057353	11057476	11057415	bio11Pvspoolinput.macs2.macs_peak_2245	bio12Pvspoolinput.macs2.macs_peak_3648	bio13Pvspoolinput.macs2.macs_peak_3137	Promoter
Merged-Chr09-10920272-3	Chr09	10920182	10920377	10920280	bio11Pvspoolinput.macs2.macs_peak_3851	bio12Pvspoolinput.macs2.macs_peak_6411	bio13Pvspoolinput.macs2.macs_peak_5524	Intergenic
Merged-Chr09-10923231-3	Chr09	10923114	10923327	10923221	bio11Pvspoolinput.macs2.macs_peak_3855	bio12Pvspoolinput.macs2.macs_peak_6414	bio13Pvspoolinput.macs2.macs_peak_5527	Promoter
Merged-Chr09-10925463-3	Chr09	10925378	10925536	10925457	bio11Pvspoolinput.macs2.macs_peak_3857	bio12Pvspoolinput.macs2.macs_peak_6416	bio13Pvspoolinput.macs2.macs_peak_5528	Intron
Merged-Chr09-10967253-3	Chr09	10967160	10967361	10967261	bio11Pvspoolinput.macs2.macs_peak_3859	bio12Pvspoolinput.macs2.macs_peak_6420	bio13Pvspoolinput.macs2.macs_peak_5532	Promoter
Merged-Chr05-11647985-3	Chr05	11647906	11648076	11647991	bio11Pvspoolinput.macs2.macs_peak_2253	bio12Pvspoolinput.macs2.macs_peak_3661	bio13Pvspoolinput.macs2.macs_peak_3149	Promoter
Merged-Chr05-11805842-3	Chr05	11805755	11805944	11805850	bio11Pvspoolinput.macs2.macs_peak_2255	bio12Pvspoolinput.macs2.macs_peak_3663	bio13Pvspoolinput.macs2.macs_peak_3150	Promoter
Merged-Chr05-12451068-3	Chr05	12450973	12451161	12451067	bio11Pvspoolinput.macs2.macs_peak_2257	bio12Pvspoolinput.macs2.macs_peak_3672	bio13Pvspoolinput.macs2.macs_peak_3157	Intergenic
Merged-Chr05-12490678-3	Chr05	12490616	12490740	12490678	bio11Pvspoolinput.macs2.macs_peak_2258	bio12Pvspoolinput.macs2.macs_peak_3673	bio13Pvspoolinput.macs2.macs_peak_3158	Intergenic
Merged-Chr09-11194380-3	Chr09	11194300	11194452	11194376	bio11Pvspoolinput.macs2.macs_peak_3863	bio12Pvspoolinput.macs2.macs_peak_6429	bio13Pvspoolinput.macs2.macs_peak_5538	Intergenic
Merged-Chr09-11269221-3	Chr09	11269109	11269328	11269219	bio11Pvspoolinput.macs2.macs_peak_3866	bio12Pvspoolinput.macs2.macs_peak_6431	bio13Pvspoolinput.macs2.macs_peak_5541	Intergenic
Merged-Chr09-11308411-3	Chr09	11308328	11308488	11308408	bio11Pvspoolinput.macs2.macs_peak_3867	bio12Pvspoolinput.macs2.macs_peak_6435	bio13Pvspoolinput.macs2.macs_peak_5542	Promoter
Merged-Chr05-12744067-3	Chr05	12744011	12744123	12744067	bio11Pvspoolinput.macs2.macs_peak_2263	bio12Pvspoolinput.macs2.macs_peak_3682	bio13Pvspoolinput.macs2.macs_peak_3164	Intergenic
Merged-Chr05-12770164-3	Chr05	12770099	12770222	12770161	bio11Pvspoolinput.macs2.macs_peak_2264	bio12Pvspoolinput.macs2.macs_peak_3683	bio13Pvspoolinput.macs2.macs_peak_3165	Promoter
Merged-Chr05-12773487-3	Chr05	12773413	12773579	12773496	bio11Pvspoolinput.macs2.macs_peak_2265	bio12Pvspoolinput.macs2.macs_peak_3684	bio13Pvspoolinput.macs2.macs_peak_3166	Intergenic
Merged-Chr05-13106463-3	Chr05	13106393	13106527	13106460	bio11Pvspoolinput.macs2.macs_peak_2266	bio12Pvspoolinput.macs2.macs_peak_3686	bio13Pvspoolinput.macs2.macs_peak_3169	Promoter
Merged-Chr05-13431213-3	Chr05	13431154	13431268	13431211	bio11Pvspoolinput.macs2.macs_peak_2269	bio12Pvspoolinput.macs2.macs_peak_3688	bio13Pvspoolinput.macs2.macs_peak_3171	Intergenic
Merged-Chr09-11351626-3	Chr09	11351543	11351723	11351633	bio11Pvspoolinput.macs2.macs_peak_3870	bio12Pvspoolinput.macs2.macs_peak_6436	bio13Pvspoolinput.macs2.macs_peak_5544	Intergenic
Merged-Chr09-11380694-3	Chr09	11380624	11380758	11380691	bio11Pvspoolinput.macs2.macs_peak_3875	bio12Pvspoolinput.macs2.macs_peak_6440	bio13Pvspoolinput.macs2.macs_peak_5547	Intron
Merged-Chr09-11411125-3	Chr09	11411064	11411182	11411123	bio11Pvspoolinput.macs2.macs_peak_3878	bio12Pvspoolinput.macs2.macs_peak_6444	bio13Pvspoolinput.macs2.macs_peak_5549	Intergenic
Merged-Chr09-11502302-3	Chr09	11502199	11502389	11502294	bio11Pvspoolinput.macs2.macs_peak_3879	bio12Pvspoolinput.macs2.macs_peak_6446	bio13Pvspoolinput.macs2.macs_peak_5552	Promoter
Merged-Chr05-15627924-3	Chr05	15627832	15628000	15627916	bio11Pvspoolinput.macs2.macs_peak_2274	bio12Pvspoolinput.macs2.macs_peak_3695	bio13Pvspoolinput.macs2.macs_peak_3176	Promoter
Merged-Chr05-16424202-3	Chr05	16424127	16424287	16424207	bio11Pvspoolinput.macs2.macs_peak_2277	bio12Pvspoolinput.macs2.macs_peak_3701	bio13Pvspoolinput.macs2.macs_peak_3186	Intergenic
Merged-Chr05-16424835-3	Chr05	16424743	16424920	16424832	bio11Pvspoolinput.macs2.macs_peak_2278	bio12Pvspoolinput.macs2.macs_peak_3702	bio13Pvspoolinput.macs2.macs_peak_3187	Intergenic
Merged-Chr05-16434199-3	Chr05	16434142	16434261	16434202	bio11Pvspoolinput.macs2.macs_peak_2279	bio12Pvspoolinput.macs2.macs_peak_3704	bio13Pvspoolinput.macs2.macs_peak_3189	Intergenic
Merged-Chr09-11520647-3	Chr09	11520545	11520765	11520655	bio11Pvspoolinput.macs2.macs_peak_3880	bio12Pvspoolinput.macs2.macs_peak_6448	bio13Pvspoolinput.macs2.macs_peak_5555	Intergenic
Merged-Chr09-11660687-3	Chr09	11660599	11660781	11660690	bio11Pvspoolinput.macs2.macs_peak_3884	bio12Pvspoolinput.macs2.macs_peak_6458	bio13Pvspoolinput.macs2.macs_peak_5561	Promoter
Merged-Chr09-11697492-3	Chr09	11697428	11697551	11697490	bio11Pvspoolinput.macs2.macs_peak_3886	bio12Pvspoolinput.macs2.macs_peak_6461	bio13Pvspoolinput.macs2.macs_peak_5566	Promoter
Merged-Chr09-11727878-3	Chr09	11727755	11727977	11727866	bio11Pvspoolinput.macs2.macs_peak_3887	bio12Pvspoolinput.macs2.macs_peak_6466	bio13Pvspoolinput.macs2.macs_peak_5568	Promoter
Merged-Chr09-11729907-3	Chr09	11729837	11729991	11729914	bio11Pvspoolinput.macs2.macs_peak_3888	bio12Pvspoolinput.macs2.macs_peak_6467	bio13Pvspoolinput.macs2.macs_peak_5569	Promoter
Merged-Chr05-16498539-3	Chr05	16498485	16498597	16498541	bio11Pvspoolinput.macs2.macs_peak_2280	bio12Pvspoolinput.macs2.macs_peak_3706	bio13Pvspoolinput.macs2.macs_peak_3192	Intergenic
Merged-Chr05-16511565-3	Chr05	16511467	16511665	16511566	bio11Pvspoolinput.macs2.macs_peak_2281	bio12Pvspoolinput.macs2.macs_peak_3707	bio13Pvspoolinput.macs2.macs_peak_3193	Intergenic
Merged-Chr05-16557532-3	Chr05	16557457	16557597	16557527	bio11Pvspoolinput.macs2.macs_peak_2282	bio12Pvspoolinput.macs2.macs_peak_3710	bio13Pvspoolinput.macs2.macs_peak_3195	Intergenic
Merged-Chr05-16865928-3	Chr05	16865864	16865992	16865928	bio11Pvspoolinput.macs2.macs_peak_2288	bio12Pvspoolinput.macs2.macs_peak_3718	bio13Pvspoolinput.macs2.macs_peak_3203	Intergenic
Merged-Chr05-17218907-3	Chr05	17218816	17218987	17218902	bio11Pvspoolinput.macs2.macs_peak_2289	bio12Pvspoolinput.macs2.macs_peak_3720	bio13Pvspoolinput.macs2.macs_peak_3204	Intergenic
Merged-Chr09-11737523-3	Chr09	11737460	11737585	11737523	bio11Pvspoolinput.macs2.macs_peak_3891	bio12Pvspoolinput.macs2.macs_peak_6472	bio13Pvspoolinput.macs2.macs_peak_5573	Intergenic
Merged-Chr09-11857064-3	Chr09	11856966	11857166	11857066	bio11Pvspoolinput.macs2.macs_peak_3896	bio12Pvspoolinput.macs2.macs_peak_6478	bio13Pvspoolinput.macs2.macs_peak_5577	Promoter
Merged-Chr09-12291078-3	Chr09	12290994	12291151	12291073	bio11Pvspoolinput.macs2.macs_peak_3899	bio12Pvspoolinput.macs2.macs_peak_6486	bio13Pvspoolinput.macs2.macs_peak_5578	Exon
Merged-Chr05-17253038-3	Chr05	17252971	17253109	17253040	bio11Pvspoolinput.macs2.macs_peak_2290	bio12Pvspoolinput.macs2.macs_peak_3722	bio13Pvspoolinput.macs2.macs_peak_3206	Intron
Merged-Chr05-17319520-3	Chr05	17319466	17319578	17319522	bio11Pvspoolinput.macs2.macs_peak_2292	bio12Pvspoolinput.macs2.macs_peak_3725	bio13Pvspoolinput.macs2.macs_peak_3211	Promoter
Merged-Chr05-17917804-3	Chr05	17917671	17917934	17917803	bio11Pvspoolinput.macs2.macs_peak_2293	bio12Pvspoolinput.macs2.macs_peak_3729	bio13Pvspoolinput.macs2.macs_peak_3216	Promoter
Merged-Chr05-17924569-3	Chr05	17924511	17924624	17924568	bio11Pvspoolinput.macs2.macs_peak_2295	bio12Pvspoolinput.macs2.macs_peak_3730	bio13Pvspoolinput.macs2.macs_peak_3218	Intergenic
Merged-Chr05-17940007-3	Chr05	17939937	17940093	17940015	bio11Pvspoolinput.macs2.macs_peak_2296	bio12Pvspoolinput.macs2.macs_peak_3731	bio13Pvspoolinput.macs2.macs_peak_3219	Intergenic
Merged-Chr05-17959041-3	Chr05	17958962	17959137	17959050	bio11Pvspoolinput.macs2.macs_peak_2297	bio12Pvspoolinput.macs2.macs_peak_3733	bio13Pvspoolinput.macs2.macs_peak_3222	Promoter
Merged-Chr05-17961385-3	Chr05	17961328	17961450	17961389	bio11Pvspoolinput.macs2.macs_peak_2298	bio12Pvspoolinput.macs2.macs_peak_3734	bio13Pvspoolinput.macs2.macs_peak_3223	Intergenic
Merged-Chr05-18496514-3	Chr05	18496458	18496572	18496515	bio11Pvspoolinput.macs2.macs_peak_2299	bio12Pvspoolinput.macs2.macs_peak_3735	bio13Pvspoolinput.macs2.macs_peak_3224	Intergenic
Merged-Chr18-13365723-3	Chr18	13365655	13365782	13365719	bio11Pvspoolinput.macs2.macs_peak_6301	bio12Pvspoolinput.macs2.macs_peak_10403	bio13Pvspoolinput.macs2.macs_peak_8922	Intergenic
Merged-Chr18-13426236-3	Chr18	13426165	13426299	13426232	bio11Pvspoolinput.macs2.macs_peak_6304	bio12Pvspoolinput.macs2.macs_peak_10406	bio13Pvspoolinput.macs2.macs_peak_8928	Promoter
Merged-Chr18-13583347-3	Chr18	13583250	13583452	13583351	bio11Pvspoolinput.macs2.macs_peak_6306	bio12Pvspoolinput.macs2.macs_peak_10409	bio13Pvspoolinput.macs2.macs_peak_8931	3' UTR
Merged-Chr18-13620401-3	Chr18	13620333	13620469	13620401	bio11Pvspoolinput.macs2.macs_peak_6307	bio12Pvspoolinput.macs2.macs_peak_10413	bio13Pvspoolinput.macs2.macs_peak_8934	Intergenic
Merged-Chr18-13687165-3	Chr18	13687080	13687243	13687162	bio11Pvspoolinput.macs2.macs_peak_6308	bio12Pvspoolinput.macs2.macs_peak_10415	bio13Pvspoolinput.macs2.macs_peak_8935	3' UTR
Merged-Chr18-13721142-3	Chr18	13721029	13721237	13721133	bio11Pvspoolinput.macs2.macs_peak_6309	bio12Pvspoolinput.macs2.macs_peak_10419	bio13Pvspoolinput.macs2.macs_peak_8938	Intergenic
Merged-Chr18-13849944-3	Chr18	13849879	13850022	13849951	bio11Pvspoolinput.macs2.macs_peak_6312	bio12Pvspoolinput.macs2.macs_peak_10426	bio13Pvspoolinput.macs2.macs_peak_8942	5' UTR
Merged-Chr18-13853357-3	Chr18	13853265	13853452	13853359	bio11Pvspoolinput.macs2.macs_peak_6314	bio12Pvspoolinput.macs2.macs_peak_10428	bio13Pvspoolinput.macs2.macs_peak_8947	3' UTR
Merged-Chr18-13922917-3	Chr18	13922814	13923014	13922914	bio11Pvspoolinput.macs2.macs_peak_6316	bio12Pvspoolinput.macs2.macs_peak_10430	bio13Pvspoolinput.macs2.macs_peak_8949	Intron
Merged-Chr18-13991208-3	Chr18	13991140	13991270	13991205	bio11Pvspoolinput.macs2.macs_peak_6322	bio12Pvspoolinput.macs2.macs_peak_10439	bio13Pvspoolinput.macs2.macs_peak_8955	Promoter
Merged-Chr18-13993034-3	Chr18	13992967	13993104	13993036	bio11Pvspoolinput.macs2.macs_peak_6324	bio12Pvspoolinput.macs2.macs_peak_10441	bio13Pvspoolinput.macs2.macs_peak_8957	Promoter
Merged-Chr18-13993567-3	Chr18	13993515	13993619	13993567	bio11Pvspoolinput.macs2.macs_peak_6325	bio12Pvspoolinput.macs2.macs_peak_10442	bio13Pvspoolinput.macs2.macs_peak_8958	Promoter
Merged-Chr18-14543699-3	Chr18	14543633	14543765	14543699	bio11Pvspoolinput.macs2.macs_peak_6326	bio12Pvspoolinput.macs2.macs_peak_10446	bio13Pvspoolinput.macs2.macs_peak_8961	Promoter
Merged-Chr18-14664061-3	Chr18	14663994	14664135	14664065	bio11Pvspoolinput.macs2.macs_peak_6327	bio12Pvspoolinput.macs2.macs_peak_10447	bio13Pvspoolinput.macs2.macs_peak_8963	Promoter
Merged-Chr18-14674783-3	Chr18	14674719	14674844	14674782	bio11Pvspoolinput.macs2.macs_peak_6330	bio12Pvspoolinput.macs2.macs_peak_10450	bio13Pvspoolinput.macs2.macs_peak_8967	Promoter
Merged-Chr18-14799059-3	Chr18	14798979	14799142	14799061	bio11Pvspoolinput.macs2.macs_peak_6331	bio12Pvspoolinput.macs2.macs_peak_10451	bio13Pvspoolinput.macs2.macs_peak_8968	Promoter
Merged-Chr18-14911946-3	Chr18	14911852	14912032	14911942	bio11Pvspoolinput.macs2.macs_peak_6335	bio12Pvspoolinput.macs2.macs_peak_10460	bio13Pvspoolinput.macs2.macs_peak_8975	Intergenic
Merged-Chr18-14919504-3	Chr18	14919410	14919589	14919500	bio11Pvspoolinput.macs2.macs_peak_6339	bio12Pvspoolinput.macs2.macs_peak_10466	bio13Pvspoolinput.macs2.macs_peak_8981	Promoter
Merged-Chr18-14925208-3	Chr18	14925124	14925278	14925201	bio11Pvspoolinput.macs2.macs_peak_6343	bio12Pvspoolinput.macs2.macs_peak_10468	bio13Pvspoolinput.macs2.macs_peak_8984	Intergenic
Merged-Chr18-14959465-3	Chr18	14959400	14959537	14959469	bio11Pvspoolinput.macs2.macs_peak_6345	bio12Pvspoolinput.macs2.macs_peak_10473	bio13Pvspoolinput.macs2.macs_peak_8988	Intergenic
Merged-Chr18-14989649-3	Chr18	14989546	14989735	14989641	bio11Pvspoolinput.macs2.macs_peak_6346	bio12Pvspoolinput.macs2.macs_peak_10475	bio13Pvspoolinput.macs2.macs_peak_8989	Intergenic
Merged-Chr18-15003320-3	Chr18	15003238	15003413	15003326	bio11Pvspoolinput.macs2.macs_peak_6351	bio12Pvspoolinput.macs2.macs_peak_10479	bio13Pvspoolinput.macs2.macs_peak_8992	Promoter
Merged-Chr18-15279645-3	Chr18	15279563	15279741	15279652	bio11Pvspoolinput.macs2.macs_peak_6358	bio12Pvspoolinput.macs2.macs_peak_10494	bio13Pvspoolinput.macs2.macs_peak_9005	Promoter
Merged-Chr18-15322617-3	Chr18	15322511	15322712	15322612	bio11Pvspoolinput.macs2.macs_peak_6359	bio12Pvspoolinput.macs2.macs_peak_10495	bio13Pvspoolinput.macs2.macs_peak_9007	Intergenic
Merged-Chr18-15890452-3	Chr18	15890375	15890551	15890463	bio11Pvspoolinput.macs2.macs_peak_6360	bio12Pvspoolinput.macs2.macs_peak_10499	bio13Pvspoolinput.macs2.macs_peak_9011	3' UTR
Merged-Chr18-16056862-3	Chr18	16056780	16056973	16056877	bio11Pvspoolinput.macs2.macs_peak_6365	bio12Pvspoolinput.macs2.macs_peak_10507	bio13Pvspoolinput.macs2.macs_peak_9018	Intergenic
Merged-Chr18-16058319-3	Chr18	16058258	16058382	16058320	bio11Pvspoolinput.macs2.macs_peak_6366	bio12Pvspoolinput.macs2.macs_peak_10508	bio13Pvspoolinput.macs2.macs_peak_9019	Intergenic
Merged-Chr18-16210996-3	Chr18	16210931	16211058	16210995	bio11Pvspoolinput.macs2.macs_peak_6368	bio12Pvspoolinput.macs2.macs_peak_10515	bio13Pvspoolinput.macs2.macs_peak_9026	Promoter
Merged-Chr18-16299853-3	Chr18	16299786	16299919	16299853	bio11Pvspoolinput.macs2.macs_peak_6370	bio12Pvspoolinput.macs2.macs_peak_10517	bio13Pvspoolinput.macs2.macs_peak_9031	Intergenic
Merged-Chr18-16300520-3	Chr18	16300427	16300596	16300512	bio11Pvspoolinput.macs2.macs_peak_6371	bio12Pvspoolinput.macs2.macs_peak_10518	bio13Pvspoolinput.macs2.macs_peak_9032	Intergenic
Merged-Chr18-16373792-3	Chr18	16373724	16373872	16373798	bio11Pvspoolinput.macs2.macs_peak_6372	bio12Pvspoolinput.macs2.macs_peak_10520	bio13Pvspoolinput.macs2.macs_peak_9034	Intergenic
Merged-Chr18-16529634-3	Chr18	16529568	16529713	16529641	bio11Pvspoolinput.macs2.macs_peak_6373	bio12Pvspoolinput.macs2.macs_peak_10523	bio13Pvspoolinput.macs2.macs_peak_9037	Intergenic
Merged-Chr18-16611477-3	Chr18	16611412	16611555	16611484	bio11Pvspoolinput.macs2.macs_peak_6374	bio12Pvspoolinput.macs2.macs_peak_10524	bio13Pvspoolinput.macs2.macs_peak_9040	Promoter
Merged-Chr18-16685001-3	Chr18	16684932	16685066	16684999	bio11Pvspoolinput.macs2.macs_peak_6375	bio12Pvspoolinput.macs2.macs_peak_10525	bio13Pvspoolinput.macs2.macs_peak_9041	Promoter
Merged-Chr18-16907842-3	Chr18	16907757	16907916	16907837	bio11Pvspoolinput.macs2.macs_peak_6378	bio12Pvspoolinput.macs2.macs_peak_10531	bio13Pvspoolinput.macs2.macs_peak_9043	Intergenic
Merged-Chr19-273885-3	Chr19	273794	273971	273883	bio11Pvspoolinput.macs2.macs_peak_6379	bio12Pvspoolinput.macs2.macs_peak_10533	bio13Pvspoolinput.macs2.macs_peak_9045	Promoter
Merged-Chr19-395621-3	Chr19	395523	395712	395618	bio11Pvspoolinput.macs2.macs_peak_6380	bio12Pvspoolinput.macs2.macs_peak_10534	bio13Pvspoolinput.macs2.macs_peak_9046	5' UTR
Merged-Chr19-410248-3	Chr19	410179	410312	410246	bio11Pvspoolinput.macs2.macs_peak_6381	bio12Pvspoolinput.macs2.macs_peak_10535	bio13Pvspoolinput.macs2.macs_peak_9048	Promoter
Merged-Chr19-1492675-3	Chr19	1492589	1492771	1492680	bio11Pvspoolinput.macs2.macs_peak_6383	bio12Pvspoolinput.macs2.macs_peak_10540	bio13Pvspoolinput.macs2.macs_peak_9052	Intergenic
Merged-Chr19-1499770-3	Chr19	1499686	1499860	1499773	bio11Pvspoolinput.macs2.macs_peak_6384	bio12Pvspoolinput.macs2.macs_peak_10542	bio13Pvspoolinput.macs2.macs_peak_9053	Intergenic
Merged-Chr19-2022359-3	Chr19	2022298	2022423	2022361	bio11Pvspoolinput.macs2.macs_peak_6388	bio12Pvspoolinput.macs2.macs_peak_10545	bio13Pvspoolinput.macs2.macs_peak_9058	Intergenic
Merged-Chr19-2022882-3	Chr19	2022814	2022942	2022878	bio11Pvspoolinput.macs2.macs_peak_6389	bio12Pvspoolinput.macs2.macs_peak_10546	bio13Pvspoolinput.macs2.macs_peak_9059	Intergenic
Merged-Chr19-2023493-3	Chr19	2023436	2023548	2023492	bio11Pvspoolinput.macs2.macs_peak_6390	bio12Pvspoolinput.macs2.macs_peak_10547	bio13Pvspoolinput.macs2.macs_peak_9060	Intergenic
Merged-Chr19-2112619-3	Chr19	2112567	2112673	2112620	bio11Pvspoolinput.macs2.macs_peak_6391	bio12Pvspoolinput.macs2.macs_peak_10549	bio13Pvspoolinput.macs2.macs_peak_9062	Intergenic
Merged-Chr19-2113522-3	Chr19	2113418	2113614	2113516	bio11Pvspoolinput.macs2.macs_peak_6392	bio12Pvspoolinput.macs2.macs_peak_10550	bio13Pvspoolinput.macs2.macs_peak_9063	Intergenic
Merged-Chr19-2114442-3	Chr19	2114371	2114518	2114445	bio11Pvspoolinput.macs2.macs_peak_6393	bio12Pvspoolinput.macs2.macs_peak_10551	bio13Pvspoolinput.macs2.macs_peak_9064	Intergenic
Merged-Chr19-2119616-3	Chr19	2119554	2119685	2119620	bio11Pvspoolinput.macs2.macs_peak_6394	bio12Pvspoolinput.macs2.macs_peak_10552	bio13Pvspoolinput.macs2.macs_peak_9065	Intergenic
Merged-Chr19-2407194-3	Chr19	2407132	2407253	2407193	bio11Pvspoolinput.macs2.macs_peak_6396	bio12Pvspoolinput.macs2.macs_peak_10554	bio13Pvspoolinput.macs2.macs_peak_9066	Intergenic
Merged-Chr19-2476848-3	Chr19	2476779	2476911	2476845	bio11Pvspoolinput.macs2.macs_peak_6397	bio12Pvspoolinput.macs2.macs_peak_10555	bio13Pvspoolinput.macs2.macs_peak_9067	Intergenic
Merged-Chr19-2489556-3	Chr19	2489488	2489624	2489556	bio11Pvspoolinput.macs2.macs_peak_6399	bio12Pvspoolinput.macs2.macs_peak_10557	bio13Pvspoolinput.macs2.macs_peak_9069	Intergenic
Merged-Chr09-12301672-3	Chr09	12301585	12301749	12301667	bio11Pvspoolinput.macs2.macs_peak_3900	bio12Pvspoolinput.macs2.macs_peak_6488	bio13Pvspoolinput.macs2.macs_peak_5579	Intergenic
Merged-Chr09-12311509-3	Chr09	12311452	12311571	12311512	bio11Pvspoolinput.macs2.macs_peak_3902	bio12Pvspoolinput.macs2.macs_peak_6490	bio13Pvspoolinput.macs2.macs_peak_5582	Intergenic
Merged-Chr09-12671451-3	Chr09	12671395	12671512	12671454	bio11Pvspoolinput.macs2.macs_peak_3908	bio12Pvspoolinput.macs2.macs_peak_6499	bio13Pvspoolinput.macs2.macs_peak_5589	Promoter
Merged-Chr09-12765573-3	Chr09	12765495	12765680	12765588	bio11Pvspoolinput.macs2.macs_peak_3909	bio12Pvspoolinput.macs2.macs_peak_6502	bio13Pvspoolinput.macs2.macs_peak_5591	Intergenic
Merged-Chr05-18804622-3	Chr05	18804569	18804677	18804623	bio11Pvspoolinput.macs2.macs_peak_2300	bio12Pvspoolinput.macs2.macs_peak_3738	bio13Pvspoolinput.macs2.macs_peak_3227	Intergenic
Merged-Chr05-18819353-3	Chr05	18819283	18819441	18819362	bio11Pvspoolinput.macs2.macs_peak_2301	bio12Pvspoolinput.macs2.macs_peak_3739	bio13Pvspoolinput.macs2.macs_peak_3228	Intergenic
Merged-Chr05-18957636-3	Chr05	18957552	18957713	18957633	bio11Pvspoolinput.macs2.macs_peak_2303	bio12Pvspoolinput.macs2.macs_peak_3747	bio13Pvspoolinput.macs2.macs_peak_3237	Promoter
Merged-Chr05-19002822-3	Chr05	19002747	19002899	19002823	bio11Pvspoolinput.macs2.macs_peak_2306	bio12Pvspoolinput.macs2.macs_peak_3751	bio13Pvspoolinput.macs2.macs_peak_3240	Exon
Merged-Chr05-19422099-3	Chr05	19422024	19422177	19422101	bio11Pvspoolinput.macs2.macs_peak_2307	bio12Pvspoolinput.macs2.macs_peak_3753	bio13Pvspoolinput.macs2.macs_peak_3244	Intergenic
Merged-Chr05-19472638-3	Chr05	19472577	19472706	19472642	bio11Pvspoolinput.macs2.macs_peak_2308	bio12Pvspoolinput.macs2.macs_peak_3754	bio13Pvspoolinput.macs2.macs_peak_3245	Intergenic
Merged-Chr09-12769164-3	Chr09	12769108	12769222	12769165	bio11Pvspoolinput.macs2.macs_peak_3910	bio12Pvspoolinput.macs2.macs_peak_6504	bio13Pvspoolinput.macs2.macs_peak_5593	Promoter
Merged-Chr09-12850266-3	Chr09	12850194	12850348	12850271	bio11Pvspoolinput.macs2.macs_peak_3914	bio12Pvspoolinput.macs2.macs_peak_6512	bio13Pvspoolinput.macs2.macs_peak_5598	5' UTR
Merged-Chr09-12880629-4	Chr09	12880522	12880773	12880648	bio11Pvspoolinput.macs2.macs_peak_3915	bio12Pvspoolinput.macs2.macs_peak_6514,bio12Pvspoolinput.macs2.macs_peak_6515	bio13Pvspoolinput.macs2.macs_peak_5599	Intergenic
Merged-Chr09-12881094-3	Chr09	12880993	12881218	12881106	bio11Pvspoolinput.macs2.macs_peak_3916	bio12Pvspoolinput.macs2.macs_peak_6516	bio13Pvspoolinput.macs2.macs_peak_5600	Intergenic
Merged-Chr09-12923076-3	Chr09	12923011	12923150	12923081	bio11Pvspoolinput.macs2.macs_peak_3917	bio12Pvspoolinput.macs2.macs_peak_6518	bio13Pvspoolinput.macs2.macs_peak_5601	Intron
Merged-Chr09-12948387-3	Chr09	12948329	12948455	12948392	bio11Pvspoolinput.macs2.macs_peak_3918	bio12Pvspoolinput.macs2.macs_peak_6520	bio13Pvspoolinput.macs2.macs_peak_5602	Intergenic
Merged-Chr05-19636757-3	Chr05	19636682	19636826	19636754	bio11Pvspoolinput.macs2.macs_peak_2311	bio12Pvspoolinput.macs2.macs_peak_3758	bio13Pvspoolinput.macs2.macs_peak_3249	3' UTR
Merged-Chr05-19793925-3	Chr05	19793840	19794040	19793940	bio11Pvspoolinput.macs2.macs_peak_2314	bio12Pvspoolinput.macs2.macs_peak_3759	bio13Pvspoolinput.macs2.macs_peak_3254	Intergenic
Merged-Chr05-20057557-3	Chr05	20057490	20057622	20057556	bio11Pvspoolinput.macs2.macs_peak_2315	bio12Pvspoolinput.macs2.macs_peak_3762	bio13Pvspoolinput.macs2.macs_peak_3257	Intergenic
Merged-Chr05-20333293-3	Chr05	20333165	20333414	20333290	bio11Pvspoolinput.macs2.macs_peak_2318	bio12Pvspoolinput.macs2.macs_peak_3773	bio13Pvspoolinput.macs2.macs_peak_3264	Promoter
Merged-Chr05-20446048-3	Chr05	20445953	20446121	20446037	bio11Pvspoolinput.macs2.macs_peak_2319	bio12Pvspoolinput.macs2.macs_peak_3775	bio13Pvspoolinput.macs2.macs_peak_3265	Exon
Merged-Chr10-140798-3	Chr10	140739	140859	140799	bio11Pvspoolinput.macs2.macs_peak_3922	bio12Pvspoolinput.macs2.macs_peak_6525	bio13Pvspoolinput.macs2.macs_peak_5606	Promoter
Merged-Chr10-148671-3	Chr10	148609	148733	148671	bio11Pvspoolinput.macs2.macs_peak_3925	bio12Pvspoolinput.macs2.macs_peak_6528	bio13Pvspoolinput.macs2.macs_peak_5609	Intergenic
Merged-Chr10-387921-3	Chr10	387857	387995	387926	bio11Pvspoolinput.macs2.macs_peak_3926	bio12Pvspoolinput.macs2.macs_peak_6532	bio13Pvspoolinput.macs2.macs_peak_5611	Intron
Merged-Chr10-399148-3	Chr10	399044	399255	399150	bio11Pvspoolinput.macs2.macs_peak_3928	bio12Pvspoolinput.macs2.macs_peak_6534	bio13Pvspoolinput.macs2.macs_peak_5612	Promoter
Merged-Chr10-399663-3	Chr10	399580	399744	399662	bio11Pvspoolinput.macs2.macs_peak_3929	bio12Pvspoolinput.macs2.macs_peak_6535	bio13Pvspoolinput.macs2.macs_peak_5613	Promoter
Merged-Chr05-20506608-3	Chr05	20506533	20506703	20506618	bio11Pvspoolinput.macs2.macs_peak_2321	bio12Pvspoolinput.macs2.macs_peak_3778	bio13Pvspoolinput.macs2.macs_peak_3267	3' UTR
Merged-Chr05-20545040-3	Chr05	20544984	20545094	20545039	bio11Pvspoolinput.macs2.macs_peak_2322	bio12Pvspoolinput.macs2.macs_peak_3779	bio13Pvspoolinput.macs2.macs_peak_3268	Intergenic
Merged-Chr05-20630813-3	Chr05	20630744	20630902	20630823	bio11Pvspoolinput.macs2.macs_peak_2323	bio12Pvspoolinput.macs2.macs_peak_3780	bio13Pvspoolinput.macs2.macs_peak_3269	Promoter
Merged-Chr05-20900984-3	Chr05	20900914	20901065	20900990	bio11Pvspoolinput.macs2.macs_peak_2325	bio12Pvspoolinput.macs2.macs_peak_3783	bio13Pvspoolinput.macs2.macs_peak_3273	Intergenic
Merged-Chr05-20947757-3	Chr05	20947622	20947895	20947759	bio11Pvspoolinput.macs2.macs_peak_2326	bio12Pvspoolinput.macs2.macs_peak_3785	bio13Pvspoolinput.macs2.macs_peak_3274	Intergenic
Merged-Chr05-20981272-3	Chr05	20981216	20981328	20981272	bio11Pvspoolinput.macs2.macs_peak_2327	bio12Pvspoolinput.macs2.macs_peak_3786	bio13Pvspoolinput.macs2.macs_peak_3275	Promoter
Merged-Chr10-1457177-3	Chr10	1457104	1457263	1457184	bio11Pvspoolinput.macs2.macs_peak_3930	bio12Pvspoolinput.macs2.macs_peak_6536	bio13Pvspoolinput.macs2.macs_peak_5615	Intergenic
Merged-Chr10-2138964-3	Chr10	2138895	2139026	2138961	bio11Pvspoolinput.macs2.macs_peak_3931	bio12Pvspoolinput.macs2.macs_peak_6540	bio13Pvspoolinput.macs2.macs_peak_5620	Intergenic
Merged-Chr10-3517280-3	Chr10	3517210	3517344	3517277	bio11Pvspoolinput.macs2.macs_peak_3933	bio12Pvspoolinput.macs2.macs_peak_6544	bio13Pvspoolinput.macs2.macs_peak_5622	Intergenic
Merged-Chr10-3948126-3	Chr10	3948044	3948211	3948128	bio11Pvspoolinput.macs2.macs_peak_3934	bio12Pvspoolinput.macs2.macs_peak_6548	bio13Pvspoolinput.macs2.macs_peak_5625	Intergenic
Merged-Chr10-3948649-3	Chr10	3948546	3948727	3948637	bio11Pvspoolinput.macs2.macs_peak_3935	bio12Pvspoolinput.macs2.macs_peak_6549	bio13Pvspoolinput.macs2.macs_peak_5626	Intergenic
Merged-Chr10-4086430-3	Chr10	4086347	4086497	4086422	bio11Pvspoolinput.macs2.macs_peak_3936	bio12Pvspoolinput.macs2.macs_peak_6551	bio13Pvspoolinput.macs2.macs_peak_5627	Intergenic
Merged-Chr10-4438329-3	Chr10	4438242	4438424	4438333	bio11Pvspoolinput.macs2.macs_peak_3937	bio12Pvspoolinput.macs2.macs_peak_6552	bio13Pvspoolinput.macs2.macs_peak_5629	3' UTR
Merged-Chr05-21279374-3	Chr05	21279299	21279466	21279383	bio11Pvspoolinput.macs2.macs_peak_2333	bio12Pvspoolinput.macs2.macs_peak_3791	bio13Pvspoolinput.macs2.macs_peak_3282	Promoter
Merged-Chr05-21284791-3	Chr05	21284739	21284847	21284793	bio11Pvspoolinput.macs2.macs_peak_2334	bio12Pvspoolinput.macs2.macs_peak_3792	bio13Pvspoolinput.macs2.macs_peak_3283	Intergenic
Merged-Chr05-21341647-3	Chr05	21341566	21341717	21341642	bio11Pvspoolinput.macs2.macs_peak_2336	bio12Pvspoolinput.macs2.macs_peak_3793	bio13Pvspoolinput.macs2.macs_peak_3284	Promoter
Merged-Chr05-21342228-3	Chr05	21342168	21342293	21342231	bio11Pvspoolinput.macs2.macs_peak_2337	bio12Pvspoolinput.macs2.macs_peak_3794	bio13Pvspoolinput.macs2.macs_peak_3285	Promoter
Merged-Chr05-21395148-3	Chr05	21395066	21395233	21395150	bio11Pvspoolinput.macs2.macs_peak_2338	bio12Pvspoolinput.macs2.macs_peak_3795	bio13Pvspoolinput.macs2.macs_peak_3286	Intergenic
Merged-Chr05-21712649-3	Chr05	21712597	21712701	21712649	bio11Pvspoolinput.macs2.macs_peak_2339	bio12Pvspoolinput.macs2.macs_peak_3802	bio13Pvspoolinput.macs2.macs_peak_3288	Intergenic
Merged-Chr10-4663267-3	Chr10	4663191	4663357	4663274	bio11Pvspoolinput.macs2.macs_peak_3940	bio12Pvspoolinput.macs2.macs_peak_6556	bio13Pvspoolinput.macs2.macs_peak_5632	Promoter
Merged-Chr10-5748192-3	Chr10	5748098	5748267	5748183	bio11Pvspoolinput.macs2.macs_peak_3941	bio12Pvspoolinput.macs2.macs_peak_6557	bio13Pvspoolinput.macs2.macs_peak_5633	Exon
[truncated: 5,131 more rows]

## Sheet: Supplementary Table 3c
Supplementary Table 3c. Target genes of PtrVCS2 identified by ChIP-seq.
[truncated: 2,569 more rows]

[truncated: 4 more sheets: Supplementary Table 4a, Supplementary Table 4b, Supplementary Table 5, Supplementary Table 6]
