# Supplementary material for: Cell-type-specific PtrWOX4a and PtrVCS2 form a regulatory nexus with a histone modification system for stem cambium development in Populus trichocarpa
Source: Nat Plants. 2023 Jan 9;9(1):96–111. doi: 10.1038/s41477-022-01315-7 (PMC9873556; doi:10.1038/s41477-022-01315-7)
Supplement: Supplementary file 4 — Statistical source data for supplementary figures. [file 41477_2022_1315_MOESM4_ESM.xlsx]

## Sheet: Supplementary Fig.3b
WT	OE-PtrVCS2 #3	OE-PtrVCS2 #2	OE-PtrVCS2-h #3	OE-PtrVCS2-h #2	ptrvcs2/ptrvcs2-h #1	ptrvcs2/ptrvcs2-h #2
5	1	2	1	2	5	5
5	1	2	1	2	5	6
5	1	2	1	2	6	6
5	1	2	2	2	6	7
5	1	2	2	3	6	7
5	1	2	2	3	6	7
6	1	2	2	3	6	7
6	1	3	2	3	6	7
6	1	3	2	3	6	7
6	1	3	2	3	6	7
6	1	3	2	3	7	7
6	1	3	2	3	7	7
6	1	3	2	3	7	7
6	1	3	2	4	7	7
6	1	3	2	4	7	8
6	1	3	2	4	7	8
7	1	3	2	4	7	8
7	1	3	2	4	7	8
7	1	3	2	4	7	8
7	1	3	2	4	7	8
7	1	3	2	4	7	8
7	2	3	3	4	7	8
7	2	3	3	4	7	8
7	2	3	3	4	8	8
7	2	4	3	4	8	8
7	2	4	3	4	8	8
7	2	4	3	4	8	9
7	2	4	3	4	8	9
7	2	4	3	4	8	9
7	2	4	3	4	8	9
7	2	4	3	4	8	9
7	2	4	3	4	8	9
7	2	4	3	5	8	9
7	2	4	3	5	8	9
8	2	4	3	5	8	9
8	2	5	3	5	8	9
8	2	5	3	5	8	9
8	2	5	3	5	9	9
8	2	5	3	5	9	9
8	2	5	3	5	9	9
8	2	5	4	5	9	10
8	2	5	4	6	9	10
8	2	5	4	6	9	10
8	2	5	4	6	9	10
9	3	6	4	6	9	10
9	3	6	4	7	10	10
9	3	6	4	7	10	10
9	3	7	4	7	10	10
9	3	7	5	7	10	11
9	3	7	6	7	11	12

## Sheet: Supplementary Fig.7
	2nd			3rd			4th			5th			6th			7th			8th			9th			10th			11th			12th			13th			14th			15th			16th			17th			18th
	WT	ptrvcs2/ptrvcs2-h #1	ptrvcs2/ptrvcs2-h #2	WT	ptrvcs2/ptrvcs2-h #1	ptrvcs2/ptrvcs2-h #2	WT	ptrvcs2/ptrvcs2-h #1	ptrvcs2/ptrvcs2-h #2	WT	ptrvcs2/ptrvcs2-h #1	ptrvcs2/ptrvcs2-h #2	WT	ptrvcs2/ptrvcs2-h #1	ptrvcs2/ptrvcs2-h #2	WT	ptrvcs2/ptrvcs2-h #1	ptrvcs2/ptrvcs2-h #2	WT	ptrvcs2/ptrvcs2-h #1	ptrvcs2/ptrvcs2-h #2	WT	ptrvcs2/ptrvcs2-h #1	ptrvcs2/ptrvcs2-h #2	WT	ptrvcs2/ptrvcs2-h #1	ptrvcs2/ptrvcs2-h #2	WT	ptrvcs2/ptrvcs2-h #1	ptrvcs2/ptrvcs2-h #2	WT	ptrvcs2/ptrvcs2-h #1	ptrvcs2/ptrvcs2-h #2	WT	ptrvcs2/ptrvcs2-h #1	ptrvcs2/ptrvcs2-h #2	WT	ptrvcs2/ptrvcs2-h #1	ptrvcs2/ptrvcs2-h #2	WT	ptrvcs2/ptrvcs2-h #1	ptrvcs2/ptrvcs2-h #2	WT	ptrvcs2/ptrvcs2-h #1	ptrvcs2/ptrvcs2-h #2	WT	ptrvcs2/ptrvcs2-h #1	ptrvcs2/ptrvcs2-h #2	WT
bio rep 1	1.44	1.65	1.44	2.1	2.26	1.8	2.24	2.64	2.43	2.3	2.8	2.56	2.41	3.03	2.74	2.37	2.85	2.73	2.42	2.88	2.84	2.53	2.91	2.9	2.78	3.32	3.12	2.97	3.3	3.3	3.04	3.66	3.56	3.26	3.65	3.66	3.44	3.75	3.74	3.66	4.24	3.89	3.83	4.42	4.01	3.73	4.47	4.2	3.65
bio rep 2	1.44	1.53	1.54	1.69	2.21	1.89	2.05	2.53	2.34	2.26	2.88	2.24	2.39	2.73	2.53	2.3	2.47	2.78	2.36	2.7	2.83	2.49	2.77	2.88	2.61	2.85	2.94	2.79	3.25	3.17	3	3.27	3.24	3.21	3.71	3.58	3.26	3.78	3.66	3.58	4.08	3.74	3.66	4.02	3.95	3.61	3.8	4.16	3.71
bio rep 3	1.38	1.45	1.62	1.7	1.88	2.13	2.29	2.46	2.35	2.35	2.54	2.58	2.35	2.48	2.78	2.34	2.37	2.68	2.55	2.65	2.75	2.66	2.82	2.79	2.76	3	2.99	3.17	3.08	3.2	3.28	3.31	3.69	3.45	3.74	3.79	3.6	3.81	3.88	3.7	3.94	3.95	3.74	3.88	4.2	3.77	3.95	4.37	3.93
bio rep 4	1.35	1.55	1.52	1.66	2	2.02	2.12	2.55	2.23	2.32	2.7	2.47	2.4	2.55	2.69	2.36	2.6	2.74	2.4	2.64	2.78	2.46	2.69	2.83	2.55	2.9	2.86	2.76	3.02	2.98	3.05	3.24	3.2	3.25	3.75	3.57	3.33	3.9	3.71	3.55	3.95	3.83	3.8	4.23	3.96	3.9	4.48	4.18	4.02
bio rep 5	1.39	1.5	1.49	1.7	2.1	1.99	2.2	2.49	2.56	2.29	2.6	2.51	2.3	2.67	2.72	2.36	2.7	2.88	2.38	2.72	2.78	2.4	2.8	2.8	2.63	2.95	2.93	2.98	3.13	3.18	3.17	3.34	3.19	3.4	3.8	3.54	3.62	3.92	3.65	3.67	4.02	3.77	3.87	4.33	3.8	3.93	4.58	3.9	4.02
[truncated: 5 more columns]

## Sheet: Supplementary Fig.10a
	Control	PtrWOX13a
bio rep1	0.7576	2.1361
bio rep2	1.094	2.2815
bio rep3	1.1484	1.7654

## Sheet: Supplementary Fig.10c
	No DEX	DEX	CHX	CHX+DEX
bio rep1	1.0173	2.0505	0.4955	0.508
bio rep2	1.0018	2.3633	0.5298	0.5658
bio rep3	0.9642	1.8591	0.4833	0.51

## Sheet: Supplementary Fig.10d
	No DEX	DEX	CHX	CHX+DEX
bio rep1	0.9798	2.6759	0.7474	1.7231
bio rep2	0.9141	2.166	1.0175	1.5966
bio rep3	1.1061	2.8679	0.9013	2.0777
