# Supplementary material for: Cell-type-specific PtrWOX4a and PtrVCS2 form a regulatory nexus with a histone modification system for stem cambium development in Populus trichocarpa
Source: Nat Plants. 2023 Jan 9;9(1):96–111. doi: 10.1038/s41477-022-01315-7 (PMC9873556; doi:10.1038/s41477-022-01315-7)
Supplement: Source Data Fig. 2 — Statistical source data. [file 41477_2022_1315_MOESM5_ESM.xlsx]

## Sheet: Fig.2d
WT 5th	WT 6th	WT 7th	WT 8th	WT 10th	WT 12th	WT 14th	WT 16th	WT 18th	WT 20th		OE-VCS2 #3 5th	OE-VCS2 #3 6th	OE-VCS2 #3 7th	OE-VCS2 #3 8th	OE-VCS2 #3 10th	OE-VCS2 #3 12th	OE-VCS2 #3 14th	OE-VCS2 #3 16th	OE-VCS2 #3 18th	OE-VCS2 #3 20th
5	5	8	7	6	8	8	8	9	7		1	4	2	3	3	4	4	4	4	3
2	5	8	6	7	8	8	8	9	7		2	5	2	2	3	3	4	4	4	4
2	4	8	6	7	7	7	8	8	7		3	5	3	2	3	3	3	5	3	3
3	6	8	6	6	8	7	8	7	7		1	4	3	2	4	4	4	5	3	3
3	5	8	6	8	8	7	8	9	7		3	4	3	2	3	4	4	4	3	3
3	6	8	6	7	6	8	7	9	7		3	4	3	3	4	4	3	4	4	4
3	4	8	6	7	7	8	8	8	7		4	4	3	3	3	5	4	4	3	4
3	5	8	6	8	8	7	7	7	8		3	4	3	3	3	2	3	4	3	5
3	5	8	6	8	8	8	7	9	8		1	3	3	3	3	4	3	5	4	3
3	7	8	7	7	7	8	6	10	8		2	3	3	3	4	3	3	3	4	4
3	4	8	7	7	7	9	6	8	8		3	3	4	3	3	3	4	4	4	1
3	5	8	7	8	7	7	9	8	8		4	3	4	3	3	3	3	4	4	3
3	6	8	7	7	8	7	9	7	8		4	3	4	3	3	4	4	3	4	3
3	4	8	7	9	8	8	6	8	8		3	3	4	3	3	3	3	4	3	2
3	5	7	7	7	8	7	8	9	8		2	3	4	3	3	4	4	4	3	1
4	4	7	7	9	7	8	7	9	8		3	3	4	3	2	3	3	5	3	2
4	5	7	7	7	8	8	8	8	8		3	3	4	3	3	3	3	6	4	3
4	4	7	7	8	7	7	8	8	8		3	3	4	3	4	4	4	4	4	2
4	5	7	7	9	8	8	8	8	8		4	3	4	3	4	2	3	4	4	2
4	4	7	7	8	7	7	8	8	8		2	3	4	3	5	4	3	5	4	3
4	5	7	7	7	7	8	6	8	8		3	3	4	3	4	3	3	5	2	5
4	6	7	7	6	7	6	8	9	8		4	3	4	3	4	4	3	4	3	5
4	5	7	7	7	8	7	7	9	8		2	3	4	4	4	3	3	3	3	4
4	6	6	7	8	7	7	7	9	8		4	2	4	4	3	4	3	4	3	5
4	6	6	8	8	8	7	7	7	9		4	2	4	4	4	3	2	4	4	2
4	6	6	8	7	8	7	8	9	9		4	2	4	4	3	3	3	3	2	3
4	5	6	8	7	7	9	7	9	9		3	2	4	4	4	3	4	4	3	2
5	7	6	8	8	6	7	8	7	9		2	2	4	4	4	3	3	4	4	4
5	6	5	8	7	8	8	7	7	9		4	1	5	5	4	3	4	5	4	5
5	5	5	9	9	8	8	7	8	10		2	1	5	5	5	3	4	5	4	3

## Sheet: Fig.2h
WT 5th	WT 6th	WT 7th	WT 8th		ptrvcs2/ptrvcs2-h #1 5th	ptrvcs2/ptrvcs2-h #1 6th	ptrvcs2/ptrvcs2-h #1 7th	ptrvcs2/ptrvcs2-h #1 8th
7	7	7	7		9	6	9	8
3	7	6	7		7	7	9	8
5	5	9	10		4	7	8	10
5	5	5	7		7	8	9	9
6	8	6	7		8	7	10	9
5	5	6	9		5	7	7	8
4	6	6	6		5	9	9	10
3	6	9	6		6	8	10	9
5	5	9	7		9	7	6	11
5	4	9	6		6	7	8	9
4	5	8	6		7	6	6	9
4	4	6	8		7	6	8	12
5	6	7	6		6	7	8	10
5	4	7	7		9	7	8	8
4	4	9	8		6	6	6	10
3	6	8	4		7	10	10	9
4	5	9	7		7	7	8	9
6	4	4	6		5	7	7	12
5	4	4	6		7	6	7	7
4	6	5	5		8	10	13	8
3	6	7	7		4	8	10	11
7	5	7	5		8	8	8	9
3	5	8	7		6	6	10	8
3	6	5	7		6	6	10	8
5	7	7	5		6	5	11	9
5	6	5	5		5	8	10	9
4	4	6	7		6	10	13	8
6	6	7	7		5	6	9	8
9	7	7	10		7	8	9	9
5	6	5	7		5	7	9	9
8	6	5	8		3	5	9	8
6	6	7	7		4	6	8	10
4	6	6	6		6	6	11	8
5	6	6	9		6	7	10	10
5	7	6	8		6	6	10	10
4	9	6	6		5	5	8	9
6	6	8	9		6	5	13	9
8	4	6	7		6	6	10	9
5	6	7	7		6	8	10	8
5	4	5	6		8	6	10	10
5	6	7	6		4	6	8	9
5	6	6	5		5	5	8	9
2	8	6	7		4	8	9	9
7	5	7	8		7	7	9	10
3	7	7	6		5	9	10	10
5	6	6	7		4	7	9	9
4	5	7	9		8	6	10	11
5	3	5	5		5	5	9	9
4	5	5	6		5	7	10
6	6	5	8		7	8	8
4	2	6	8		8	5	7
6	5	5	8		10	8	9
3	7	10	5		7	6	9
6	6	7	5		4	7	9
6	4	6	6		6	7	10
6	6	7	8		6	7	9
4	5	6	7		6	5	7
5	4	7	5		7	8	7
5	7	5	6		6	9	10
6	4	6	7		5	8	12
8	5	5	7		7	8	10
6	6	7	9		7	8	6
4	6	4	9		6	7	11
4	5	6	7		6	6	9
4	8	7	4		6	5	9
5	6	8	6		4	6	7
6	5	5	8		6	7	7
6	4	5	8		4	6	7
8	5	8	7		6	6	9
8	5	5	9		5	6	13
4	6	5	8		10	6	10
8	7	5	6		6	10	7
4	6	7	6		7	6	11
8	6	7	7		5	11	9
5	6	4	5		6	8	7
6	5	9	9		7	8	8
6	6	7	8		8	6	9
4	6	6	5		7	7	8
5	6	7	6		6	7	10
5	4	7	9		8	4	9
5	6	6	6		5	11	7
4	5	5	8		7	8	11
6	6	5	6		9	11	10
7		5	7		5	7	7
3		6	6		9	6	8
5		8	6		6	9	8
4		5	7		6	7	7
4		10	7		4	6	9
5			7		5	7	10
6			8		6	9	10
7			7		5	7	10
4			6		6	7	9
5			7		9	11	9
2			8		6	6	7
4			7		7	6
6			7		5	7
4			5		5	6
4			7		7	6
5			8		5	6
6			5		6	7
8			8		8	6
5			7		6	6
3			7		4	7
6			7		5	9
3					4	6
2					5	7
					4	8
					7	10
					8	6
					9	7
					7	10
					5	10
					6	7
					7	8
					0	7
					6	7
					5	8
					6	6
					7	5
					7
					6
					7
					6
					7
					6
					5
					6
					7
					7
					5
					5
					7
					7
					4
					7
					8
					4
					6
					5
