# Supplementary material for: Cell-type-specific PtrWOX4a and PtrVCS2 form a regulatory nexus with a histone modification system for stem cambium development in Populus trichocarpa
Source: Nat Plants. 2023 Jan 9;9(1):96–111. doi: 10.1038/s41477-022-01315-7 (PMC9873556; doi:10.1038/s41477-022-01315-7)
Supplement: Source Data Fig. 3 — Statistical source data. [file 41477_2022_1315_MOESM6_ESM.xlsx]

## Sheet: Fig.3b
	WT	OE-PtrVCS2 #3
bio rep1	1.05512	0.556711
bio rep2	0.875031	0.619854
bio rep3	1.06985	0.449066

## Sheet: Fig.3c
	Control	PtrVCS2
bio rep1	0.8505	0.605
bio rep2	1.1658	0.7684
bio rep3	0.9837	0.6998

## Sheet: Fig.3e
	WT	ptrvcs2/ptrvcs2-h #1
bio rep1	1.02284	1.45902
bio rep2	1.07742	1.74715
bio rep3	0.89974	1.50004
