# Supplementary material for: Cell-type-specific PtrWOX4a and PtrVCS2 form a regulatory nexus with a histone modification system for stem cambium development in Populus trichocarpa
Source: Nat Plants. 2023 Jan 9;9(1):96–111. doi: 10.1038/s41477-022-01315-7 (PMC9873556; doi:10.1038/s41477-022-01315-7)
Supplement: Source Data Fig. 4 — Statistical source data. [file 41477_2022_1315_MOESM7_ESM.xlsx]

## Sheet: Fig.4b 
WT 5th	WT 6th	WT 7th	WT 8th		OE-PtrWOX4a #2 5th	OE-PtrWOX4a #2 6th	OE-PtrWOX4a #2 7th	OE-PtrWOX4a #2 8th
7	10	8	7		12	10	10	9
5	10	10	11		12	12	9	9
8	10	9	10		11	8	11	11
4	9	9	10		11	9	11	11
6	9	9	10		10	10	9	10
4	8	9	10		10	9	12	9
5	8	9	10		10	9	10	12
9	8	9	10		10	8	8	12
5	8	8	10		10	8	9	9
6	8	8	10		10	11	10	11
5	7	8	10		10	12	13	13
5	7	8	10		9	10	9	9
4	7	8	9		9	11	11	12
4	7	8	9		9	12	11	9
6	7	8	9		9	10	8	9
6	7	8	9		9	11	9	9
3	7	8	9		9	11	9	11
5	7	8	9		9	12	11	10
4	7	8	9		9	9	10	11
6	7	8	9		9	10	9	10
6	7	7	8		9	10	9	10
6	6	7	8		9	10	9	10
4	6	7	8		8	11	12	10
4	6	7	8		8	10	10	8
8	6	7	8		8	12	8	8
2	6	7	8		8	10	10	9
5	6	7	8		8	9	9	8
5	6	6	8		8	8	10	8
5	6	6	7		8	11	10	11
4	5	5	6		7	11	11	9

## Sheet: Fig.4d
WT 4th	WT 8th	WT 10th		ptrwox4a/ptrwox4b #1 4th	ptrwox4a/ptrwox4b #1 8th	ptrwox4a/ptrwox4b #1 10th
3	4	5		1	1	1
3	4	5		1	1	1
3	5	5		1	1	1
3	5	6		1	1	1
3	5	6		1	1	1
4	5	6		1	1	1
4	6	6		1	1	1
4	6	6		1	1	1
4	6	6		1	1	1
4	6	7		1	1	1
4	6	7		1	1	1
4	6	7		1	1	1
4	7	7		1	1	1
4	7	7		1	1	1
4	7	7		1	1	1
4	7	7		1	1	1
5	7	7		1	1	1
5	7	7		1	1	1
5	7	7		1	1	1
5	7	7		1	1	1
5	7	8		1	1	1
5	7	8		1	1	2
5	7	8		1	1	2
5	7	8		2	2	2
5	8	8		2	2	2
5	8	8		2	2	2
5	8	8		2	2	2
5	8	8		2	2	2
5	8	8		2	2	2
5	8	9		2	2	2
