# Supplementary material for: Cell-type-specific PtrWOX4a and PtrVCS2 form a regulatory nexus with a histone modification system for stem cambium development in Populus trichocarpa
Source: Nat Plants. 2023 Jan 9;9(1):96–111. doi: 10.1038/s41477-022-01315-7 (PMC9873556; doi:10.1038/s41477-022-01315-7)
Supplement: Source Data Fig. 5 — Statistical source data and unprocessed western blots. [file 41477_2022_1315_MOESM8_ESM.xlsx]

## Sheet: Fig.5o
	PtrACTIN	PtrWOX4a P1	PtrWOX4a P2	PtrWOX4a P3	PtrWOX4a P4
bio rep1	1	1.257	2.8481	0.8039	1.2924
bio rep2	1	0.9626	3.0951	0.8981	0.7792
bio rep3	1	1.1607	1.8856	1.1408	1.1647

## Sheet: Fig.5p
	PtrACTIN	PtrWOX4a P1	PtrWOX4a P2	PtrWOX4a P3	PtrWOX4a P4
bio rep1	1	1.1408	2.4368	0.9461	1.2879
bio rep2	1	0.6113	2.488	1.7411	0.7579
bio rep3	1	1.1567	4.1267	1.3426	0.9298
