# Supplementary material for: Cell-type-specific PtrWOX4a and PtrVCS2 form a regulatory nexus with a histone modification system for stem cambium development in Populus trichocarpa
Source: Nat Plants. 2023 Jan 9;9(1):96–111. doi: 10.1038/s41477-022-01315-7 (PMC9873556; doi:10.1038/s41477-022-01315-7)
Supplement: Source Data Fig. 6 — Statistical source data and unprocessed western blots. [file 41477_2022_1315_MOESM9_ESM.xlsx]

## Sheet: Fig.6b
	H3K9ac		H3K14ac		H3K27ac
	WT	ptrvcs2/ptrvcs2-h #1	WT	ptrvcs2/ptrvcs2-h #1	WT	ptrvcs2/ptrvcs2-h #1
bio rep1	0.9363	1.7777	0.8985	1.3996	1.0279	1.3013
bio rep2	1.0461	1.5422	1.0872	2.0922	0.9895	2.0849
bio rep3	1.0175	1.5	1.0144	1.6994	0.9826	2.0491

## Sheet: Fig.6c
	H3K9ac		H3K14ac		H3K27ac
	WT	OE-PtrVCS2 #2	WT	OE-PtrVCS2 #2	WT	OE-PtrVCS2 #2
bio rep1	0.8896	0.543	0.8964	0.5799	0.9074	0.749
bio rep2	0.9538	0.6156	1.097	0.76	1.2087	0.5297
bio rep3	1.1566	0.6463	1.0067	0.7502	0.8839	0.6802

## Sheet: Fig.6s
	WT	PtrGCN5-1-RNAi	ptrgcn5-1/ptrgcn5-2
bio rep1	1.0127	0.7022	0.622
bio rep2	0.9988	0.727	0.662
bio rep3	0.9885	0.7928	0.5087

## Sheet: Fig.6t
	H3K9ac			H3K14ac			H3K27ac
	WT	PtrGCN5-1-RNAi	ptrgcn5-1/ptrgcn5-2	WT	PtrGCN5-1-RNAi	ptrgcn5-1/ptrgcn5-2	WT	PtrGCN5-1-RNAi	ptrgcn5-1/ptrgcn5-2
bio rep1	0.9863	0.5471	0.5105	0.8459	0.7765	0.6878	0.8285	0.6329	0.8179
bio rep2	1.1369	0.4601	0.3597	1.1516	0.6783	0.6029	1.1046	0.6666	0.5763
bio rep3	0.8767	0.4863	0.4665	1.0025	0.6439	0.4681	1.067	0.8123	0.5415
