# Supplementary material for: Cell-type-specific PtrWOX4a and PtrVCS2 form a regulatory nexus with a histone modification system for stem cambium development in Populus trichocarpa
Source: Nat Plants. 2023 Jan 9;9(1):96–111. doi: 10.1038/s41477-022-01315-7 (PMC9873556; doi:10.1038/s41477-022-01315-7)
Supplement: Source Data Fig. 7 — Statistical source data. [file 41477_2022_1315_MOESM10_ESM.xlsx]

## Sheet: Fig.7i
H2A-1				PtrVCS2
PtrWOX13a+PtrGCN5-1	PtrWOX13a+PtrADA2b-3	PtrGCN5-1+PtrADA2b-3	PtrGCN5-1+PtrAREB1-2	PtrWOX13a+PtrGCN5-1	PtrWOX13a+PtrADA2b-3	PtrGCN5-1+PtrADA2b-3	PtrGCN5-1+PtrAREB1-2
109.106	97.2068	58.3845	109.216	35.747	17.1588	20.8315	104.874
108.868	85.8515	53.5938	105.725	34.647	13.3163	11.6553	93.7344
100.638	82.9942	53.3745	103.013	33.619	10.2733	11.2905	92.0845
99.184	80.3485	52.6658	96.3955	30.3098	6.6883	10.6835	85.998
93.3485	79.9605	52.4175	95.9725	17.8725	6.3283	9.9258	85.6843
92.4015	77.4115	50.7655	94.773	15.88	5.9693	9.5955	85.095
92.0983	74.161	50.1725	92.7545	14.115	5.116	8.6283	83.9454
90.9158	70.0393	49.4343	92.624	14.057	4.9138	8.28	83.7814
90.7898	68.066	47.521	89.4473	13.9373	4.8758	8.0543	82.848
89.7648	67.2628	47.4823	87.1314	13.7995	4.427	8.0353	82.1565
85.569	66.5288	46.5405	86.8676	12.534	4.022	7.7793	81.0959
85.5518	65.475	46.2255	86.2973	9.8123	3.8543	7.2733	80.7595
80.8037	63.479	44.0775	85.5565	9.2825	3.781	7.0245	80.5738
79.3708	60.4645	44.0065	83.8181	8.6213	3.6763	6.3208	79.1125
79.0302	59.8168	43.766	81.0653	8.43	3.6245	6.2695	77.4588
78.7985	59.6085	42.826	80.786	8.0665	3.5383	5.9605	76.7087
78.1033	59.5123	42.181	78.4533	7.5795	3.2755	5.4805	73.1597
77.3078	58.8215	42.1548	71.978	7.206	3.2363	4.9298	72.7718
75.9238	58.251	41.8143	71.708	7.1178	3.2078	4.8903	71.6395
74.9143	55.8643	40.2955	69.8263	6.9543	3.201	4.6283	71.4497
73.0938	55.0225	39.8865	69.805	6.6655	3.159	4.5395	69.7493
67.9308	51.556	39.4165	67.5746	6.1898	3.1513	4.2568	67.9246
64.8915	50.8515	39.0345	67.0078	6.0295	3.1508	4.2288	66.658
62.0435	50.2388	33.837	64.7615	5.0265	3.0673	4.1908	63.8433
59.4393	49.2775	33.525	60.3718	4.5778	3.0433	4.178	61.0444
51.2928	48.518	32.384	57.1025	4.541	2.866	4.1552	59.067
51.0405	43.9853	31.4058	53.5365	4.5367	2.81	4.1508	57.486
48.5045	39.1882	30.851	49.37	4.3168	2.776	4.102	57.0551
47.8638	36.1583	30.4713	48.181	4.1895	2.5903	4.0065	56.782
46.2715	33.524	29.2905	44.8828	3.6033	2.3493	3.9435	55.422
45.4965	33.2475	28.947	42.7615	3.4495	4.1813	3.899	52.1238
42.8685	31.874	25.1998	38.8202	3.4408	14.8388	3.82	51.4172
41.9783	31.3933	21.6255		3.184		3.8035	50.464
40.5703	30.702	21.415		2.9465		3.6765	50.1615
40.4855	23.269	20.6127		2.806		3.6743	49.2319
39.987	22.122	11.8158				3.542	48.649
39.9305						3.4533	47.3188
36.6275						3.389	41.188
33.7356						2.826	41.1108
32.6285						2.7433	36.9215
30.3925						2.7233	30.43
30.0415						2.393
29.8133						2.2053
24.2053						2.0347
24
22.0558

## Sheet: Fig.7j
	PtrGCN5-1	PtrGCN5-1+BSA	PtrGCN5-1+PtrADA2b-3	PtrGCN5-1+PtrADA2b-3+BSA	PtrGCN5-1+PtrADA2b-3+PtrVCS2
bio rep1	383354	362111	532851	545768	228779
bio rep2	212364	221620	508809	438287	343516
bio rep3	258557	244166	455244	538495	95097
