# Supplementary material for: Cell-type-specific PtrWOX4a and PtrVCS2 form a regulatory nexus with a histone modification system for stem cambium development in Populus trichocarpa
Source: Nat Plants. 2023 Jan 9;9(1):96–111. doi: 10.1038/s41477-022-01315-7 (PMC9873556; doi:10.1038/s41477-022-01315-7)
Supplement: Source Data Extended Data Fig. 1 — Statistical source data. [file 41477_2022_1315_MOESM11_ESM.xlsx]

## Sheet: Extended Data Fig.1a
	WT	OE-VCS2 #1	OE-VCS2 #2	OE-VCS2 #3
bio rep1	0.756224	7.51618	6.77396	91.4556
bio rep2	1.22849	5.04551	10.2319	80.1705
bio rep3	1.01529	6.40856	8.19645	81.8551

## Sheet: Extended Data Fig.1d
WT 5th	WT 6th	WT 7th	WT 8th		OE-PtrVCS2 #2 5th	OE-PtrVCS2 #2 6th	OE-PtrVCS2 #2 7th	OE-PtrVCS2 #2 8th
1	3	4	4		1	1	2	2
2	3	4	4		1	1	2	2
2	3	5	4		2	2	2	2
2	3	5	4		2	2	2	2
2	4	5	5		2	2	2	2
2	4	6	5		2	2	2	2
2	4	6	5		2	2	3	3
3	4	6	5		2	2	3	3
3	4	6	5		2	2	3	3
3	4	6	5		2	2	3	3
3	4	6	5		2	2	3	3
3	4	6	5		2	3	3	3
3	4	6	5		2	3	3	3
3	4	6	5		2	3	3	3
3	4	6	5		2	3	3	3
3	4	6	5		2	3	3	3
3	4	6	6		2	3	3	3
3	4	6	6		2	3	4	3
4	4	6	6		3	3	4	4
4	4	6	6		3	3	4	4
4	4	6	6		3	3	4	4
4	4	6	6		3	3	4	4
4	4	6	6		3	3	4	4
4	5	6	6		3	3	4	4
4	5	6	6		3	3	4	4
4	5	6	6		3	3	4	4
4	5	6	6		3	3	4	4
4	5	6	6		3	3	4	4
4	5	6	6		3	3	4	4
4	5	6	6		3	3	4	4
4	5	6	6		3	4	4	4
4	5	7	6		3	4	4	4
4	5	7	6		3	4	4	4
4	5	7	6		3	4	4	4
4	5	7	6		3	4	4	4
4	5	7	6		3	4	4	4
4	5	7	6		3	4	4	4
4	5	7	6		4	4	4	5
4	5	7	6		4	4	5	5
4	5	7	6		4	4	5	5
4	5	7	6		4	4	5	5
4	5	7	7		4	4	5	5
5	5	7	7		4	4	5	5
5	6	7	7		4	4	5	5
5	6	7	7		4	4	5	5
5	6	7	7		4	4	5	5
5	6	7	7		4	4	5	5
5	6	8	7		4	4	5	5
5	6	8	7		4	4	5	5
5	6	8	7		5	4	5	5
5	6	8	7		5	4	5	5
5	6	8	7		5	4	5	5
5	6	9	7		5	5	5	5
5	6	9	7		6	5	5	5
5	6		7		6	5	5	5
5	6		7			5	5	5
6	6		7			5	5	5
6	6		8			5	5	5
6	6		8			5	5	6
	6		8			6	5	6
	7		8			6	5	6
	7		8			6	5	6
	7		8				6	6
	7		8				6	6
	8		8				6	7
			8				6	7
			8				6	7
			9				6
			9				6

## Sheet: Extended Data Fig.1e
	WT	OE-PtrVCS2-h #1	OE-PtrVCS2-h #2	OE-PtrVCS2-h #3
bio rep1	1.1442	1.4845	2.8679	12.0838
bio rep2	1.0241	1.7053	2.9485	10.5561
bio rep3	0.8318	1.4241	2.7226	10.2674

## Sheet: Extended Data Fig.1i
WT 5th	WT 6th	WT 7th	WT 8th		OE-PtrVCS2-h #3 5th	OE-PtrVCS2-h #3 6th	OE-PtrVCS2-h #3 7th	OE-PtrVCS2-h #3 8th
5	5	8	7		4	4	4	4
2	5	8	6		3	4	3	2
2	4	8	6		3	3	4	3
3	6	8	6		3	3	3	4
3	5	8	6		4	5	4	5
3	6	8	6		3	3	3	4
3	4	8	6		2	5	5	3
3	5	8	6		2	3	3	3
3	5	8	6		3	2	3	2
3	7	8	7		3	4	2	3
3	4	8	7		5	3	5	4
3	5	8	7		4	3	2	4
3	6	8	7		2	3	2	5
3	4	8	7		2	4	4	3
3	5	7	7		2	5	6	2
4	4	7	7		2	5	2	4
4	5	7	7		3	4	4	6
4	4	7	7		3	4	3	3
4	5	7	7		2	5	2	4
4	4	7	7		3	2	3	3
4	5	7	7		5	2	4	5
4	6	7	7		4	5	4	5
4	5	7	7		4	3	5	4
4	6	6	7		3	4	4	3
4	6	6	8		4	3	4	3
4	6	6	8		2	3	3	2
4	5	6	8		2	2	4	3
5	7	6	8		4	3	3	5
5	6	5	8		3	4	3	4
5	5	5	9		4	5	4	3

## Sheet: Extended Data Fig.1j
WT 5th	WT 6th	WT 7th	WT 8th		OE-PtrVCS2-h #2 5th	OE-PtrVCS2-h #2 6th	OE-PtrVCS2-h #2 7th	OE-PtrVCS2-h #2 8th
1	3	4	4		4	1	1	2
2	3	4	4		5	1	1	2
2	3	5	4		4	2	1	2
2	3	5	4		5	2	1	2
2	4	5	5		3	2	2	2
2	4	6	5		3	2	2	2
2	4	6	5		2	2	2	2
3	4	6	5		4	2	2	2
3	4	6	5		3	2	2	2
3	4	6	5		3	2	2	2
3	4	6	5		4	3	2	2
3	4	6	5		2	3	2	2
3	4	6	5		3	3	2	2
3	4	6	5		3	3	2	2
3	4	6	5		4	3	2	2
3	4	6	5		4	3	2	2
3	4	6	6		4	3	2	2
3	4	6	6		4	3	3	2
4	4	6	6		1	3	3	3
4	4	6	6		2	3	3	3
4	4	6	6		2	3	3	3
4	4	6	6		3	3	3	3
4	4	6	6		2	3	3	3
4	5	6	6		4	3	3	3
4	5	6	6		5	3	3	3
4	5	6	6		3	3	3	3
4	5	6	6		4	3	3	3
4	5	6	6		4	3	3	3
4	5	6	6		2	3	3	3
4	5	6	6		2	3	3	3
4	5	6	6		3	3	3	3
4	5	7	6		4	3	3	3
4	5	7	6		2	4	3	3
4	5	7	6		5	4	3	3
4	5	7	6		2	4	3	3
4	5	7	6		1	4	3	3
4	5	7	6		2	4	3	3
4	5	7	6		3	4	3	3
4	5	7	6		5	4	3	3
4	5	7	6		3	4	3	4
4	5	7	6		5	4	3	4
4	5	7	7		3	4	3	4
5	5	7	7		5	4	3	4
5	6	7	7		2	4	3	4
5	6	7	7		3	4	3	4
5	6	7	7		3	4	4	4
5	6	7	7		3	4	4	4
5	6	8	7		4	4	4	4
5	6	8	7		4	4	4	4
5	6	8	7		4	4	4	4
5	6	8	7		2	4	4	4
5	6	8	7		4	5	4	4
5	6	9	7		3	5	4	5
5	6	9	7		5	5	4	5
5	6		7		3	5	4
5	6		7		3	5	4
6	6		7		3	5	4
6	6		8		2	6	4
6	6		8		4		4
	6		8		4		4
	7		8		5		4
	7		8		4		4
	7		8		2		4
	7		8		3		4
	8		8		5		4
			8		4		4
			8		3		4
			9		2		5
			9		3		5
					3		5
					3		5
					3		5
					2		5
					2		5
					4		5
					4
					4
					4
					4
