# Supplementary material for: Cell-type-specific PtrWOX4a and PtrVCS2 form a regulatory nexus with a histone modification system for stem cambium development in Populus trichocarpa
Source: Nat Plants. 2023 Jan 9;9(1):96–111. doi: 10.1038/s41477-022-01315-7 (PMC9873556; doi:10.1038/s41477-022-01315-7)
Supplement: Source Data Extended Data Fig. 2 — Statistical source data. [file 41477_2022_1315_MOESM12_ESM.xlsx]

## Sheet: Extended Data Fig.2c
	PtrVCS2			PtrVCS2-h
	Cambium	Xylem	Phloem	Cambium	Xylem	Phloem
bio rep1	56.0059	6.1643	1.0096	66.3377	77.7367	22.1791
bio rep2	37.5497	4.6199	7.3001	38.6306	47.1967	45.9021
bio rep3	51.9199	13.4975	12.5414	62.9896	53.8588	33.559

## Sheet: Extended Data Fig.2d
	PtrVCS2							PtrVCS2-h
	Shoot apex	1st internode	2nd internode	3rd internode	4th internode	20th internode	40th internode	Shoot apex	1st internode	2nd internode	3rd internode	4th internode	20th internode	40th internode
bio rep1	0.4019	0.2199	0.3099	0.2717	2.8679	85.3311	92.7323	2.969	0.1285	0.1901	0.3909	8.8152	141.044	162.017
bio rep2	0.5105	0.7928	0.473	0.695	0.2382	120.259	121.516	4.6751	0.064	0.1843	0.2579	10.7406	143.013	170.072
bio rep3	0.1577	0.4665	0.4234	0.3403	0.6552	132.055	127.116	4.1554	0.064	0.223	0.2922	18.8959	164.849	151.167
