# Supplementary material for: Cell-type-specific PtrWOX4a and PtrVCS2 form a regulatory nexus with a histone modification system for stem cambium development in Populus trichocarpa
Source: Nat Plants. 2023 Jan 9;9(1):96–111. doi: 10.1038/s41477-022-01315-7 (PMC9873556; doi:10.1038/s41477-022-01315-7)
Supplement: Source Data Extended Data Fig. 3 — Statistical source data. [file 41477_2022_1315_MOESM13_ESM.xlsx]

## Sheet: Extended Data Fig.3c
	WT 6th	ptrvcs2 #1 6th	WT 8th	ptrvcs2 #1 8th	WT 10th	ptrvcs2 #1 10th	WT 12th	ptrvcs2 #1 12th
bio rep1	5	4.8	5.2	5.7	7	7.5	7.6	7.6
bio rep2	3.9	5.4	5.8	6.2	7.2	7.1	7.6	7.9
bio rep3	4.1	5.4	5.9	6.6	8	7.8	8.3	8.7

## Sheet: Extended Data Fig.3f
WT 5th	WT 6th	WT 7th	WT 8th		ptrvcs2/ptrvcs2-h #2 5th	ptrvcs2/ptrvcs2-h #2 6th	ptrvcs2/ptrvcs2-h #2 7th	ptrvcs2/ptrvcs2-h #2 8th
4	6	5	10		5	6	8	5
4	6	5	7		5	7	8	6
5	7	6	8		5	7	8	6
5	7	6	8		5	7	8	6
5	7	7	7		6	7	8	6
5	7	7	6		6	7	10	6
5	7	7	8		6	8	10	7
5	7	7	9		6	8	10	7
5	7	7	7		6	8	9	7
5	7	7	11		6	8	9	7
5	7	7	5		6	8	9	7
5	7	7	9		6	8	9	7
5	7	7	10		6	8	9	7
5	7	7	10		6	8	9	7
5	7	8	6		6	8	9	7
5	7	8	10		6	8	9	7
5	8	8	8		6	8	9	8
6	8	8	9		7	8	9	8
6	8	8	6		7	8	9	8
6	8	8	11		7	8	9	8
6	8	9	7		7	8	9	8
6	8	9	8		7	8	9	8
6	8	9	8		7	8	9	9
6	8	9	8		7	9	9	9
6	9	5	9		7	9	9	9
6	9	5	6		7	9	9	9
6	9	6	11		7	9	9	9
6	9	6	8		7	9	10	9
6	9	7	10		7	9	10	9
6	9	7	7		7	9	10	9
6	9	7	6		7	9	10	9
6	9	7	10		7	9	10	9
6	9	8	8		7	9	10	9
6	9	8	7		7	9	10	9
6	9	8	11		7	9	10	9
6	9	9	7		7	9	10	9
6	9	9	10		7	9	11	9
7	9	5	10		8	10	11	9
7	9	6	7		8	10	11	10
7	9	7	9		8	10	11	10
7	9	7	7		8	10	11	10
7	9	8	11		8	10	11	10
8	9	8	8		8	10	11	10
8	10	8	8		8	10	11	10
8	10	9	7		8	10	11	10
8	10	7	7		8	10	11	10
8	11	8	8		8	10	12	10
9		8	5		8	10	12	10
			8		9	10	12	10
			8		9	10	12	10
			7		9	10	12	10
			9		9	10	12	10
			9			10		10
			8			10		11
			8			10		11
			8			10		11
			10			11		11
			9			11		11
			8			11		11
			5			11		11
			7			11		12
			5			12		12
			7					12
			9					14
			8
			10
			8
			6
			10
			7
			10
			8
