# Supplementary material for: Cell-type-specific PtrWOX4a and PtrVCS2 form a regulatory nexus with a histone modification system for stem cambium development in Populus trichocarpa
Source: Nat Plants. 2023 Jan 9;9(1):96–111. doi: 10.1038/s41477-022-01315-7 (PMC9873556; doi:10.1038/s41477-022-01315-7)
Supplement: Source Data Extended Data Fig. 4 — Statistical source data. [file 41477_2022_1315_MOESM14_ESM.xlsx]

## Sheet: Extended Data Fig.4a
	WT	OE-PtrVCS2-3×FLAG #1	OE-PtrVCS2-3×FLAG #2	OE-PtrVCS2-3×FLAG #3
bio rep1	0.756224	2.95878	5.59834	10.091
bio rep2	1.22849	4.64282	3.94493	7.94474
bio rep3	1.01529	2.52275	5.06303	8.54452

## Sheet: Extended Data Fig.4d
WT 5th	WT 6th	WT 7th	WT 8th		OE-PtrVCS2-3×FLAG #3 5th	OE-PtrVCS2-3×FLAG #3 6th	OE-PtrVCS2-3×FLAG #3 7th	OE-PtrVCS2-3×FLAG #3 8th
1	3	4	4		4	1	1	1
2	3	4	4		4	1	1	1
2	3	5	4		3	2	2	2
2	3	5	4		2	2	2	2
2	4	5	5		3	2	2	2
2	4	6	5		1	2	2	2
2	4	6	5		2	2	2	2
3	4	6	5		3	2	2	2
3	4	6	5		3	2	2	2
3	4	6	5		2	2	2	2
3	4	6	5		1	2	2	2
3	4	6	5		3	2	2	2
3	4	6	5		2	2	2	2
3	4	6	5		2	2	2	3
3	4	6	5		2	2	2	3
3	4	6	5		3	3	3	3
3	4	6	6		2	3	3	3
3	4	6	6		2	3	3	3
4	4	6	6		3	3	3	3
4	4	6	6		2	3	3	3
4	4	6	6		4	3	3	3
4	4	6	6		4	3	3	3
4	4	6	6		2	3	3	3
4	5	6	6		2	3	3	3
4	5	6	6		3	3	3	3
4	5	6	6		4	3	3	3
4	5	6	6		4	3	3	3
4	5	6	6		3	3	3	3
4	5	6	6		2	3	3	3
4	5	6	6		3	3	3	3
4	5	6	6		2	3	3	3
4	5	7	6		1	3	3	3
4	5	7	6		2	3	3	3
4	5	7	6		2	3	3	3
4	5	7	6		5	3	3	3
4	5	7	6		2	3	3	4
4	5	7	6		3	3	3	4
4	5	7	6		3	3	3	4
4	5	7	6		3	3	3	4
4	5	7	6		5	3	3	4
4	5	7	6		2	3	3	4
4	5	7	7		1	3	3	4
5	5	7	7		2	4	3	4
5	6	7	7		5	4	3	4
5	6	7	7		3	4	3	4
5	6	7	7		3	4	3	4
5	6	7	7		1	4	3	4
5	6	8	7		3	4	3	4
5	6	8	7		2	4	3	4
5	6	8	7		3	4	4	4
5	6	8	7		2	4	4	4
5	6	8	7		3	4	4	4
5	6	9	7		2	4	4	4
5	6	9	7		3	4	4	4
5	6		7		4	4	4	4
5	6		7		2	4	4	5
6	6		7		2	4	4	5
6	6		8		3	5	4	5
6	6		8		2	5	4	5
	6		8		3	5	4	5
	7		8		3	5	4	5
	7		8		4	6	4	5
	7		8		2		4	5
	7		8				4
	8		8				4
			8				4
			8				4
			9				4
			9				4
							4
							4
							5
							5
							5
							5
							5
							5
							5
							6
							6
