# Supplementary material for: Cell-type-specific PtrWOX4a and PtrVCS2 form a regulatory nexus with a histone modification system for stem cambium development in Populus trichocarpa
Source: Nat Plants. 2023 Jan 9;9(1):96–111. doi: 10.1038/s41477-022-01315-7 (PMC9873556; doi:10.1038/s41477-022-01315-7)
Supplement: Source Data Extended Data Fig. 5 — Statistical source data. [file 41477_2022_1315_MOESM15_ESM.xlsx]

## Sheet: Extended Data Fig.5a
	WT	OE-PtrWOX4a #1	OE-PtrWOX4a #2
bio rep1	0.910747	3.71922	4.11246
bio rep2	1.0211	3.18215	4.05584
bio rep3	1.06816	3.09513	4.15544

## Sheet: Extended Data Fig.5d
WT 5th	WT 6th	WT 7th	WT 8th		OE-PtrWOX4a #1 5th	OE-PtrWOX4a #1 6th	OE-PtrWOX4a #1 7th	OE-PtrWOX4a #1 8th
7	10	8	7		6	5	6	10
5	10	10	11		8	6	6	10
8	10	9	10		6	6	7	10
4	9	9	10		7	6	7	8
6	9	9	10		6	7	7	8
4	8	9	10		8	7	8	8
5	8	9	10		6	7	8	8
9	8	9	10		6	7	8	8
5	8	8	10		7	8	8	9
6	8	8	10		10	8	8	9
5	7	8	10		5	8	8	9
5	7	8	10		8	8	8	9
4	7	8	9		5	8	9	9
4	7	8	9		7	8	9	9
6	7	8	9		6	8	9	9
6	7	8	9		8	9	9	10
3	7	8	9		7	9	9	10
5	7	8	9		6	9	9	10
4	7	8	9		7	9	9	10
6	7	8	9		6	9	9	11
6	7	7	8		7	9	9	11
6	6	7	8		5	9	9	11
4	6	7	8		8	9	10	11
4	6	7	8		9	9	10	11
8	6	7	8		5	10	10	11
2	6	7	8		9	10	10	12
5	6	7	8		7	10	11	12
5	6	6	8		8	10	11	12
5	6	6	7		7	11	12	12
4	5	5	6		6	11	12	12

## Sheet: Extended Data Fig.5f
WT	OE-PtrWOX4a #1	OE-PtrWOX4a #2	ptrwox4a/ptrwox4b #1	ptrwox4a/ptrwox4b #2
3	4	4	1	1
3	4	4	1	1
3	4	4	1	1
3	4	5	1	1
4	4	5	1	1
4	4	5	1	1
4	5	5	1	1
4	5	5	1	1
4	5	5	1	1
4	5	6	1	1
4	5	6	1	1
4	5	6	1	1
4	5	6	1	1
4	5	6	1	1
4	5	6	1	1
4	5	6	1	1
4	5	6	1	1
4	6	6	1	1
4	6	6	1	1
4	6	6	1	2
4	6	6	1	2
4	6	6	1	2
5	6	6	1	2
5	6	6	2	2
5	6	6	2	2
5	6	6	2	2
5	6	7	2	2
5	6	7	2	2
5	6	7	2	2
5	6	7	2	2
5	6	7	2	2
5	6	7	2	2
5	6	7	2	2
5	6	7	2	2
5	6	7	2	2
5	6	7	2	2
5	6	7	2	2
5	6	7	2	2
5	7	7	2	2
5	7	7	2	2
5	7	7	2	2
5	7	7	2	2
6	7	7	2	2
6	7	7	2	2
6	7	7	2	2
3	7	7	2	2
3	7	7	2	2
3	7	8	2	2
4	7	8	2	2
4	7	8	1	2

## Sheet: Extended Data Fig.5j
WT 4th	WT 8th	WT 10th		ptrwox4a/ptrwox4b #2 4th	ptrwox4a/ptrwox4b #2 8th	ptrwox4a/ptrwox4b #2 10th
3	4	5		1	1	1
3	4	5		1	1	1
3	5	5		1	1	1
3	5	6		1	1	1
3	5	6		1	1	1
4	5	6		1	1	1
4	6	6		1	1	1
4	6	6		1	1	1
4	6	6		1	1	1
4	6	7		1	1	1
4	6	7		1	1	1
4	6	7		1	1	1
4	7	7		1	1	1
4	7	7		1	1	1
4	7	7		1	1	1
4	7	7		1	1	1
5	7	7		1	1	1
5	7	7		1	1	1
5	7	7		1	1	1
5	7	7		1	1	1
5	7	8		1	1	1
5	7	8		1	2	2
5	7	8		1	2	2
5	7	8		2	2	2
5	8	8		2	2	2
5	8	8		2	2	2
5	8	8		2	2	2
5	8	8		2	2	2
5	8	8		2	2	2
5	8	9		2	2	3
