# Supplementary material for: Cell-type-specific PtrWOX4a and PtrVCS2 form a regulatory nexus with a histone modification system for stem cambium development in Populus trichocarpa
Source: Nat Plants. 2023 Jan 9;9(1):96–111. doi: 10.1038/s41477-022-01315-7 (PMC9873556; doi:10.1038/s41477-022-01315-7)
Supplement: Source Data Extended Data Fig. 10 — Statistical source data. [file 41477_2022_1315_MOESM17_ESM.xlsx]

## Sheet: Extended Data Fig.10c
WT 7th	WT 8th		ptrgcn5-1/ptrgcn5-2 #1 7th	ptrgcn5-1/ptrgcn5-2 #1 8th
4	5		2	3
4	5		3	3
4	5		3	3
4	6		3	3
4	6		3	3
4	6		3	3
4	7		3	4
4	7		3	4
4	7		3	4
4	7		3	4
5	7		3	4
5	7		3	4
5	7		3	4
5	7		3	4
5	7		4	4
5	8		4	4
5	8		4	4
5	8		4	5
5	8		4	5
5	8		4	5
5	8		4	5
5	8		4	5
5	8		4	5
5	8		4	5
5	8		4	5
5	8		4	5
5	8		4	5
5	8		4	5
5	9		4	5
5	9		4	5
5	4		4	5
5	4		4	5
5	4		4	5
5	5		4	6
5	5		4	6
5	5		4	6
5	5		4	6
5	5		4	6
5	5		4	6
5	5		4	6
5	5		4	6
6	6		4	6
6	6		4	6
6	6		4	7
6	6		4	2
6	6		4	3
6	6		4	3
6	6		4	3
6	6		4	3
6	6		4	3
6	6		4	3
6	6		4	4
6	6		5	4
6	6		5	4
6	6		5	4
6	6		5	4
6	6		5	4
6	6		5	4
6	6		5	4
6	6		5	4
6	6		5	4
6	6		5	4
6	6		5	4
6	6		5	4
6	6		5	4
6	6		5	4
6	7		5	4
6	7		5	4
6	7		5	4
6	7		5	4
6	7		5	4
6	7		5	4
7	7		5	4
7	7		5	5
7	7		5	5
7	7		5	5
7	7		5	5
7	7		6	5
7	7		6	5
7	7		6	5
7	7		6	5
7	7		6	5
7	7		6	5
7	7		6	5
7	7		6	5
7	7		6	5
7	7		6	5
7	7		6	5
7	7		6	5
7	7		6	5
7	7		6	5
7	7		6	5
7	7		6	5
8	7		6	5
8	7		6	5
8	7		6	5
8	7		7	5
8	7		7	5
8	7		7	5
9	7		7	5
9	8		7	5
9	8		8	5
	8		8	5
	8			5
	8			5
	8			5
	8			5
	8			5
	8			5
	8			5
	8			5
	8			5
	8			6
	8			6
	8			6
	8			6
	8			6
	8			6
	8			6
	8			6
	8			6
	8			6
	8			6
	8			6
	8			6
	8			6
	8			6
	8			6
	9			6
	9			6
	9			6
	9			6
	9			6
	9			6
	9			6
	10			6
				6
				6
				7
				7
				7
				7
				7
				7
				7
				8
				8
				9
